# Supplementary material for: The appendicular myology of Stegoceras validum (Ornithischia: Pachycephalosauridae) and implications for the head-butting hypothesis
Source: PLoS One. 2022 Sep 1;17(9):e0268144. doi: 10.1371/journal.pone.0268144 (PMC9436104; doi:10.1371/journal.pone.0268144)
Supplement: S1 Fig — (ZIP) [file pone.0268144.s001.zip]

Archive with 2 entries (2 files):
- S1 Fig/S1 Fig.mtl
- S1 Fig/S1 Fig.obj
