# Supplementary material for: The appendicular myology of Stegoceras validum (Ornithischia: Pachycephalosauridae) and implications for the head-butting hypothesis
Source: PLoS One. 2022 Sep 1;17(9):e0268144. doi: 10.1371/journal.pone.0268144 (PMC9436104; doi:10.1371/journal.pone.0268144)
Supplement: S1 Fig — (ZIP) [file pone.0268144.s001.zip › S1 Fig/S1 Fig.mtl]

# Blender MTL File: 'None'
# Material Count: 28

newmtl (null)
Ns 225.000000
Ka 1.000000 1.000000 1.000000
Kd 0.800000 0.800000 0.800000
Ks 0.500000 0.500000 0.500000
Ke 0.000000 0.000000 0.000000
Ni 1.450000
d 1.000000
illum 2

newmtl Finished.001
Ns 225.000000
Ka 1.000000 1.000000 1.000000
Kd 0.226584 0.009088 0.015946
Ks 0.500000 0.500000 0.500000
Ke 0.000000 0.000000 0.000000
Ni 1.450000
d 1.000000
illum 2

newmtl Material.001
Ns 225.000000
Ka 1.000000 1.000000 1.000000
Kd 0.266761 0.237555 0.161512
Ks 0.500000 0.500000 0.500000
Ke 0.000000 0.000000 0.000000
Ni 1.450000
d 1.000000
illum 2

newmtl Material.002
Ns 225.000000
Ka 1.000000 1.000000 1.000000
Kd 0.014937 0.800000 0.035625
Ks 0.500000 0.500000 0.500000
Ke 0.000000 0.000000 0.000000
Ni 1.450000
d 1.000000
illum 2

newmtl Material.003
Ns 225.000000
Ka 1.000000 1.000000 1.000000
Kd 0.307494 0.318539 0.016230
Ks 0.500000 0.500000 0.500000
Ke 0.000000 0.000000 0.000000
Ni 1.450000
d 1.000000
illum 2

newmtl Material.004
Ns 225.000000
Ka 1.000000 1.000000 1.000000
Kd 0.800000 0.216488 0.000000
Ks 0.500000 0.500000 0.500000
Ke 0.000000 0.000000 0.000000
Ni 1.450000
d 1.000000
illum 2

newmtl Material.005
Ns 225.000000
Ka 1.000000 1.000000 1.000000
Kd 0.018460 0.800000 0.777145
Ks 0.500000 0.500000 0.500000
Ke 0.000000 0.000000 0.000000
Ni 1.450000
d 1.000000
illum 2

newmtl Material.006
Ns 225.000000
Ka 1.000000 1.000000 1.000000
Kd 0.800000 0.026867 0.546610
Ks 0.500000 0.500000 0.500000
Ke 0.000000 0.000000 0.000000
Ni 1.450000
d 1.000000
illum 2

newmtl Material.007
Ns 225.000000
Ka 1.000000 1.000000 1.000000
Kd 0.412745 0.017562 0.800000
Ks 0.500000 0.500000 0.500000
Ke 0.000000 0.000000 0.000000
Ni 1.450000
d 1.000000
illum 2

newmtl Material.008
Ns 225.000000
Ka 1.000000 1.000000 1.000000
Kd 0.006130 0.190178 0.022843
Ks 0.500000 0.500000 0.500000
Ke 0.000000 0.000000 0.000000
Ni 1.450000
d 1.000000
illum 2

newmtl Material.009
Ns 225.000000
Ka 1.000000 1.000000 1.000000
Kd 0.233015 0.045793 0.015219
Ks 0.500000 0.500000 0.500000
Ke 0.000000 0.000000 0.000000
Ni 1.450000
d 1.000000
illum 2

newmtl Material.012
Ns 225.000000
Ka 1.000000 1.000000 1.000000
Kd 0.010701 0.012544 0.800000
Ks 0.500000 0.500000 0.500000
Ke 0.000000 0.000000 0.000000
Ni 1.450000
d 1.000000
illum 2

newmtl Material.013
Ns 225.000000
Ka 1.000000 1.000000 1.000000
Kd 0.726294 0.800000 0.005229
Ks 0.500000 0.500000 0.500000
Ke 0.000000 0.000000 0.000000
Ni 1.450000
d 1.000000
illum 2

newmtl Material.014
Ns 225.000000
Ka 1.000000 1.000000 1.000000
Kd 0.028652 0.607352 0.800000
Ks 0.500000 0.500000 0.500000
Ke 0.000000 0.000000 0.000000
Ni 1.450000
d 1.000000
illum 2

newmtl Material.015
Ns 225.000000
Ka 1.000000 1.000000 1.000000
Kd 0.013608 0.001864 0.800000
Ks 0.500000 0.500000 0.500000
Ke 0.000000 0.000000 0.000000
Ni 1.450000
d 1.000000
illum 2

newmtl Material.017
Ns 225.000000
Ka 1.000000 1.000000 1.000000
Kd 0.096974 0.647505 0.800000
Ks 0.500000 0.500000 0.500000
Ke 0.000000 0.000000 0.000000
Ni 1.450000
d 1.000000
illum 2

newmtl Material.018
Ns 225.000000
Ka 1.000000 1.000000 1.000000
Kd 0.800000 0.252277 0.023062
Ks 0.500000 0.500000 0.500000
Ke 0.000000 0.000000 0.000000
Ni 1.450000
d 1.000000
illum 2

newmtl Material.019
Ns 225.000000
Ka 1.000000 1.000000 1.000000
Kd 0.661863 0.021233 0.359939
Ks 0.500000 0.500000 0.500000
Ke 0.000000 0.000000 0.000000
Ni 1.450000
d 1.000000
illum 2

newmtl Material.020
Ns 225.000000
Ka 1.000000 1.000000 1.000000
Kd 0.710554 0.000000 0.000000
Ks 0.500000 0.500000 0.500000
Ke 0.000000 0.000000 0.000000
Ni 1.450000
d 1.000000
illum 2

newmtl Material.021
Ns 225.000000
Ka 1.000000 1.000000 1.000000
Kd 0.128406 0.005786 0.142398
Ks 0.500000 0.500000 0.500000
Ke 0.000000 0.000000 0.000000
Ni 1.450000
d 1.000000
illum 2

newmtl Material.022
Ns 225.000000
Ka 1.000000 1.000000 1.000000
Kd 0.750062 0.747090 0.800000
Ks 0.500000 0.500000 0.500000
Ke 0.000000 0.000000 0.000000
Ni 1.450000
d 1.000000
illum 2

newmtl Material.023
Ns 225.000000
Ka 1.000000 1.000000 1.000000
Kd 0.026915 0.012436 0.384374
Ks 0.500000 0.500000 0.500000
Ke 0.000000 0.000000 0.000000
Ni 1.450000
d 1.000000
illum 2

newmtl Material.024
Ns 225.000000
Ka 1.000000 1.000000 1.000000
Kd 0.800000 0.076240 0.612790
Ks 0.500000 0.500000 0.500000
Ke 0.000000 0.000000 0.000000
Ni 1.450000
d 1.000000
illum 2

newmtl Material.025
Ns 225.000000
Ka 1.000000 1.000000 1.000000
Kd 0.063758 0.800000 0.000000
Ks 0.500000 0.500000 0.500000
Ke 0.000000 0.000000 0.000000
Ni 1.450000
d 1.000000
illum 2

newmtl Material.026
Ns 225.000000
Ka 1.000000 1.000000 1.000000
Kd 0.800000 0.123451 0.010482
Ks 0.500000 0.500000 0.500000
Ke 0.000000 0.000000 0.000000
Ni 1.450000
d 1.000000
illum 2

newmtl Material.027
Ns 225.000000
Ka 1.000000 1.000000 1.000000
Kd 0.769249 0.800000 0.060866
Ks 0.500000 0.500000 0.500000
Ke 0.000000 0.000000 0.000000
Ni 1.450000
d 1.000000
illum 2

newmtl Material.028
Ns 225.000000
Ka 1.000000 1.000000 1.000000
Kd 0.048464 0.198735 0.800000
Ks 0.500000 0.500000 0.500000
Ke 0.000000 0.000000 0.000000
Ni 1.450000
d 1.000000
illum 2

newmtl Material.029
Ns 225.000000
Ka 1.000000 1.000000 1.000000
Kd 1.000000 0.348013 0.317511
Ks 0.500000 0.500000 0.500000
Ke 0.000000 0.000000 0.000000
Ni 1.450000
d 1.000000
illum 2
