# Supplementary material for: The appendicular myology of Stegoceras validum (Ornithischia: Pachycephalosauridae) and implications for the head-butting hypothesis
Source: PLoS One. 2022 Sep 1;17(9):e0268144. doi: 10.1371/journal.pone.0268144 (PMC9436104; doi:10.1371/journal.pone.0268144)
Supplement: S1 Fig — (ZIP) [file pone.0268144.s001.zip › S1 Fig/S1 Fig.obj]

# Blender v2.93.4 OBJ File: ''
# www.blender.org
mtllib Fig S1.mtl
o Humerus_(right)_UALVP_2.12
v 5.061723 19.262539 5.858408
v 5.063731 19.153193 5.894203
v 5.010396 19.101423 5.979708
v 5.029897 19.303078 5.938402
v -0.415474 9.950292 7.573724
v -0.413708 9.783540 7.640177
v -0.449341 9.870971 7.672841
v 5.813048 20.048077 5.989451
v 5.827183 20.136465 6.151086
v 5.939326 20.178484 6.190726
v 0.161783 10.062009 7.909702
v 0.142349 10.047942 7.967051
v 0.078799 10.009512 7.954219
v 5.832249 20.214287 6.209341
v 5.755708 20.343468 6.231240
v 5.935191 20.224302 6.259939
v 5.409336 20.481344 6.343062
v 5.292088 20.500616 6.541977
v 5.408751 20.557249 6.452297
v 0.915305 11.718857 7.730161
v 0.969286 11.849231 7.784657
v 1.093304 11.799041 7.894209
v -0.106325 9.624131 8.141532
v 0.023597 9.620388 8.155882
v 0.024324 9.584435 8.214601
v 1.020835 11.360051 7.845717
v 1.000369 11.478304 7.821863
v 1.052409 11.412068 7.887318
v -0.363835 10.720212 8.230104
v -0.449914 10.630441 8.368917
v -0.384281 10.772147 8.345126
v 1.075914 11.699346 7.865981
v 1.157147 11.776073 7.897715
v 1.234793 11.728591 7.964198
v 4.008515 17.268152 7.056091
v 4.015091 17.179907 7.056255
v 3.941101 17.282612 7.157809
v 4.832863 19.320755 6.924743
v 4.884802 19.175196 6.665547
v 4.827237 19.225851 6.867904
v 5.029518 20.287914 6.965783
v 5.058208 20.143120 6.915151
v 4.995986 20.211767 6.995009
v 0.117842 9.527581 8.538513
v 0.271811 9.546857 8.488657
v 0.231173 9.495041 8.621178
v 0.306453 9.851813 8.443763
v 0.317794 9.913041 8.472324
v 0.393397 9.824904 8.491082
v 4.008873 17.881758 7.342952
v 3.952063 17.774405 7.361968
v 3.910786 17.888485 7.490281
v 4.913109 19.899132 7.120409
v 4.925686 19.791193 7.090086
v 4.863547 19.873299 7.221372
v 0.528283 9.837125 8.551989
v 0.571106 9.946663 8.603282
v 0.577616 9.780719 8.596261
v 3.444705 16.498201 7.635444
v 3.396548 16.372942 7.663417
v 3.362281 16.443573 7.732702
v 3.320257 16.349236 7.758432
v 3.780499 17.541248 7.492306
v 3.716354 17.539377 7.596914
v 3.719007 17.655264 7.675158
v 4.842279 20.160208 7.329971
v 4.902453 20.102381 7.209785
v 4.810452 20.063202 7.339737
v 0.653541 9.760417 8.659503
v 0.653970 9.976041 8.662558
v 0.690781 9.891653 8.737684
v -0.572413 10.195101 9.058593
v -0.446018 10.265539 9.159756
v -0.506316 10.420492 9.139377
v 2.196752 14.822868 8.329165
v 2.060791 14.592263 8.331532
v 1.998501 14.597899 8.424311
v 1.082819 10.853418 8.793935
v 1.098175 10.934258 8.767403
v 1.160604 10.819147 8.844953
v -0.230585 10.007299 9.309773
v -0.231848 10.142506 9.343105
v -0.362766 10.219525 9.247505
v 0.010962 10.786989 9.431273
v 0.033480 10.934245 9.412974
v -0.117609 10.855808 9.368010
v 3.824944 15.098183 8.322905
v 3.883465 15.222867 8.288846
v 3.960342 15.123614 8.392632
v 0.400045 9.699242 9.563761
v 0.334815 9.552979 9.444409
v 0.406725 9.551013 9.470372
v 0.669844 11.221292 9.467821
v 0.539727 11.103454 9.484491
v 0.689597 11.156370 9.496002
v 5.032264 19.903465 8.150062
v 5.062886 20.001001 8.181105
v 4.969860 20.012945 8.066927
v 0.820673 10.598319 9.527082
v 0.732935 10.549461 9.555042
v 0.826489 10.412531 9.553722
v 1.755828 12.436607 9.347349
v 1.633348 12.377051 9.357526
v 1.699272 12.294359 9.368458
v 1.702248 13.635267 9.403461
v 1.864755 13.872009 9.408030
v 1.635741 13.757958 9.324422
v 3.499831 15.974757 9.178306
v 3.521721 15.916643 9.193568
v 3.639995 16.050119 9.181288
v 3.182290 15.553553 9.261249
v 3.275399 15.431186 9.311133
v 3.395089 15.468597 9.310431
v 6.068923 20.166319 8.496457
v 6.045410 20.265596 8.406853
v 6.047826 20.255560 8.526015
v 6.067612 20.215288 8.586980
v 4.684521 17.589552 8.981302
v 4.585980 17.574095 8.961923
v 4.727028 17.492861 8.996912
v 4.296868 16.361067 9.166841
v 4.470373 16.436283 9.068305
v 4.334195 16.430079 9.157100
v 4.098397 15.891297 9.218682
v 4.072006 15.973369 9.227086
v 3.989556 15.886256 9.236903
v 5.002314 17.518568 8.961055
v 5.120800 17.538052 8.837528
v 5.122099 17.606033 8.914468
v 6.108171 19.222578 8.704370
v 6.114698 19.372087 8.604155
v 6.104394 19.384171 8.663341
v 5.222919 18.574028 9.134000
v 5.140192 18.730921 9.017613
v 5.023787 18.652140 8.947292
v 5.440659 19.646833 8.957660
v 5.487464 19.736536 9.003848
v 5.415098 19.704159 8.942493
v -0.233926 9.908544 7.363992
v -0.326697 9.869517 7.392776
v -0.257123 9.978026 7.344983
v -0.335427 10.034260 7.404709
v -0.137434 10.043981 7.333784
v -0.214081 10.150432 7.368167
v -0.278032 10.137630 7.380023
v -0.375977 9.890452 7.456255
v -0.195936 10.254838 7.405321
v -0.156672 10.171971 7.372377
v -0.051654 10.042453 7.367042
v -0.165910 9.913463 7.395709
v -0.281997 9.774676 7.462324
v -0.344420 10.124040 7.443411
v 0.008771 10.157597 7.338388
v -0.108628 10.255708 7.401722
v -0.309398 10.256768 7.460888
v -0.117486 9.936715 7.440441
v 5.350719 19.706875 5.703777
v 5.393873 19.667259 5.675457
v 5.339605 19.581879 5.671418
v 5.270044 19.549187 5.716008
v 5.357509 19.459076 5.727004
v -0.002379 10.306116 7.382900
v -0.397127 10.025157 7.531036
v 5.439624 19.595337 5.679457
v 5.231496 19.558374 5.745800
v -0.200248 10.328280 7.414552
v -0.288332 10.321488 7.450309
v 5.482621 19.738352 5.676987
v 5.231995 19.389751 5.769873
v 5.156080 19.451628 5.765056
v -0.178658 10.402179 7.443028
v -0.367724 9.788825 7.529559
v 5.467587 19.802141 5.720521
v 5.444513 19.508600 5.729909
v 5.186786 19.535847 5.798208
v 0.078723 10.347621 7.402366
v -0.059868 10.334628 7.416973
v 5.503508 19.613428 5.712142
v 5.109065 19.460495 5.839952
v 5.143364 19.386486 5.796763
v 0.107622 10.281421 7.407525
v 0.098679 10.129952 7.410848
v -0.291989 10.423093 7.466878
v -0.192023 10.462066 7.434600
v -0.110783 10.429037 7.444228
v -0.344101 10.303367 7.522415
v 5.090173 19.372652 5.835769
v -0.208795 10.544803 7.469414
v -0.236562 9.771523 7.527441
v 5.542130 19.714016 5.680564
v -0.161549 10.538479 7.431913
v -0.342009 10.240173 7.513422
v 5.390465 19.416880 5.751687
v 5.256554 19.623074 5.804659
v 5.116746 19.214865 5.826951
v -0.017529 10.440450 7.454649
v -0.034184 9.995075 7.465436
v 5.252516 19.273144 5.807864
v -0.132061 10.658514 7.439763
v -0.044777 10.642391 7.463203
v -0.195410 9.826010 7.508369
v 5.596704 19.704704 5.719662
v 5.358636 19.768702 5.809392
v 5.200665 19.203358 5.818447
v -0.151991 10.691422 7.474122
v -0.061474 10.758557 7.455272
v 0.111147 10.407364 7.399033
v 5.580943 19.866322 5.748966
v 5.602583 19.767857 5.701109
v 5.359781 19.366899 5.786582
v 0.017559 10.582454 7.461026
v 5.136596 19.094118 5.864995
v -0.023183 10.690238 7.458522
v -0.271171 10.531302 7.572386
v -0.138218 9.868888 7.551609
v -0.327371 9.726071 7.597679
v 5.222388 19.569366 5.877545
v 0.017292 10.520359 7.462920
v -0.230323 10.611609 7.568539
v 0.144649 10.279887 7.451297
v -0.427316 10.264771 7.675808
v -0.098314 9.946703 7.536408
v 5.296425 19.720150 5.847190
v 5.470371 19.469105 5.794010
v 5.325312 19.261028 5.849534
v 5.077891 19.015928 5.900474
v 5.657020 19.777166 5.734793
v 5.450276 19.850052 5.799770
v 5.271857 19.882591 5.830068
v 5.318128 19.844324 5.805603
v 5.196809 19.777330 5.853773
v 5.061172 19.436356 5.981495
v 5.104184 18.982922 5.895087
v 0.054845 10.074971 7.483290
v -0.419087 10.143174 7.651567
v 5.556560 19.546768 5.804039
v 5.226871 19.638323 5.906595
v 5.456919 19.318943 5.915412
v 5.211074 19.081635 5.898097
v -0.007897 10.829577 7.460303
v -0.084611 10.802492 7.508900
v 0.071290 10.673162 7.504806
v 0.090417 10.606248 7.487932
v 0.150223 10.532857 7.468136
v 5.335940 19.951839 5.850422
v 5.441247 19.948647 5.832057
v 5.108950 18.896198 5.929237
v 5.035251 18.881813 5.931999
v 0.114461 10.146254 7.470683
v 5.687706 19.836235 5.754178
v 5.509670 19.877279 5.815907
v 5.362751 19.276897 5.882144
v 4.995195 18.927917 5.968369
v -0.146462 10.780077 7.592634
v 5.213540 19.925694 5.935248
v 4.973960 18.843174 5.958483
v 0.221770 10.453675 7.491765
v -0.044327 9.973283 7.579286
v 5.701470 19.899683 5.775089
v 5.525798 19.451077 5.844512
v 5.179692 19.544752 5.949035
v 0.008572 10.953345 7.535502
v 0.058872 10.922364 7.492987
v -0.236413 9.683273 7.645949
v 5.673537 19.708038 5.839894
v 5.153673 19.810127 5.936074
v 5.151051 19.693663 5.961217
v 5.100938 19.528320 6.046443
v 4.976698 18.720535 6.031550
v -0.069049 10.899536 7.583531
v 5.377096 20.019352 5.864696
v 5.337056 19.142658 5.962452
v 0.090362 10.772385 7.513602
v 0.222060 10.412448 7.526867
v 0.150467 10.240353 7.565796
v 0.120130 10.120034 7.528471
v -0.382594 10.413098 7.722408
v 0.013645 10.015143 7.588395
v -0.351570 9.692019 7.695030
v 5.254092 19.946760 5.900652
v 0.076312 10.987435 7.496498
v 0.254103 10.573892 7.540970
v 0.072791 10.101495 7.561229
v 5.639790 19.670183 5.801142
v 4.948503 18.893278 6.045168
v 5.699518 19.957090 5.830305
v 5.737172 19.830391 5.806103
v 5.478140 20.085695 5.907148
v 4.990276 19.199446 6.086906
v 5.017248 19.303534 6.017237
v 4.906502 18.709059 6.066865
v 0.176800 10.965811 7.512165
v 0.140603 10.884977 7.533912
v -0.274382 10.582107 7.671543
v -0.078056 9.854228 7.619378
v -0.157908 9.743242 7.671885
v 5.355181 20.121304 5.954686
v 5.135672 19.718559 6.022477
v 5.267865 18.959436 6.011171
v 0.127130 11.117758 7.573649
v 0.163914 11.039830 7.517279
v 0.207886 10.699479 7.555678
v -0.498479 10.035389 7.771592
v -0.446618 9.791684 7.746514
v 5.560965 19.937006 5.871813
v 5.141893 18.825678 6.025180
v 5.094804 18.787642 6.034495
v 0.190966 10.820882 7.540552
v -0.200552 10.702065 7.640159
v -0.242107 10.686090 7.694297
v 5.585627 19.465376 5.934429
v 5.048904 19.377781 6.056090
v 5.199427 18.882729 6.041813
v 4.959089 19.042240 6.103199
v 0.280827 11.058542 7.527485
v -0.087332 10.925919 7.681727
v 5.296043 20.064241 5.976754
v 5.648032 19.571129 5.891827
v 5.208296 19.930899 6.053177
v 0.217114 11.132613 7.504262
v 0.044202 11.058600 7.624904
v -0.056175 9.916280 7.663158
v -0.515479 9.901559 7.784503
v 5.806049 19.966427 5.870883
v 5.664938 19.986660 5.915974
v 5.397792 19.208275 5.985189
v 4.935473 18.918505 6.156715
v 0.265363 11.179960 7.513378
v 0.164152 10.251409 7.618178
v 0.057103 10.043809 7.596468
v -0.264105 9.626610 7.745090
v 5.138260 19.592176 6.033157
v 4.949759 18.615286 6.111406
v 5.614843 20.053846 5.922462
v 0.303648 10.916229 7.578528
v 0.104266 10.168836 7.611096
v -0.504201 9.833749 7.811578
v -0.398284 9.719909 7.799944
v 5.452587 20.170874 5.955653
v 5.721738 19.688122 5.891554
v 5.614728 19.510525 5.889414
v 0.195820 11.239366 7.626619
v 0.266204 10.493944 7.576868
v -0.168184 10.849067 7.760200
v -0.400853 10.479949 7.815687
v 0.073121 10.077506 7.654683
v 5.524314 20.129604 5.965768
v 5.374828 19.092411 6.033792
v 4.880360 18.569059 6.154906
v 0.389493 11.265046 7.515610
v 0.366277 11.184953 7.496242
v 0.337093 11.121696 7.526338
v -0.460569 10.336940 7.833324
v -0.120500 9.732415 7.724141
v 5.171883 19.850203 6.066766
v 5.144429 19.666718 6.087523
v 4.894777 18.775146 6.168917
v -0.001298 11.046337 7.698590
v 0.275666 10.745089 7.592845
v -0.509067 10.112417 7.850295
v -0.172163 9.645045 7.768877
v 5.098460 19.443481 6.110035
v 4.988489 19.150684 6.155062
v 5.114166 18.785192 6.101811
v 5.044353 18.676565 6.134876
v 0.351403 10.998984 7.568360
v -0.082233 9.834390 7.697805
v 5.039285 19.301195 6.111530
v 0.502604 11.298001 7.542040
v 0.470192 11.084765 7.592615
v 0.308890 10.567761 7.590448
v 0.190749 10.363564 7.621256
v 5.438063 19.250149 6.016562
v 5.118455 19.578138 6.113328
v 5.318297 18.988476 6.045867
v 4.854363 18.654739 6.200225
v 0.315353 10.844872 7.605821
v 0.347792 10.665828 7.581146
v 0.239037 10.428101 7.647259
v 5.730104 20.035215 5.987126
v 5.411983 20.239328 6.036108
v 5.831130 19.830624 5.923101
v 0.176725 10.291877 7.678477
v -0.316801 10.616707 7.794179
v -0.521587 10.195502 7.895073
v 5.727777 19.585241 5.971191
v 4.922609 18.911985 6.306250
v 4.978226 18.582670 6.169355
v 0.326014 11.340131 7.620868
v 0.334897 10.761014 7.586651
v 0.128219 10.145700 7.666358
v 0.025277 9.959371 7.763590
v -0.343357 9.654727 7.920483
v 5.262611 20.033070 6.069154
v 5.657757 19.507208 5.996167
v 5.555492 19.368706 6.017990
v 4.831997 18.474915 6.221003
v 0.091409 11.182204 7.719734
v 0.421646 10.910124 7.582031
v 5.856911 19.986742 5.959398
v 5.525197 20.228264 5.999898
v 5.033737 19.272238 6.177917
v 0.420677 10.757869 7.604747
v 0.381753 10.608426 7.625198
v -0.532909 10.028602 7.895229
v -0.396392 9.713397 7.893767
v 5.768178 19.728373 5.944270
v 5.153328 19.792789 6.141402
v 5.167139 18.795673 6.134041
v 4.950253 19.029757 6.234151
v 5.070694 18.686169 6.196119
v 4.800530 18.494062 6.246192
v 0.457519 11.394725 7.580949
v 0.232644 11.320846 7.683084
v 0.178651 10.198014 7.680988
v -0.004340 9.895027 7.747612
v 5.596863 20.180414 6.003328
v 5.667654 20.151884 6.007449
v 5.334831 20.219847 6.117662
v 5.275525 18.900206 6.128620
v 4.789739 18.498405 6.289359
v 0.306000 10.521604 7.679992
v -0.300700 10.708348 7.860941
v -0.048336 9.799224 7.752802
v -0.189766 9.592956 7.812045
v 5.158833 19.721518 6.156878
v 5.386599 18.987865 6.126743
v 5.168239 18.782213 6.209230
v 0.560416 11.341074 7.543647
v 0.510012 11.231699 7.566439
v 0.525234 10.989455 7.622293
v -0.272889 10.779987 7.926002
v -0.252483 9.598307 7.853014
v 5.246679 19.984329 6.137547
v 5.131109 19.608412 6.173115
v 5.507059 19.209162 6.092004
v 5.065558 19.332134 6.211563
v 4.990726 19.149721 6.229829
v 4.875203 18.733576 6.291683
v 0.001361 11.097642 7.755668
v -0.116734 10.984759 7.839206
v -0.381899 10.573655 7.899175
v -0.501380 10.306380 7.951713
v -0.465063 9.762803 7.907540
v 5.754610 19.629255 6.014081
v 5.508500 19.137283 6.135382
v 4.968661 18.533621 6.294743
v 0.146255 10.153100 7.740947
v -0.422014 10.476146 7.910915
v 0.093607 10.026620 7.775269
v -0.066181 9.664989 7.843041
v 5.204785 19.911810 6.176825
v 5.086668 19.449305 6.200335
v 0.294549 10.499474 7.731793
v 0.232190 10.338804 7.721656
v 0.191266 10.256706 7.722994
v 5.590476 20.310730 6.044659
v 5.650218 20.262077 6.008769
v 4.945783 18.505650 6.245705
v 4.821485 18.628103 6.352142
v 0.611837 11.428951 7.584845
v 0.703988 11.449982 7.621870
v 0.611311 11.229969 7.631900
v 0.486165 10.766950 7.637518
v 0.412439 10.675616 7.650859
v 5.452079 20.322973 6.096042
v 5.215095 19.978912 6.252609
v 5.629424 19.396868 6.065526
v 5.458868 19.041378 6.147658
v 4.791745 18.427067 6.280900
v 0.580620 11.126941 7.632498
v -0.008033 9.811934 7.842721
v 5.867239 19.921425 5.972168
v 5.800648 19.665255 6.052273
v 5.265531 20.111757 6.187747
v 5.028365 19.279470 6.249400
v 0.541657 10.851024 7.661683
v 0.203535 10.288003 7.785301
v -0.539883 9.909872 8.002552
v 5.368496 20.328709 6.165092
v 5.702224 19.505383 6.065778
v 4.935140 18.447151 6.357720
v 4.846240 18.419188 6.302505
v -0.202213 10.885181 7.885005
v -0.512682 9.775444 8.132785
v 5.722430 19.547476 6.069551
v 5.580512 19.289389 6.166663
v 5.117536 19.525106 6.223408
v 0.516240 11.542679 7.675825
v 0.097989 11.270278 7.817498
v 0.088937 9.980864 7.791780
v 0.042435 9.857818 7.846053
v 5.834936 19.737600 6.016027
v 5.137265 19.603298 6.263562
v 5.329109 18.902445 6.187465
v 5.234871 18.829355 6.205317
v 4.872393 18.782145 6.344724
v 4.714847 18.360300 6.360798
v 0.396549 11.498043 7.706447
v 0.324793 11.447881 7.717275
v 0.363117 10.553720 7.772239
v -0.546819 10.199016 8.018577
v 5.750062 20.109367 6.078203
v 5.156612 19.734285 6.266562
v 4.957529 19.009846 6.310822
v 5.170477 18.693251 6.285937
v 0.610112 11.565995 7.660314
v 0.692958 11.258462 7.672485
v -0.052704 11.093072 7.851246
v 0.391885 10.640513 7.714415
v 0.167736 10.050643 7.824378
v 0.050616 9.907947 7.837078
v -0.258479 9.599223 7.971113
v -0.457078 9.703589 7.981281
v 5.908438 19.907318 6.034489
v 5.178729 19.876184 6.247182
v 5.077168 19.406610 6.261035
v 4.738397 18.303799 6.367839
v 0.585638 11.003171 7.666531
v 0.590987 10.869299 7.687455
v -0.041847 9.726888 7.879991
v 5.504443 19.096741 6.172757
v 5.380127 18.952347 6.211317
v 4.812085 18.320833 6.384181
v 0.223957 11.409766 7.783866
v 0.450093 10.714127 7.735853
v -0.383099 9.635287 8.033605
v 5.943639 20.018751 6.070314
v 5.069995 18.603292 6.297323
v 0.738698 11.537597 7.635613
v 0.663433 11.182206 7.666122
v -0.323955 10.691367 7.962136
v -0.367218 10.643611 8.058775
v -0.551143 10.042434 8.009984
v -0.074399 9.655328 7.901267
v -0.133134 9.602897 7.935189
v -0.181875 9.582167 7.949505
v 5.617533 19.336729 6.182820
v 5.104750 19.560080 6.309121
v 5.537944 19.237125 6.130651
v 5.033417 19.331211 6.294648
v 5.010836 19.230888 6.301656
v 4.871767 18.815094 6.417060
v 0.016383 11.199150 7.869289
v 0.284084 10.445300 7.790525
v 5.701737 20.308008 6.109488
v 5.566192 20.365856 6.156951
v 5.765331 19.569725 6.094952
v 4.800327 18.558855 6.377477
v 4.682951 18.247997 6.438450
v 0.646506 10.978585 7.706994
v 0.411243 10.629386 7.768544
v 0.187922 10.140815 7.836398
v 0.512179 10.760066 7.767847
v -0.220723 10.908671 8.003311
v -0.502519 10.348856 8.058262
v 5.881059 19.697184 6.148632
v 5.632607 19.424181 6.172946
v 0.594814 11.646867 7.720639
v 0.693616 11.085959 7.737397
v 0.215575 10.168440 7.860991
v 0.072310 9.978803 7.857129
v 5.499017 20.424452 6.249919
v 5.918472 19.837763 6.126476
v 5.448166 19.037374 6.211925
v 0.730294 11.622993 7.677121
v 0.642766 10.914922 7.742358
v -0.046514 9.704496 7.961915
v -0.280345 9.622540 8.033718
v -0.467270 9.714950 8.053527
v 5.937328 20.105322 6.093733
v 5.366432 20.423374 6.272151
v 5.225116 20.143324 6.305027
v 5.819035 19.626232 6.161326
v 5.277895 18.816753 6.267123
v 5.215293 18.711405 6.324236
v 4.915070 18.991076 6.426597
v 4.945961 19.049927 6.405869
v 5.040577 18.516600 6.380747
v 4.760779 18.548223 6.514747
v 4.899916 18.358940 6.432655
v 0.763762 11.338554 7.682037
v -0.582399 10.215976 8.161686
v 5.094304 19.504517 6.342587
v 5.447425 18.987215 6.243557
v 4.969195 19.123371 6.367610
v 5.138127 18.599506 6.361577
v 0.508824 11.682028 7.780802
v 0.316385 10.405377 7.865872
v 0.226409 10.187100 7.920174
v 0.023932 9.784977 7.968190
v 5.748757 20.272898 6.134130
v 5.291971 20.350653 6.325575
v 5.674559 19.491867 6.215538
v 5.160190 19.858046 6.341799
v 4.727870 18.443899 6.494263
v 4.668938 18.309658 6.515664
v 4.769203 18.237511 6.454106
v 4.697610 18.169476 6.488016
v 0.375116 11.605458 7.827864
v -0.430158 10.492221 8.002095
v 5.724337 19.521280 6.177888
v 5.037139 19.303091 6.361124
v 0.845631 11.617631 7.698582
v 0.830212 11.450027 7.727466
v 0.724120 11.145463 7.732132
v -0.063107 11.109225 7.921722
v 0.335691 10.493591 7.843107
v 5.126206 19.659784 6.359800
v 5.572237 19.166464 6.234746
v 4.839315 18.321108 6.444929
v 0.705837 11.693576 7.712703
v 0.241271 11.523845 7.909506
v 0.237175 10.327357 7.881102
v -0.340719 10.700292 8.039855
v 0.073907 9.951463 7.909145
v 5.149743 19.769587 6.358628
v 5.000341 19.210590 6.386498
v 5.353326 18.855932 6.325107
v 4.807143 18.706730 6.503973
v 4.639558 18.158010 6.505242
v 0.043552 9.879396 7.956741
v 5.242177 20.234102 6.374436
v 5.215026 20.027250 6.339731
v 5.054078 19.433466 6.397797
v 4.626680 18.202606 6.507442
v 5.582431 19.242813 6.282001
v 5.438261 18.936352 6.346574
v 0.692875 10.989057 7.754273
v 0.547613 10.754485 7.821223
v 0.434426 10.632448 7.913252
v -0.246715 10.856919 8.055568
v 0.254198 10.263659 7.923043
v 5.970746 19.931490 6.125260
v 5.549454 19.104279 6.281785
v 4.820203 18.249634 6.494354
v 0.719172 11.787631 7.764031
v 0.056975 11.340616 8.010549
v -0.118023 11.121745 8.089128
v 0.362448 10.550335 7.884494
v -0.391446 10.625424 8.118474
v -0.161272 9.612815 8.032421
v -0.462977 9.687110 8.125234
v 5.178664 19.981651 6.425611
v 5.483708 19.029636 6.334696
v 4.940516 19.094902 6.467521
v 0.164402 11.468875 7.963084
v -0.139976 11.032578 7.970566
v -0.535415 9.856088 8.194407
v 5.012715 19.242414 6.425127
v 5.342477 18.767971 6.367045
v 4.889598 18.281736 6.521592
v 0.813758 11.175204 7.792633
v 0.584095 10.809825 7.843035
v 0.073966 9.918822 8.000605
v 6.061239 20.141754 6.237104
v 5.621658 19.445915 6.305233
v 5.619211 19.338808 6.287387
v 5.069214 19.537048 6.431892
v 4.597194 18.108887 6.525234
v 0.854107 11.792390 7.754122
v 0.873478 11.511369 7.758301
v 0.835488 11.263571 7.758101
v 0.208345 10.112035 7.960394
v -0.478031 10.481398 8.166224
v 5.224827 18.637457 6.403515
v 4.712697 18.470066 6.581014
v -0.532664 10.348178 8.152519
v -0.569760 10.098186 8.195694
v -0.074926 9.654444 8.035906
v -0.256347 9.598399 8.086901
v 5.946651 19.801119 6.227945
v 5.901704 19.688761 6.221162
v 5.569197 19.229177 6.345942
v 5.014682 19.362799 6.453294
v 5.299267 18.723022 6.423651
v 5.068193 18.421625 6.537300
v 4.781888 18.652927 6.558194
v 4.680273 18.066189 6.596042
v 0.621259 11.828490 7.826214
v 0.355986 10.418384 7.915536
v -0.403270 9.648190 8.156504
v 5.374428 18.862453 6.417586
v 0.498893 11.790504 7.877686
v 0.670234 10.973415 7.820747
v 0.634099 10.852201 7.838299
v -0.312386 10.769860 8.130756
v 0.029978 9.866063 8.041712
v 0.012422 9.707824 8.049230
v -0.444173 9.775199 8.227815
v 5.990448 19.915911 6.196411
v 5.220826 20.120556 6.404456
v 5.773232 19.535212 6.275674
v 5.158640 19.826582 6.429906
v 4.828777 18.809137 6.520523
v 4.987781 18.389490 6.479837
v 4.793633 18.152037 6.595322
v 4.543377 18.046297 6.603053
v 4.581276 18.007439 6.603010
v 0.716680 11.029521 7.809414
v 0.504899 10.720757 7.897671
v -0.041781 11.234559 8.075661
v -0.538573 9.986180 8.238432
v 6.031708 20.197073 6.255092
v 5.566431 20.448872 6.343804
v 5.348583 20.472387 6.401618
v 5.133080 18.524918 6.489474
v 4.655156 18.377686 6.646542
v 4.647881 18.281103 6.599150
v 0.368812 10.483731 7.927557
v -0.245622 10.893701 8.106674
v 0.310939 10.359416 7.951950
v 0.289977 10.298060 7.940270
v 0.127711 9.989213 7.992057
v -0.596569 10.219981 8.260633
v -0.154287 9.605790 8.091707
v 5.462203 20.508993 6.372018
v 5.119369 19.635174 6.457839
v 5.118297 19.735300 6.495020
v 4.945057 19.131227 6.521581
v 0.987395 11.628085 7.803701
v 0.402989 11.768373 7.960364
v 0.314751 11.684182 7.979013
v 5.750885 20.407824 6.350847
v 5.600163 19.402170 6.351188
v 5.466958 19.000664 6.374110
v 4.989443 19.326870 6.529726
v 4.841409 18.871202 6.579645
v 4.791861 18.768042 6.618067
v 0.845244 11.892340 7.790298
v 0.052521 9.766039 8.089161
v 5.280693 20.389046 6.462660
v 5.200440 20.269762 6.520227
v 5.854424 19.618998 6.251359
v 4.905966 19.019316 6.511727
v 5.302345 18.680410 6.463580
v 4.594763 18.182812 6.650588
v -0.562706 10.362004 8.252981
v -0.368857 9.612672 8.201065
v 6.058454 19.965542 6.250474
v 5.143224 19.919794 6.520059
v 5.506377 19.127661 6.387777
v 5.010617 19.463717 6.613065
v 5.371725 18.822935 6.462935
v 4.716941 18.567312 6.652204
v 0.733696 11.944280 7.850245
v 0.240056 11.639581 8.056016
v -0.414665 10.629966 8.221474
v 4.602547 18.279562 6.717586
v 0.599142 11.909328 7.901541
v 0.938851 11.245034 7.806432
v 0.448028 10.579616 7.974917
v 0.145885 10.024978 8.049061
v 0.061648 9.909207 8.090013
v -0.224712 9.531423 8.178839
v 4.982364 18.336512 6.583688
v 4.492153 17.916882 6.682876
v 0.483409 11.886333 7.983216
v 0.979404 11.312457 7.831581
v 0.822251 11.046812 7.914248
v 0.622887 10.847154 7.928023
v -0.222793 10.984279 8.215763
v 0.279879 10.297889 8.013666
v 0.252820 10.272777 7.992367
v 0.223485 10.090994 8.062477
v -0.173436 9.554978 8.156806
v 5.558294 19.307909 6.383289
v 4.500099 18.075413 6.761830
v 4.437402 17.931992 6.760298
v -0.100379 11.176483 8.162521
v -0.497367 10.513324 8.287154
v -0.631600 10.195539 8.406678
v -0.526336 9.810037 8.247661
v 5.760537 19.543877 6.392220
v 5.136209 19.843275 6.517624
v 4.712534 18.654293 6.684797
v 4.919220 18.213234 6.663691
v 0.893900 11.134851 7.867843
v 0.735828 10.972920 7.893456
v 0.687831 10.901759 7.927987
v -0.293471 9.573865 8.221235
v 5.854358 20.360336 6.291029
v 5.924144 20.330357 6.299853
v 5.853157 19.641827 6.329026
v 4.822505 18.956881 6.648438
v 5.156706 18.512728 6.538316
v 0.095578 9.973987 8.115369
v 0.022478 9.652670 8.108239
v -0.583262 9.838176 8.312017
v 5.693975 19.494921 6.387028
v 5.449388 19.036861 6.450018
v 5.399763 18.941198 6.474224
v 1.004095 11.988868 7.826912
v 0.885477 12.009613 7.837113
v 0.541716 10.730536 7.940571
v -0.585303 10.036355 8.348923
v 5.687566 20.469971 6.462170
v 6.000205 19.813032 6.306198
v 5.943388 19.742552 6.332861
v 5.570520 19.394892 6.414415
v 5.078340 19.600077 6.550903
v 4.425376 17.833652 6.746102
v -0.163819 11.084262 8.214790
v 0.401919 10.495327 8.000728
v 0.350321 10.429862 8.062174
v 0.296891 10.394449 8.069018
v -0.328305 10.805894 8.223325
v 0.131316 10.044199 8.123626
v 5.170695 20.034748 6.561481
v 4.794370 18.078106 6.701366
v 4.671808 17.905684 6.796309
v 4.567822 17.895924 6.720743
v 4.493610 17.815985 6.753981
v -0.238620 10.925035 8.171130
v 0.281628 10.317084 8.060928
v 6.157017 20.027952 6.392752
v 5.498540 19.283819 6.463708
v 5.048130 19.528807 6.599380
v 5.469829 19.173666 6.475596
v 0.659277 12.021073 7.938291
v 0.177182 11.565331 8.099745
v -0.293805 10.854935 8.233988
v 0.254697 10.223282 8.084723
v -0.388649 9.720535 8.282807
v 5.324691 18.753633 6.517033
v 5.111688 18.442480 6.579272
v 4.561415 18.358122 6.795231
v 1.090595 11.546445 7.859966
v -0.011650 11.337876 8.204233
v 0.108881 9.875590 8.151670
v 0.092441 9.758222 8.172948
v -0.579308 9.770369 8.312885
v 5.796146 19.622414 6.421543
v 5.401285 18.955408 6.559706
v 0.569725 10.776038 8.004581
v 0.525937 10.711221 8.035055
v 5.947899 20.353212 6.344972
v 5.099236 19.715769 6.592055
v 4.919996 19.276529 6.686690
v 4.651011 18.536993 6.746004
v 4.354080 17.800192 6.782955
v 1.090627 11.981458 7.849794
v 0.928277 12.077931 7.855182
v 0.101973 11.508554 8.167355
v -0.074679 9.592613 8.230692
v 5.226075 18.590208 6.576517
v 4.691364 18.686638 6.748282
v 4.332828 17.703114 6.822886
v 0.772913 12.125842 7.930281
v 0.982285 11.248177 7.881306
v 0.706901 10.921893 7.974910
v 0.677148 10.859365 8.036074
v 0.499457 10.648333 8.033003
v -0.516838 9.697080 8.323714
v 6.022171 20.236038 6.369943
v 5.176942 20.323099 6.611575
v 4.929923 18.150408 6.763667
v 4.489311 18.193417 6.841869
v 4.350191 17.893456 6.841420
v 4.446263 17.747507 6.808295
v 0.971480 12.167977 7.885464
v 0.547415 12.026265 8.041359
v 0.393693 10.564696 8.070925
v 5.120850 19.880077 6.588724
v 5.279844 18.702009 6.603783
v 5.098052 18.340288 6.635909
v 1.089043 11.895121 7.859117
v 0.289256 11.765538 8.144711
v 0.284018 10.353081 8.143082
v -0.579986 10.380164 8.380729
v -0.364755 9.643453 8.357447
v 5.981812 20.251089 6.395565
v 5.488327 19.254494 6.505300
v 5.409035 19.079649 6.562443
v 4.974173 19.431406 6.673391
v 4.957082 19.395998 6.715460
v 5.360099 18.879206 6.597695
v 5.197468 18.533049 6.600794
v 5.031529 18.290064 6.658615
v 4.890436 18.182783 6.707631
v 4.422239 18.062830 6.857619
v 4.376040 18.011862 6.878834
v 4.268016 17.758656 6.875709
v 4.300963 17.828676 6.888512
v 0.679806 12.143687 8.004985
v 0.618664 10.800008 8.034771
v -0.250636 10.984597 8.294947
v 0.344486 10.451096 8.130093
v 0.166740 9.941081 8.172309
v -0.160848 9.554524 8.278577
v -0.330891 9.658132 8.319050
v 5.867302 20.405405 6.411150
v 5.139883 20.020369 6.650962
v 5.639520 19.483206 6.489498
v 4.823911 19.120747 6.771303
v 5.157056 18.490231 6.652575
v 4.566502 17.811022 6.826328
v 0.877610 12.248137 7.945042
v 0.351207 11.859360 8.145206
v 0.260184 10.305634 8.164093
v -0.609399 9.790018 8.444313
v -0.279020 9.590674 8.288859
v -0.571922 9.699130 8.380161
v 6.087544 20.263784 6.397691
v 6.075382 19.955524 6.301757
v 5.085446 19.808645 6.717051
v 4.656260 18.747789 6.808646
v 4.255888 17.647570 6.863201
v 4.273623 17.552982 6.904137
v 0.880278 11.068047 7.962244
v 0.217596 11.721566 8.237465
v -0.112452 11.202363 8.274477
v 5.520120 20.615725 6.546734
v 5.885536 19.693373 6.420936
v 1.132891 12.049546 7.848320
v 1.146169 11.975886 7.837530
v 0.060938 11.442172 8.202199
v 0.027247 11.453462 8.310848
v 0.412056 10.601136 8.098846
v -0.294855 10.939700 8.370894
v 0.238866 10.236348 8.170015
v 0.137194 10.044328 8.172302
v 6.070711 19.871866 6.388141
v 4.520557 17.749020 6.880281
v 1.076719 12.236274 7.900138
v 0.773165 12.234371 7.996307
v 0.472179 10.633075 8.103281
v 0.150108 10.126402 8.172142
v -0.544310 10.488219 8.419582
v -0.404941 9.559813 8.411512
v -0.486875 9.593823 8.406320
v 6.149487 20.192358 6.428863
v 5.589253 20.538204 6.504465
v 6.129975 19.973646 6.368013
v 5.392399 20.611612 6.585867
v 5.131461 19.937267 6.663754
v 5.626493 19.474005 6.558765
v 5.571529 19.420485 6.531177
v 5.322130 18.790573 6.625120
v 4.426772 17.639179 6.903219
v 1.211955 11.863503 7.878884
v 1.162903 11.621867 7.903370
v 0.726776 10.921569 8.050885
v -0.167380 11.121018 8.311704
v 0.141970 9.732272 8.245032
v 5.606296 20.621479 6.617047
v 5.202359 20.456944 6.658612
v 5.987458 19.786226 6.431039
v 5.758066 19.555777 6.476141
v 4.708541 18.943098 6.852830
v 4.239863 17.812847 6.952352
v 1.157093 12.158603 7.884060
v 1.258739 11.910689 7.895535
v 0.433386 12.026528 8.218763
v 0.180455 9.981644 8.218242
v 0.159880 9.897186 8.203358
v 0.087499 9.602456 8.248970
v 5.167076 20.238560 6.674198
v 5.529647 19.351501 6.564922
v 4.998151 19.527670 6.726066
v 5.438144 19.223124 6.622144
v 4.969215 18.192101 6.734663
v 4.464092 18.313501 6.890704
v 4.711438 17.920782 6.852570
v 4.314280 17.966482 6.912997
v 4.183466 17.529718 6.933313
v 0.989470 12.311063 7.936392
v 1.025079 11.279889 7.972627
v 0.490674 10.709588 8.120925
v -0.644989 10.289636 8.486309
v -0.246070 9.624766 8.340678
v 5.029792 19.735920 6.777058
v 5.476759 19.276234 6.580680
v 4.415242 18.219900 6.894849
v 4.153329 17.619854 6.987768
v 0.455619 10.499215 8.159908
v 0.359943 10.407018 8.175616
v -0.606291 10.070218 8.471268
v 0.059941 9.552726 8.357696
v -0.533226 9.615185 8.451141
v 5.960566 20.326918 6.420342
v 5.208295 18.588877 6.700208
v 5.067451 18.368605 6.731350
v 1.092759 11.392171 8.033743
v 0.839761 10.982650 8.081490
v 0.568524 10.769076 8.110710
v -0.418155 10.741832 8.429232
v 0.170069 9.824003 8.243897
v -0.174057 9.597531 8.359760
v 5.145216 20.113451 6.694264
v 4.996437 18.275221 6.830562
v 4.479360 18.450153 6.930266
v 4.843392 18.073931 6.789851
v 4.834896 17.980242 6.868797
v 4.289050 17.448330 6.997444
v 4.177818 17.456705 6.971538
v 4.084045 17.409687 7.027885
v 1.266762 12.052912 7.902569
v 0.787688 12.319671 8.041324
v 0.179251 10.163141 8.216184
v -0.085282 9.597501 8.340269
v 5.630847 20.524052 6.572929
v 5.217772 20.501415 6.701162
v 1.118407 12.358946 7.937009
v 1.175796 12.228460 7.897782
v 0.916305 12.422975 8.015776
v 0.605672 12.211097 8.143418
v 0.479739 10.582269 8.147296
v 0.191473 10.097452 8.241937
v 0.074935 9.570630 8.318696
v -0.282291 9.627631 8.381411
v 6.011198 20.291698 6.457842
v 5.851375 19.692316 6.538301
v 4.087837 17.510874 7.021867
v 1.014451 12.419194 7.973315
v 1.159833 11.552871 7.995470
v 0.240587 10.196527 8.228514
v -0.589334 9.690402 8.497164
v 6.154881 20.268314 6.459025
v 5.408685 20.650084 6.640873
v 5.484724 19.308455 6.646766
v 4.586198 18.698750 6.883228
v 4.281786 18.106241 7.027589
v 4.358624 17.511442 7.004916
v 1.170705 12.310857 7.907935
v 1.242176 12.196784 7.912382
v 1.303629 11.822710 7.924496
v 0.513343 12.132528 8.206794
v -0.010453 11.396529 8.363985
v 0.504410 10.642550 8.151775
v 5.971910 20.402250 6.498154
v 5.557356 20.667189 6.622758
v 5.321261 20.582294 6.702890
v 5.126511 20.026552 6.783160
v 5.389874 19.084162 6.670215
v 4.238928 17.901085 7.003885
v 4.138259 17.330877 7.010035
v 0.708647 12.337761 8.128808
v 0.203472 11.713014 8.304422
v 0.937765 11.069997 8.154833
v 0.318491 10.327937 8.246526
v 5.861788 20.449472 6.550427
v 6.068256 19.865294 6.454780
v 5.526780 19.339151 6.680631
v 5.005066 19.631849 6.772101
v 5.334296 18.994982 6.749639
v 4.608344 17.796061 6.933665
v 4.195533 17.268415 7.032277
v 4.107254 17.266245 7.015460
v 1.227335 12.350855 7.930204
v 1.036579 11.222414 8.120602
v 0.595282 10.641422 8.154399
v -0.201561 11.071722 8.359591
v -0.564976 10.474374 8.487062
v 0.131438 9.647162 8.313550
v -0.648942 10.131789 8.536234
v -0.314143 9.548560 8.439608
v -0.427540 9.504851 8.498964
v 5.673299 19.512850 6.606389
v 4.518582 18.602678 6.946179
v 4.296046 18.247366 7.080916
v 4.356084 18.329861 7.065107
v 4.534198 17.676569 7.011719
v 4.203468 17.931393 7.067834
v 4.049010 17.516790 7.090870
v 4.092510 17.110926 7.052724
v 1.244378 12.488413 7.959517
v 1.362647 11.986511 7.956154
v 1.202645 11.629582 7.946392
v 0.313676 11.892999 8.316597
v -0.073243 11.316436 8.373006
v -0.369279 10.821190 8.436624
v -0.508347 10.624957 8.506847
v 0.175919 9.761395 8.326204
v -0.600468 10.444220 8.534371
v 5.785293 19.605661 6.529568
v 5.594482 19.410063 6.636971
v 4.892627 18.076269 6.832891
v 4.696006 17.848804 6.928974
v 4.456245 17.558641 7.060864
v 1.166306 12.520194 7.978270
v 1.301602 12.254335 7.934296
v 0.773814 10.907655 8.118611
v 0.679560 10.843966 8.126812
v -0.186075 11.134408 8.396290
v 0.463634 10.499671 8.245384
v -0.346472 10.897838 8.478279
v 0.262909 10.247827 8.274511
v 0.233332 9.894220 8.314867
v 6.185493 20.062441 6.484111
v 5.132249 20.320269 6.755182
v 5.141910 20.401331 6.805107
v 5.295645 18.863899 6.781094
v 5.257136 18.719545 6.761954
v 5.144526 18.503080 6.788153
v 4.153566 17.857285 7.113989
v 3.970127 17.050598 7.105327
v 1.274045 11.759975 7.986975
v 0.879023 11.007901 8.144244
v 0.115615 11.594775 8.347415
v 0.474007 10.609003 8.211653
v 0.172158 9.701104 8.296124
v -0.135951 9.567262 8.399451
v 6.109497 20.303268 6.511342
v 5.698052 20.520235 6.597635
v 4.942911 19.513472 6.842876
v 4.881000 19.399078 6.892401
v 5.093044 18.445190 6.847067
v 4.921445 18.150639 6.863425
v 3.969067 17.359554 7.136781
v 1.325981 12.374585 7.954249
v 1.375785 12.087012 7.968089
v 0.652550 10.778470 8.171912
v -0.643444 9.879855 8.583426
v 6.140728 19.936182 6.505476
v 5.446183 19.245962 6.719374
v 4.780128 17.919001 6.884125
v 4.597335 17.733656 6.995747
v 4.147733 17.101748 7.080836
v 1.346858 12.496248 7.977070
v 1.050867 12.598989 8.039783
v 0.802863 12.437794 8.115251
v 0.168578 11.690242 8.348633
v 0.545905 10.621980 8.235045
v 0.256847 9.951758 8.347368
v 0.214612 9.849604 8.324451
v 0.168295 9.653832 8.354315
v -0.544177 9.640492 8.554272
v 5.768555 19.586889 6.635286
v 5.067308 19.878069 6.791394
v 5.384373 19.137800 6.712920
v 5.210333 18.607365 6.768383
v 4.304549 17.347420 7.052081
v 4.110334 17.045664 7.116243
v 4.026967 17.013838 7.117155
v 0.700705 10.812984 8.231638
v 0.629509 10.711455 8.193365
v -0.690028 10.263167 8.638384
v 5.100067 20.138605 6.823514
v 4.079644 17.666256 7.118952
v 0.864348 12.523286 8.117445
v 1.054875 11.250642 8.085946
v 0.444579 10.414817 8.287946
v 0.254017 10.088546 8.319605
v 6.238696 20.208391 6.479806
v 5.951905 19.780169 6.564387
v 5.888874 19.740076 6.646149
v 5.807167 19.645864 6.653436
v 4.755851 19.106981 6.913741
v 4.545765 18.884537 7.155736
v 4.770824 17.889023 6.959538
v 3.904434 17.200068 7.176439
v 3.929838 16.973070 7.170673
v 1.154486 12.705937 8.046580
v -0.242334 11.073360 8.479136
v 0.115803 9.573831 8.382968
v -0.640195 10.008731 8.587782
v -0.182276 9.462047 8.477731
v -0.601852 9.734696 8.582480
v -0.307052 9.476768 8.515433
v 5.901391 20.473394 6.600778
v 5.996435 20.410812 6.573166
v 5.638045 19.499861 6.698544
v 4.431271 18.527784 7.062306
v 4.414000 17.500298 7.090340
v 1.382695 11.862413 7.995849
v -0.422285 10.816304 8.537212
v 0.283549 10.151821 8.311110
v -0.498162 9.532125 8.617027
v 6.052073 20.377996 6.598515
v 6.092758 19.896038 6.585275
v 3.999153 17.505331 7.139957
v 1.243307 12.707217 8.027064
v 1.436809 12.297435 7.986497
v 1.439594 12.196733 7.996231
v 1.276394 11.625860 8.157692
v 0.826308 10.945114 8.161681
v -0.134661 11.246242 8.487932
v -0.289416 11.011581 8.520932
v 0.370705 10.300319 8.322454
v 0.322239 10.212508 8.357337
v -0.040363 9.534436 8.479433
v -0.371664 9.464731 8.531946
v 6.176984 19.980780 6.563268
v 5.273676 20.544500 6.773536
v 5.080923 20.289366 6.859018
v 5.093678 20.346008 6.837582
v 4.968305 19.655525 6.884536
v 4.793728 17.966177 7.014652
v 3.858092 17.071054 7.226152
v 3.963851 16.860426 7.212611
v 1.319983 12.652846 7.995137
v 1.445740 11.990829 8.039314
v 0.067152 11.552323 8.412249
v 0.593971 10.671362 8.257347
v -0.543580 10.550498 8.560495
v -0.624823 10.416835 8.614154
v 5.653207 20.608326 6.693383
v 5.569960 20.713945 6.738530
v 5.064398 18.380127 6.911414
v 4.707309 17.814938 6.988126
v 4.376056 17.426752 7.142863
v 4.258926 17.220804 7.116993
v 3.935965 17.470297 7.240374
v 1.011289 11.149402 8.223937
v 0.563673 10.553226 8.253836
v -0.484657 10.715121 8.602084
v -0.405999 9.450889 8.612280
v 6.257873 20.238811 6.518151
v 6.163380 20.253891 6.557817
v 5.417082 20.654203 6.742553
v 5.065455 19.928869 6.856314
v 4.521334 18.729568 7.055390
v 4.617800 17.757462 7.009218
v 3.912611 17.353474 7.230756
v 4.076381 16.930229 7.188020
v 3.868120 16.890942 7.235716
v 1.004355 12.655583 8.104363
v 1.186346 11.485278 8.122288
v 0.779835 10.863992 8.233678
v 5.553720 19.361973 6.756518
v 4.622478 18.982826 7.086316
v 5.203429 18.650244 6.854601
v 5.140566 18.530329 6.897266
v 4.197042 18.110155 7.179261
v 1.403295 12.582607 7.985544
v 1.459259 12.441677 7.993463
v 0.266959 11.861241 8.377177
v -0.198804 11.164598 8.515052
v 0.552508 10.517668 8.296675
v 0.275796 10.041039 8.411602
v -0.458142 9.512259 8.613844
v 0.888957 12.644416 8.188577
v 0.811795 12.588781 8.227034
v 0.134807 11.670021 8.428178
v 0.274843 10.157381 8.387982
v -0.513554 10.647876 8.626636
v 0.249773 9.885432 8.381111
v 0.263017 9.707962 8.425225
v -0.645970 10.107257 8.674515
v 0.027157 9.525762 8.508771
v 6.264798 20.092407 6.541689
v 6.059868 19.852964 6.636240
v 5.053292 20.031256 6.896097
v 5.597180 19.456608 6.735130
v 5.395511 19.212982 6.784782
v 3.796701 17.128277 7.315550
v 0.550575 12.271159 8.314320
v 0.687282 10.748532 8.269250
v 0.522960 10.479283 8.362000
v -0.582962 10.536321 8.638201
v 0.183914 9.625411 8.405869
v 5.497140 19.308928 6.765446
v 4.907941 19.658247 7.035665
v 5.262162 18.811771 6.852688
v 4.707771 19.153831 7.063933
v 4.991829 18.264559 6.949196
v 4.873456 18.084068 6.981337
v 4.109309 18.009554 7.270589
v 4.260820 17.111338 7.179723
v 4.130279 16.975435 7.200594
v 1.285278 12.822845 8.066018
v 1.423001 12.773834 8.013937
v 1.446894 12.669204 8.010193
v 1.537153 12.321062 8.049291
v 0.615423 12.333540 8.274801
v 0.892593 10.996468 8.227459
v -0.433446 10.804461 8.620994
v 6.251838 20.023310 6.580554
v 5.124103 20.439226 6.928352
v 4.995422 19.833416 6.937140
v 4.872903 19.540440 7.020289
v 3.873289 16.792738 7.264166
v 1.108990 12.753781 8.114964
v 0.524189 12.286031 8.423329
v 1.109204 11.339594 8.196864
v -0.054147 11.385742 8.481549
v -0.328144 10.966380 8.578951
v -0.630011 9.894221 8.689565
v -0.569280 9.633250 8.663676
v 5.751229 20.550781 6.703243
v 5.330714 19.103340 6.841075
v 4.538827 17.620298 7.096115
v 4.079771 17.885111 7.244943
v 3.803415 17.246721 7.335442
v 3.795273 16.947918 7.316045
v 1.519824 12.564917 8.023796
v 0.709026 12.513459 8.304159
v -0.354151 10.959613 8.620907
v -0.178450 9.455112 8.574817
v 5.404976 20.591726 6.819532
v 5.210541 20.529758 6.878844
v 5.762396 19.591112 6.745638
v 5.281756 18.963852 6.883063
v 4.359680 17.300138 7.232388
v 3.943544 17.620634 7.280907
v 4.326894 17.242996 7.199591
v 3.771849 16.818756 7.339687
v 1.000834 12.741404 8.174204
v 1.519794 12.116646 8.078539
v 1.310034 11.768230 8.126991
v 0.416158 12.116810 8.424500
v -0.346485 9.472112 8.641544
v 6.075883 20.331635 6.675410
v 4.326005 18.474607 7.241163
v 4.744835 17.879761 7.052932
v 4.674185 17.779202 7.088497
v 4.219388 17.055313 7.206122
v 4.075713 16.855841 7.258861
v 3.976458 16.747261 7.288262
v 1.137772 12.872872 8.139458
v 0.753381 10.757182 8.353573
v 0.567330 10.551007 8.352184
v 0.463760 10.406653 8.396140
v 0.361803 10.231594 8.381660
v 0.165482 9.552691 8.452930
v -0.276706 9.504923 8.603620
v 5.944507 20.499422 6.710832
v 6.199814 20.166271 6.625961
v 4.970414 19.931799 7.017446
v 5.442160 19.274553 6.852679
v 3.799968 16.688028 7.323424
v 1.522269 12.840383 8.026125
v 1.378301 12.932390 8.065925
v 1.185754 11.443554 8.233811
v -0.625031 10.510318 8.729746
v -0.693440 10.273316 8.754445
v 5.650697 19.548077 6.838424
v 4.949292 18.196051 7.060915
v 4.215617 18.259758 7.249231
v 3.800749 17.439573 7.411594
v 1.511750 12.926049 8.058447
v 1.596122 12.758145 8.036598
v 1.330608 12.895049 8.084839
v 1.617180 12.488901 8.082553
v 0.855317 10.878909 8.310295
v 5.641651 20.700457 6.810057
v 5.825267 19.677416 6.751328
v 5.535997 19.407267 6.861001
v 4.945898 19.721081 7.010400
v 5.119546 18.525410 6.993392
v 4.440208 17.443537 7.213205
v 1.331904 13.002424 8.099437
v 1.201167 12.948520 8.135289
v 1.435342 11.895707 8.069100
v 1.421638 11.861932 8.205845
v 0.006546 11.515404 8.543991
v -0.065749 9.464599 8.603589
v -0.424514 9.474229 8.692536
v 5.704488 20.656343 6.787504
v 5.735195 20.590055 6.757593
v 5.592769 20.690062 6.852144
v 5.962844 19.769659 6.745563
v 5.065066 20.389277 7.019130
v 5.381385 19.203959 6.861488
v 5.218786 18.785353 6.950342
v 4.432680 18.720537 7.244425
v 4.485905 17.517082 7.191782
v 4.376142 17.228559 7.297180
v 3.739180 16.949215 7.363224
v 3.896686 16.624714 7.347347
v 1.656098 12.664481 8.073403
v 1.065565 12.810447 8.180196
v 0.886967 12.751114 8.281734
v 0.635711 10.612163 8.370809
v -0.297275 11.057635 8.643008
v 5.451665 20.613113 6.867144
v 6.210470 19.958187 6.655448
v 6.126346 19.909941 6.696012
v 5.800347 19.622766 6.798164
v 5.180138 18.667185 6.976553
v 5.002967 18.305063 7.018637
v 4.209246 16.971395 7.259158
v 0.925137 11.011992 8.282794
v -0.558145 9.634671 8.707484
v 4.773504 19.436144 7.177809
v 5.251872 18.908596 6.968249
v 1.455813 13.041369 8.078028
v 1.268570 13.052766 8.116219
v 1.472974 11.966202 8.130296
v 1.061642 11.242163 8.239664
v 0.400131 10.146287 8.468510
v -0.545779 10.644710 8.697101
v -0.484072 9.526572 8.706224
v 6.049894 20.387470 6.691521
v 5.152496 20.483185 6.970515
v 4.988950 20.140118 7.015483
v 4.878284 18.087402 7.111754
v 4.263897 18.370333 7.284872
v 4.314352 17.121584 7.280441
v 3.725984 17.122246 7.429341
v 3.757329 16.622458 7.372533
v 1.470848 13.130032 8.074249
v 1.355600 13.081774 8.091756
v 1.694661 12.874618 8.066861
v 1.563778 12.954123 8.045876
v 1.141183 12.977448 8.169345
v 0.611361 12.430333 8.418082
v 0.319880 10.081863 8.474766
v -0.491061 10.742534 8.712650
v 0.328503 9.699974 8.466486
v -0.652219 9.984557 8.755408
v 6.147864 20.282049 6.680061
v 6.080747 19.848013 6.752519
v 4.952655 19.996489 7.039719
v 5.594276 19.473183 6.866642
v 5.315604 19.098351 6.921037
v 1.527111 13.052035 8.085887
v 1.044071 12.953413 8.236175
v 0.987305 12.893096 8.257721
v 0.754385 10.676688 8.435683
v -0.115507 11.356503 8.619872
v -0.232400 11.186319 8.674867
v -0.452062 10.819930 8.712962
v 0.360338 9.946368 8.495044
v 0.045895 9.492244 8.551808
v 4.838383 18.003666 7.111071
v 4.120586 18.136118 7.342644
v 4.567571 17.590487 7.188843
v 3.709524 16.783386 7.406061
v 3.785528 16.502691 7.409908
v 1.612026 13.114619 8.045196
v 1.358145 13.233279 8.157248
v -0.243037 9.497358 8.654419
v 5.981925 20.469223 6.754866
v 5.191720 20.577400 6.991192
v 5.853904 19.702066 6.803745
v 5.258599 18.978964 7.010599
v 5.064470 18.433306 7.039257
v 4.111307 16.791422 7.339184
v 3.672957 17.013752 7.473495
v 3.691953 16.513536 7.415063
v 3.684373 16.657026 7.416000
v 1.668426 13.051015 8.045644
v 1.676640 12.988604 8.065763
v 1.580713 13.166184 8.060658
v 0.765337 12.650777 8.371051
v 0.293143 11.967136 8.542356
v 0.906765 10.940677 8.346064
v -0.646512 10.461975 8.796359
v -0.590655 9.696659 8.779969
v 5.344855 20.621635 6.959965
v 5.731100 19.585352 6.860632
v 4.704069 19.210920 7.151370
v 4.704145 17.762548 7.170759
v 4.634338 17.727669 7.144586
v 4.024916 16.696199 7.356853
v 1.494072 13.291469 8.115252
v 1.571288 13.316832 8.094389
v 1.135870 13.095528 8.251111
v 0.916072 12.847966 8.317479
v 1.678908 12.294232 8.194610
v 0.964699 11.110290 8.320375
v -0.331563 9.467723 8.715325
v 4.737186 19.293219 7.147024
v 3.863154 17.713972 7.460000
v 4.178102 16.884199 7.320215
v 3.629399 16.898352 7.494111
v 3.625934 16.658516 7.466705
v 3.616236 16.500565 7.479351
v 1.720480 13.230292 8.050855
v 1.199480 13.204143 8.267241
v 1.312861 11.685596 8.227180
v 1.226836 11.522664 8.290779
v 0.554305 10.455654 8.457152
v 0.510498 10.276658 8.503523
v 5.886181 20.542955 6.794605
v 4.787052 17.918852 7.165280
v 1.696798 13.283856 8.069024
v 1.797106 13.086520 8.061645
v 1.125131 11.331323 8.268363
v 0.181701 11.825180 8.658298
v 0.099822 11.693287 8.651679
v 0.043436 11.602083 8.604050
v 0.528383 10.341063 8.500146
v 0.369824 10.008984 8.512123
v -0.667352 10.108999 8.848885
v 5.816851 20.597754 6.817691
v 4.638025 17.690851 7.206010
v 3.636667 16.795464 7.461971
v -0.147464 11.297940 8.656991
v 0.416450 9.572682 8.536258
v -0.024405 9.462861 8.656671
v -0.149172 9.507094 8.700470
v 6.120586 20.289705 6.783231
v 6.207457 20.073206 6.694084
v 5.484728 19.375505 6.946120
v 4.854984 19.602545 7.126976
v 5.334763 19.174885 7.009873
v 4.623706 19.095732 7.199656
v 3.725512 17.374603 7.506225
v 3.631950 16.369390 7.473889
v 1.614565 12.149965 8.192036
v 1.552805 12.081858 8.190372
v 1.370515 11.748981 8.295506
v 1.109435 11.268779 8.314665
v -0.050879 11.472415 8.682929
v 0.467834 9.673074 8.528353
v 0.336828 9.491883 8.587319
v -0.642440 10.002687 8.804779
v -0.414893 9.529306 8.785779
v 5.752894 20.673273 6.818327
v 6.059757 20.421610 6.788129
v 5.462343 20.641481 6.927409
v 6.201254 19.964458 6.736594
v 5.019814 20.367460 7.071160
v 3.985971 16.542305 7.456103
v 3.892338 16.478745 7.441605
v 3.607750 16.732016 7.504677
v 1.792447 13.329929 8.074193
v 1.288944 13.276907 8.230381
v 1.696026 12.467387 8.146799
v 0.699633 12.553194 8.430421
v 0.242670 11.902663 8.557858
v -0.430383 10.874252 8.789344
v -0.588875 10.584202 8.804175
v -0.657021 10.375452 8.821424
v -0.600736 9.798446 8.878352
v -0.527872 9.579144 8.830380
v 5.634257 19.498892 6.930638
v 5.410064 19.284084 6.992410
v 5.212299 18.839809 7.052780
v 4.433031 17.379274 7.320912
v 3.776412 16.349499 7.489969
v 3.558677 16.296740 7.516255
v 3.548906 16.226801 7.527187
v 1.667909 13.446213 8.100717
v 1.851696 13.001798 8.106583
v 1.782797 12.795218 8.124048
v 0.991986 13.002961 8.370186
v 0.322217 12.030985 8.577490
v 0.892735 10.875035 8.425750
v 0.695885 10.564959 8.516999
v 0.433372 10.067061 8.531777
v -0.528316 10.713021 8.783750
v 5.963561 20.485086 6.798595
v 6.169986 20.227728 6.766191
v 5.307888 19.129692 7.067638
v 5.006898 18.339590 7.174497
v 3.692433 17.231556 7.508810
v 4.011670 16.612572 7.423760
v 3.701478 16.269751 7.516900
v 1.598421 13.474352 8.136192
v 1.878432 13.319024 8.059688
v 1.904226 13.269854 8.065779
v 1.417935 13.378178 8.185532
v 1.752759 12.613109 8.146840
v 0.930031 11.012128 8.376592
v 0.097576 9.409110 8.616000
v 5.623192 20.715229 6.929210
v 5.561915 19.456419 6.972644
v 5.149757 18.652565 7.122553
v 4.536479 17.513008 7.304973
v 4.258738 16.902412 7.405287
v 3.555101 16.634361 7.540922
v 3.528866 16.543859 7.552574
v 3.532629 16.328924 7.554672
v 1.801146 13.453811 8.077802
v 1.762880 12.405445 8.237259
v 1.159974 11.399920 8.321355
v -0.322593 11.059092 8.826557
v -0.633370 10.290267 8.880667
v 4.925316 20.196678 7.174646
v 5.095669 18.527727 7.103771
v 3.501749 16.423376 7.578744
v 1.321325 11.645495 8.329636
v 0.521009 12.352533 8.587381
v 6.220717 20.104916 6.765285
v 5.141311 20.509035 7.097942
v 5.006128 20.408010 7.163831
v 5.809422 19.631653 6.912004
v 4.915839 19.983913 7.176089
v 5.382920 19.244425 7.047328
v 5.176945 18.745287 7.115767
v 4.488398 18.971384 7.367195
v 4.881562 18.084255 7.254738
v 4.123274 18.332945 7.462881
v 4.181863 18.339901 7.391287
v 4.140995 16.752378 7.397602
v 3.560038 16.719608 7.538041
v 3.473666 16.239199 7.599083
v 3.471795 16.154495 7.551244
v 0.489703 9.615794 8.572509
v -0.279226 9.514624 8.821595
v 5.758291 20.724848 6.972253
v 5.255839 20.635542 7.067012
v 6.019434 19.790508 6.860246
v 5.944611 19.744619 6.845238
v 4.977105 20.270765 7.120536
v 4.725584 17.820248 7.246022
v 4.036140 18.147287 7.479528
v 4.390720 17.176975 7.379676
v 3.563845 16.903606 7.606834
v 3.431454 16.132420 7.595219
v 1.734420 13.589433 8.114859
v 1.847244 13.567256 8.088264
v 1.941154 13.486054 8.092219
v 1.527685 13.550738 8.196260
v 1.916355 13.139272 8.097462
v 1.400659 13.462490 8.244357
v 1.261284 11.580997 8.334101
v 1.031883 11.194138 8.372598
v 0.512780 10.174316 8.548485
v -0.500206 10.731802 8.837234
v 0.052011 9.396415 8.698853
v 5.905035 20.555521 6.869292
v 4.833170 19.658239 7.211745
v 5.220577 18.917809 7.137968
v 4.629168 17.678644 7.286816
v 3.983300 18.084028 7.520835
v 3.540399 16.066689 7.619240
v 1.653579 13.602124 8.150875
v 1.849010 12.751703 8.180692
v 0.831212 10.755168 8.484344
v 0.719985 10.496732 8.621981
v 0.161755 9.415307 8.665963
v -0.449050 9.568188 8.858372
v 6.217614 19.988874 6.833514
v 5.758307 19.567680 6.958738
v 4.554614 19.066727 7.316071
v 4.337295 18.657328 7.377690
v 3.646439 17.127195 7.567536
v 4.152726 16.671576 7.495032
v 3.981501 16.446766 7.527798
v 3.462625 16.077158 7.595714
v 1.990249 13.366799 8.075132
v 0.835310 12.846164 8.501331
v 0.669059 12.545219 8.477397
v 0.933918 10.932647 8.435644
v 0.595964 10.375731 8.538798
v -0.621610 9.923296 8.894340
v -0.169326 9.523949 8.784068
v 5.813502 20.671497 6.913345
v 6.139127 19.891052 6.863000
v 5.209812 20.607004 7.090597
v 4.987036 20.328672 7.206684
v 5.274998 19.077740 7.085083
v 4.433407 18.872309 7.373649
v 4.933457 18.193907 7.286355
v 3.653391 16.106224 7.594844
v 3.392757 15.961164 7.646101
v 1.762256 13.704993 8.133673
v 1.242371 13.361570 8.343656
v 1.165847 13.268883 8.373405
v 0.777627 12.694510 8.432753
v 0.627371 12.501581 8.536790
v 1.146939 11.330617 8.370106
v -0.614527 10.537170 8.902076
v 0.229089 9.453458 8.685539
v 5.996630 20.504593 6.848537
v 5.541248 20.661787 7.030589
v 5.427603 19.339886 7.064724
v 5.253740 18.992073 7.134964
v 4.243836 18.545401 7.460838
v 4.426992 17.281456 7.394149
v 3.893826 16.375172 7.525221
v 3.479830 16.687897 7.653812
v 3.835673 16.299902 7.536953
v 3.746206 16.121569 7.600579
v 3.442201 16.197113 7.640947
v 3.368518 16.005911 7.650963
v 1.903197 13.800583 8.109636
v 1.963879 13.573200 8.078483
v 1.707359 13.749915 8.183044
v 2.020279 13.211583 8.122732
v 1.323103 13.435143 8.303806
v 1.601161 12.130915 8.273589
v 0.431573 12.216817 8.662754
v -0.633736 10.437193 8.928819
v -0.642874 10.175982 8.967109
v -0.634027 10.042696 8.904884
v 6.060553 20.449602 6.855744
v 5.474255 20.660084 7.050557
v 5.076054 20.481272 7.153647
v 5.587722 19.470175 7.018077
v 4.584986 17.588991 7.343571
v 4.216780 16.800030 7.440582
v 3.577928 17.054552 7.647121
v 3.398426 16.293510 7.660538
v 3.391088 16.153109 7.659067
v 3.335083 15.911211 7.651189
v 1.982779 13.791386 8.086086
v 2.003255 13.466792 8.077545
v 2.070202 13.423778 8.081151
v 1.593004 13.678418 8.212994
v 1.951708 12.858056 8.213950
v 1.116937 11.265365 8.427612
v 1.003289 11.044999 8.458138
v -0.144266 11.336063 8.795737
v -0.113024 9.490948 8.782340
v -0.503063 9.625749 8.900204
v 6.166965 20.257277 6.874510
v 4.825692 19.783651 7.261065
v 5.059247 18.457760 7.222499
v 4.081165 18.306732 7.529317
v 3.353697 16.056747 7.698839
v 2.062927 13.638272 8.085878
v 0.796790 10.642644 8.515539
v -0.535093 10.676239 8.874163
v -0.332379 9.539831 8.867811
v 6.090938 20.310171 6.895154
v 5.886777 19.667246 6.984104
v 4.629508 19.249037 7.361897
v 4.822251 17.966331 7.299890
v 4.765606 17.860853 7.314952
v 4.346979 17.053770 7.416435
v 3.637654 17.382818 7.636113
v 3.610504 17.210112 7.635001
v 4.070692 16.594481 7.472324
v 3.497192 16.800982 7.674701
v 3.610413 16.027126 7.632969
v 3.307727 15.968799 7.703218
v 3.406997 15.815692 7.726161
v 2.058843 13.730799 8.076434
v 2.055320 13.522326 8.095119
v 2.095798 13.315197 8.134674
v 1.428421 13.647470 8.345589
v 0.946455 13.005334 8.480250
v 1.540588 12.069988 8.377159
v 1.246788 11.468699 8.383325
v 1.194898 11.394241 8.403872
v 0.447890 9.525451 8.639735
v 3.811209 16.184086 7.603483
v 3.291527 15.910923 7.721662
v 3.269533 15.827945 7.706151
v 2.055894 13.861581 8.088288
v 1.897762 13.927065 8.138192
v 1.512096 13.633980 8.252343
v 1.341573 11.706441 8.352125
v 0.629315 10.333228 8.609426
v -0.452135 10.828067 8.871449
v -0.057658 9.380144 8.807574
v -0.540940 9.693903 8.912456
v 5.497409 19.412573 7.065306
v 4.726942 19.534443 7.345213
v 5.117985 18.615147 7.216070
v 4.676317 17.757425 7.317705
v 4.514294 17.450855 7.391642
v 3.858866 17.872492 7.571176
v 3.416844 16.600958 7.711818
v 3.286739 15.729863 7.724380
v 1.983251 13.992648 8.117819
v 1.744571 13.865519 8.203316
v 1.719523 12.312403 8.261833
v 1.495732 11.967028 8.366003
v 1.394798 11.755415 8.363627
v 1.272161 11.533641 8.386764
v -0.417776 10.882994 8.950042
v 0.594683 9.660419 8.625600
v 5.602120 19.492579 7.062053
v 5.172077 18.800968 7.230097
v 3.579134 17.284632 7.690500
v 3.308171 16.232252 7.724137
v 3.302614 16.076376 7.723794
v 3.235604 15.754145 7.741175
v 2.082248 13.980065 8.087568
v 2.189821 13.822481 8.081429
v 1.945637 13.052927 8.153691
v 1.775997 12.487406 8.233986
v 0.717367 12.658015 8.550753
v 0.613080 10.024332 8.612560
v -0.491606 10.768478 8.919802
v 0.396551 9.430749 8.703197
v 5.915405 20.562698 6.934412
v 5.153765 20.576902 7.167492
v 6.004514 19.766422 6.971080
v 5.271693 19.055948 7.146252
v 4.978099 18.273916 7.283138
v 4.158998 18.457487 7.553697
v 4.215771 16.758127 7.499060
v 3.470045 15.866047 7.695163
v 3.210390 15.875381 7.777805
v 3.157959 15.685826 7.755944
v 3.213237 15.622567 7.760681
v 2.015251 14.106528 8.138691
v 2.145746 13.964583 8.082799
v 2.173377 13.485360 8.108500
v 1.695309 12.264079 8.394134
v 0.801849 12.756248 8.514429
v 0.597312 12.490829 8.706846
v 1.090568 11.190627 8.460405
v 0.912831 10.870302 8.537205
v 0.106238 9.352804 8.787289
v -0.403938 9.598830 8.936854
v 5.396056 19.299515 7.125920
v 4.549412 19.131756 7.423378
v 3.486012 16.884710 7.717700
v 3.932325 16.263708 7.629736
v 3.736131 16.052887 7.646094
v 3.584284 15.910150 7.679978
v 3.269211 16.169657 7.762087
v 3.360905 15.746948 7.739175
v 3.176041 15.806108 7.806215
v 1.900119 14.142758 8.212665
v 1.676510 13.833890 8.231127
v 1.045218 11.139945 8.476679
v 0.892703 10.791261 8.553193
v -0.556818 10.620056 8.969178
v 0.582465 9.595344 8.652468
v -0.533199 9.880344 8.995665
v 6.008117 20.476175 6.916028
v 5.711456 20.735231 7.040011
v 6.061256 20.384193 6.917048
v 4.885745 19.934332 7.248723
v 3.908726 18.012087 7.570241
v 3.241007 16.044559 7.773098
v 3.111935 15.442106 7.825501
v 2.229001 14.122808 8.073728
v 2.136047 14.197475 8.103610
v 2.200545 13.954535 8.070395
v 1.778632 13.993176 8.238338
v 2.217114 13.705758 8.102664
v -0.600283 10.022890 8.993398
v 5.020775 20.432447 7.240171
v 5.947994 19.732655 6.998140
v 4.916376 20.239210 7.283094
v 4.768888 19.625191 7.310292
v 4.659691 19.450483 7.437362
v 4.289659 16.857149 7.514313
v 4.087823 16.498732 7.579768
v 3.507157 16.965179 7.716326
v 3.998123 16.298328 7.663170
v 3.085235 15.571804 7.823311
v 2.324413 14.025602 8.075603
v 2.255035 13.796741 8.085541
v 1.319639 13.561453 8.423839
v 1.329486 11.630510 8.414621
v 1.197608 11.351374 8.457511
v 0.014256 11.581243 8.861469
v -0.051240 11.480581 8.898527
v -0.192168 11.249735 8.957685
v 5.362792 20.676666 7.160096
v 5.539824 19.441166 7.162040
v 5.447331 19.351200 7.170732
v 5.324067 19.163279 7.168287
v 4.612164 19.365244 7.506542
v 4.419486 18.897711 7.465463
v 4.353124 18.795904 7.488429
v 4.136132 16.611601 7.537361
v 3.973069 16.343906 7.592122
v 3.713219 15.963846 7.689783
v 3.185285 15.964442 7.812114
v 3.326866 15.629249 7.788860
v 3.259442 15.565969 7.802646
v 3.074046 15.442154 7.834773
v 2.236855 13.541780 8.111572
v 1.851104 12.570489 8.258200
v 1.428078 11.813681 8.438971
v 0.151973 11.792989 8.817253
v -0.326137 11.052929 8.941505
v -0.583882 10.531361 9.041898
v -0.589357 10.291275 9.010241
v -0.199006 9.451879 8.913497
v 5.953442 20.507793 6.994175
v 5.091940 20.542986 7.211812
v 5.787543 19.577976 7.003429
v 4.813961 19.795124 7.316216
v 5.265133 19.065228 7.181797
v 4.696899 17.750847 7.395040
v 4.618510 17.626711 7.465120
v 4.463167 17.308372 7.507871
v 3.759836 17.836735 7.715407
v 3.485926 15.722026 7.752034
v 2.212494 14.297136 8.102759
v 2.262147 14.271003 8.078900
v 2.269253 14.195138 8.067657
v 1.504612 13.807809 8.381518
v 1.273029 11.488340 8.489133
v 0.989084 10.921680 8.553923
v 0.774637 10.605483 8.645587
v -0.249326 11.179037 8.961463
v 0.654238 10.248694 8.666798
v 0.010406 9.360403 8.855433
v -0.481135 9.737072 8.983874
v -0.439656 9.625080 8.994022
v 6.193933 20.210585 6.943062
v 6.229108 20.046072 6.913671
v 6.208817 19.952902 6.918223
v 5.060469 20.498215 7.290991
v 5.153501 18.718819 7.267188
v 4.583421 19.214792 7.440439
v 3.412769 16.805283 7.796602
v 3.588270 15.821544 7.726520
v 3.109950 15.673966 7.839803
v 3.033928 15.548132 7.876040
v 3.009720 15.422963 7.855239
v 2.243706 14.425878 8.110671
v 2.342834 14.309172 8.060219
v 2.370092 14.192197 8.062334
v 2.134556 14.301316 8.124745
v 2.007551 14.236831 8.181061
v 1.153942 13.330050 8.466367
v 1.480294 11.955401 8.501853
v 0.283711 11.993358 8.730938
v 0.698346 10.177521 8.700489
v 5.837061 20.675676 7.016399
v 5.449600 20.684839 7.109417
v 4.969076 20.381449 7.313706
v 4.850441 19.932243 7.344244
v 5.223201 18.944242 7.224832
v 3.738862 17.772480 7.722199
v 4.402426 17.089334 7.538322
v 3.227667 16.261255 7.837527
v 3.142558 16.136583 7.881859
v 3.208243 15.451389 7.837276
v 3.061947 15.278575 7.879611
v 2.960983 15.287251 7.892410
v 2.963289 15.436414 7.906208
v 2.438447 14.482617 8.042999
v 2.486136 14.353366 8.039176
v 2.351697 14.471673 8.069629
v 2.464639 14.245765 8.058223
v 1.816526 14.128251 8.276214
v 2.316076 13.388936 8.243457
v 1.001188 13.155025 8.585837
v 1.038038 11.040110 8.535239
v 0.848565 10.693832 8.560907
v 0.181899 9.397236 8.805160
v -0.283836 9.503238 8.917880
v 6.090633 19.824768 6.970215
v 3.909206 18.106934 7.650260
v 3.641062 17.497778 7.741701
v 3.519408 17.137850 7.751876
v 3.364726 16.657232 7.832681
v 2.414962 14.574634 8.064342
v 2.500655 14.542759 8.033162
v 2.428421 14.039577 8.080691
v 2.403482 13.888165 8.104995
v 2.156447 13.183721 8.230240
v 1.372475 11.679894 8.437633
v 1.125040 11.138219 8.541059
v 0.509751 9.465147 8.790017
v 5.775832 20.728785 7.074107
v 5.589531 20.659529 7.149559
v 4.586953 17.559902 7.465447
v 4.339889 16.968428 7.495636
v 3.577000 17.392923 7.771467
v 3.345513 16.568331 7.846645
v 3.098686 15.972154 7.882623
v 3.438066 15.631836 7.787371
v 3.119279 15.751347 7.855880
v 2.844502 15.360084 7.957159
v 2.864043 15.188602 7.929338
v 2.946189 15.166595 7.923902
v 2.522766 14.739686 8.039782
v 2.570772 14.732766 8.020343
v 2.563338 14.327799 8.051396
v 2.315602 14.552253 8.096996
v 2.243428 14.538191 8.138778
v 2.069694 14.411344 8.209007
v 2.353984 13.731668 8.128823
v 1.967455 12.686608 8.321484
v 1.832677 12.522235 8.345462
v 0.270358 9.423302 8.837783
v 6.102232 20.325739 6.963440
v 5.707820 20.708891 7.146207
v 4.179814 16.587275 7.600519
v 3.036548 15.828019 7.910013
v 3.035202 15.741136 7.893145
v 3.038928 15.640419 7.893511
v 3.219842 15.319494 7.877538
v 3.074401 15.157594 7.913729
v 2.657585 14.921878 8.002801
v 2.621880 14.844226 8.002153
v 2.504299 14.822532 8.061691
v 2.650838 14.727118 8.013852
v 2.613007 14.514719 8.030372
v 2.396547 14.680404 8.086544
v 2.316282 14.617841 8.115956
v 2.663926 14.432726 8.042252
v 2.157215 14.482942 8.169382
v 2.505472 14.136657 8.071316
v 1.607048 13.924936 8.358578
v 2.179613 13.078888 8.285356
v 0.824564 12.876733 8.652775
v 1.265666 11.432952 8.557845
v 1.159742 11.237634 8.550049
v 0.560718 9.508758 8.743689
v -0.126980 9.380376 8.925761
v -0.340046 9.583288 8.985998
v 5.887794 20.617100 7.067211
v 6.035385 20.400307 7.034504
v 5.166164 20.606348 7.260801
v 5.395334 19.295502 7.260231
v 5.329149 19.195532 7.219223
v 4.444712 19.000715 7.545079
v 4.253313 18.665165 7.588961
v 4.233463 18.598450 7.571120
v 3.991467 18.280020 7.667916
v 3.295800 16.399321 7.831806
v 3.881416 16.034378 7.745866
v 3.319097 15.428151 7.844703
v 2.979017 15.632861 7.918419
v 2.777663 15.275126 7.982676
v 2.811068 15.152041 7.960239
v 2.961715 15.079234 7.932418
v 2.800578 14.978444 7.968364
v 2.715461 15.110536 7.990862
v 2.731288 15.001124 7.972717
v 2.620309 15.003488 8.030931
v 2.760692 14.831614 7.984449
v 2.772944 14.743131 8.000091
v 2.700063 14.670303 8.007277
v 1.991045 14.343013 8.237673
v 1.862193 14.261413 8.314228
v 1.739318 14.055388 8.301661
v 1.073818 13.265360 8.556747
v 0.795266 10.654580 8.623294
v -0.148548 11.321471 9.016082
v 0.390012 9.409930 8.780372
v 5.750031 19.564211 7.141945
v 5.660434 19.522474 7.118186
v 5.588446 19.465017 7.167685
v 4.791448 19.844761 7.376664
v 5.072903 18.525433 7.305411
v 4.862471 18.025740 7.427034
v 3.793717 17.980440 7.756690
v 4.433984 17.189062 7.513783
v 3.453593 17.034054 7.818326
v 2.952976 15.733777 7.957378
v 2.892346 15.498673 7.957008
v 2.696729 15.204203 8.022149
v 2.621045 15.093095 8.037421
v 2.853653 14.951222 7.965406
v 2.482413 14.897565 8.094375
v 2.525050 14.036695 8.100705
v 2.351960 13.513654 8.193030
v 1.387830 13.704659 8.465394
v 1.303725 11.519958 8.566949
v 0.364070 12.127962 8.786798
v 0.941037 10.818998 8.607417
v 0.748482 10.433764 8.673903
v -0.469579 10.822466 8.975492
v -0.567982 10.417192 9.074941
v 5.872951 19.640785 7.099655
v 4.750956 19.648951 7.417592
v 4.041683 18.349707 7.670561
v 3.839776 18.031670 7.705762
v 4.529662 17.460743 7.498926
v 3.083135 16.105095 7.955574
v 3.645942 15.687452 7.822793
v 2.923633 15.607154 7.955475
v 3.033252 14.973733 7.956271
v 2.948760 14.951892 7.963386
v 2.940300 14.827247 7.986464
v 2.359436 14.715169 8.125841
v 1.955251 12.581039 8.348891
v 1.814050 12.411623 8.400595
v 0.929097 13.027394 8.614491
v 0.798902 12.798685 8.600099
v 1.610497 12.214051 8.458755
v 1.390478 11.733197 8.502602
v 0.101466 11.704283 8.904356
v -0.523638 10.689520 9.034594
v 0.666469 9.680816 8.716124
v -0.299891 9.527361 8.976601
v 6.157989 20.257069 7.034713
v 6.143043 19.858070 7.048244
v 5.291439 19.113642 7.246943
v 5.140595 18.688698 7.347006
v 4.906510 18.142159 7.391184
v 4.070151 18.400108 7.641634
v 4.653406 17.671362 7.505349
v 3.528505 17.286898 7.800923
v 3.168723 16.250269 7.906522
v 2.785588 14.549238 8.034264
v 2.736546 14.412573 8.057779
v 2.435603 13.698438 8.155713
v 0.863782 10.717013 8.643984
v -0.533859 10.593935 9.064280
v 6.222479 19.994238 6.990164
v 4.268809 18.730112 7.671793
v 4.796812 17.906481 7.489521
v 3.653862 17.626143 7.790631
v 4.266782 16.717039 7.620841
v 3.968480 16.141651 7.729859
v 3.056673 15.971816 7.921838
v 2.584441 15.149585 8.077422
v 2.806486 14.630037 8.013505
v 2.343264 14.798447 8.155037
v 2.457739 13.787394 8.169112
v 2.585003 13.876233 8.187630
v 2.426388 13.629821 8.176337
v 2.136742 12.922965 8.350895
v -0.080113 11.403281 8.953882
v 0.116669 9.374606 8.911265
v -0.063428 9.350437 9.001593
v 5.959970 20.504356 7.103779
v 4.909150 20.250055 7.392224
v 4.836868 20.179127 7.388027
v 5.162685 18.734129 7.317588
v 4.162759 16.515944 7.653105
v 3.767761 15.868656 7.778965
v 3.555347 15.602168 7.821779
v 2.761011 15.395872 8.025450
v 2.879274 14.705439 8.012088
v 2.474200 15.013268 8.128958
v 2.190735 14.665398 8.227702
v 1.657287 14.056855 8.398458
v 0.689816 12.643788 8.729809
v 1.450547 11.870826 8.571459
v 1.004372 10.960217 8.633907
v -0.445622 10.784998 9.025610
v 0.621259 9.573159 8.773484
v 6.212291 20.057011 7.074190
v 5.964925 19.715254 7.104342
v 4.833711 19.919260 7.416276
v 5.241822 18.986259 7.313715
v 4.984917 18.286077 7.444507
v 3.838035 15.900812 7.818285
v 3.297128 16.441135 7.880404
v 3.658201 15.801460 7.762662
v 3.215301 15.225754 7.896919
v 2.607635 15.289185 8.118084
v 2.277161 14.844243 8.242571
v 2.685478 14.166910 8.121445
v 1.258722 13.535661 8.519518
v 1.044819 11.032084 8.591450
v 0.965507 10.842637 8.650370
v -0.374954 10.906811 9.053561
v -0.416277 9.657778 9.051875
v -0.140119 9.398985 9.006067
v 6.207082 20.162828 7.043338
v 5.525418 20.696522 7.217093
v 4.808372 20.076906 7.424678
v 5.358793 19.237898 7.267312
v 5.197167 18.892572 7.318062
v 4.181550 18.585340 7.672232
v 3.452420 17.182291 7.901562
v 3.342995 16.746655 7.887896
v 3.556759 15.505323 7.878901
v 2.848022 15.663307 8.030739
v 2.761114 15.507353 8.054163
v 2.969444 14.626115 8.054760
v 2.331310 13.294095 8.299623
v 2.170968 13.036425 8.325847
v 1.196224 13.477287 8.596322
v 1.185458 11.310124 8.592838
v 0.704256 9.743482 8.785863
v 0.216562 9.422012 8.935481
v -0.465590 9.770926 9.090933
v 5.800765 20.702951 7.137279
v 6.096003 20.305408 7.055390
v 4.363395 18.869120 7.612507
v 4.362404 16.911627 7.627152
v 2.979904 15.936828 8.002128
v 3.399330 15.400032 7.870294
v 2.688843 15.404720 8.093661
v 2.715036 14.257500 8.105799
v 2.641676 14.042012 8.149908
v 1.864034 12.469763 8.430148
v 0.792359 10.296775 8.757497
v 0.728250 10.054360 8.738290
v 0.381103 9.375513 8.851681
v -0.523103 10.042311 9.098941
v -0.197376 9.516781 9.037382
v 5.342172 20.653090 7.299448
v 6.066059 19.811661 7.088469
v 5.477365 19.371630 7.298023
v 4.749918 19.740612 7.473104
v 3.189661 16.330812 7.957367
v 3.376768 15.328156 7.913211
v 2.800650 15.644054 8.078821
v 3.042840 14.810357 8.013590
v 2.360179 14.937889 8.209867
v 1.735216 14.217349 8.435578
v 1.377452 13.794832 8.605047
v 1.340594 11.619292 8.541046
v 0.870222 10.635423 8.716289
v 0.871448 10.528760 8.748132
v -0.431835 10.752291 9.099975
v 0.054609 9.360849 8.961674
v 5.434826 20.688848 7.293171
v 5.338826 19.202406 7.318034
v 4.580368 17.496771 7.595582
v 4.485711 17.216410 7.619477
v 3.401622 17.096283 7.946427
v 3.164272 14.977681 7.982387
v 2.476671 15.139775 8.175256
v 2.775315 14.375825 8.087537
v 1.147832 11.204806 8.601105
v 0.285594 11.987358 8.895236
v 1.103880 11.071927 8.631945
v 5.046872 20.536238 7.382041
v 5.303223 19.113329 7.283572
v 4.705396 19.559160 7.498958
v 4.904010 18.099472 7.475071
v 4.340753 16.799313 7.661928
v 3.340071 15.237827 7.929423
v 2.897126 14.396991 8.114896
v 1.096436 13.314936 8.601744
v 0.435021 9.362955 8.926273
v -0.285462 9.576630 9.040827
v 6.017139 20.403313 7.116727
v 4.952696 20.428017 7.431996
v 4.818686 19.981031 7.501856
v 4.794306 19.903006 7.477808
v 4.522901 19.162428 7.575090
v 5.104414 18.577480 7.371977
v 4.143170 18.502846 7.724450
v 4.731396 17.764778 7.561180
v 3.897302 18.151531 7.760757
v 4.521976 17.362289 7.638486
v 3.765360 17.947922 7.817479
v 3.678608 17.736176 7.841854
v 3.581800 17.527958 7.889753
v 4.234817 16.582571 7.688568
v 4.126579 16.397152 7.719092
v 3.229030 16.470261 7.969740
v 3.065384 16.310900 8.087049
v 2.882728 15.836344 8.085009
v 2.648326 15.428092 8.149685
v 1.923922 14.413235 8.353734
v 1.566317 12.124165 8.549757
v 0.467737 12.282833 8.854809
v -0.488976 10.663816 9.083599
v -0.502331 10.490478 9.124963
v 4.970367 20.495007 7.435410
v 5.834602 19.640438 7.216143
v 4.854865 20.194830 7.465078
v 5.548142 19.420471 7.250577
v 4.717869 19.635447 7.519419
v 4.586194 19.309658 7.585515
v 4.430038 17.058168 7.637223
v 3.472843 17.286877 7.938971
v 4.053569 16.262949 7.724349
v 4.039059 16.209604 7.765345
v 3.266633 16.454954 7.942874
v 2.580455 13.793912 8.195768
v 2.003719 12.643955 8.391586
v 0.783973 12.817974 8.799808
v 0.980986 10.770455 8.738359
v 0.545791 9.505259 8.832688
v -0.412484 9.714812 9.143597
v 5.744047 20.730383 7.210957
v 5.630745 19.488741 7.279136
v 5.106088 18.586622 7.460242
v 5.032987 18.385935 7.472809
v 3.623051 17.584038 7.854238
v 2.729513 15.662691 8.198635
v 3.096689 14.708030 8.068625
v 2.392972 15.112144 8.268302
v 2.799815 14.284373 8.117331
v 1.500537 13.918515 8.501451
v 2.230646 13.192530 8.302423
v 1.777685 12.382334 8.470825
v 0.209104 11.854565 8.947762
v 0.793835 10.412590 8.760701
v 0.679163 9.628584 8.830705
v -0.446187 9.924082 9.139606
v -0.319572 9.622671 9.104982
v 5.856365 20.699224 7.243142
v 5.977423 20.552570 7.220524
v 6.097580 20.316618 7.165396
v 6.194486 19.925508 7.110549
v 5.616263 19.486914 7.249061
v 5.284755 19.106533 7.356709
v 4.649448 19.474470 7.531705
v 3.533078 17.393789 7.925714
v 4.195261 16.448154 7.762968
v 3.232746 16.690527 8.005456
v 3.829544 15.707318 7.930834
v 3.149522 14.849269 8.032411
v 2.531065 15.278117 8.195570
v 2.344753 15.018096 8.266744
v 2.473148 13.553630 8.265374
v 1.628091 14.118362 8.508727
v 1.256571 13.597001 8.621954
v 0.948125 13.094281 8.690913
v 1.411329 11.794894 8.563314
v 0.520828 12.368014 8.932595
v -0.021272 11.469396 9.001042
v 0.789375 10.163733 8.793845
v -0.245672 11.058248 9.126485
v 0.744776 9.967528 8.782536
v -0.471841 10.168030 9.132296
v 5.617940 20.755314 7.262557
v 5.907838 19.680334 7.203950
v 4.880357 20.327194 7.467290
v 5.172207 18.840364 7.405364
v 4.077726 18.430758 7.763162
v 4.800831 17.875608 7.579058
v 3.999709 18.319113 7.823031
v 3.717888 17.837299 7.847572
v 3.507882 15.353821 7.948421
v 3.345376 15.079276 8.005596
v 2.442959 13.446865 8.290682
v 1.711279 12.301378 8.590168
v 1.050400 10.900069 8.725833
v 0.018231 11.556440 9.017059
v 0.704042 9.858251 8.824342
v 0.619703 9.556782 8.839373
v 0.488850 9.419869 8.911832
v 0.293273 9.417023 8.940763
v 6.188816 20.223673 7.111056
v 5.191961 20.638247 7.372439
v 6.102268 19.839819 7.134104
v 4.805429 19.877321 7.520459
v 5.417111 19.293736 7.339217
v 5.324142 19.162310 7.379622
v 3.447049 15.237723 7.968968
v 2.655029 15.521428 8.206984
v 2.099560 12.779202 8.420437
v 1.760645 12.338399 8.520843
v 0.635059 12.558168 8.894148
v -0.178954 11.163743 9.118706
v 0.130930 9.365980 9.009026
v -0.230907 9.611755 9.099113
v 5.987703 19.770704 7.167845
v 5.764498 19.577515 7.268633
v 3.678292 17.742756 7.898951
v 3.330399 16.923363 8.017335
v 4.127225 16.299728 7.780004
v 4.002195 15.926061 7.936241
v 3.703080 15.636843 7.888730
v 2.919254 14.314273 8.166634
v 1.966284 12.537846 8.476449
v 1.417488 11.760639 8.629945
v 1.271470 11.202765 8.702059
v 1.173089 11.104488 8.674029
v -0.155099 11.258359 9.090659
v 0.763537 10.002155 8.832335
v -0.387237 10.838773 9.118464
v 0.039070 9.382446 9.024048
v 4.809887 20.110994 7.513865
v 5.230378 18.975534 7.425850
v 4.432079 19.016874 7.665432
v 3.973108 16.070421 7.809513
v 3.151006 16.463842 8.059184
v 2.960877 16.101427 8.139426
v 2.555656 13.651423 8.265312
v 2.280002 13.152459 8.358680
v 1.355854 11.564759 8.620933
v 1.363836 11.491824 8.647222
v 1.298571 11.389304 8.638797
v 0.352661 12.101204 8.881999
v -0.452763 10.557400 9.215137
v -0.155125 9.416592 9.096744
v 5.927580 20.626701 7.211192
v 5.684838 20.763201 7.275583
v 5.268383 20.696148 7.439564
v 5.086029 20.603933 7.441512
v 5.041462 20.560127 7.478310
v 4.839659 20.069490 7.574194
v 5.196229 18.876076 7.413865
v 5.144678 18.722466 7.433499
v 4.319175 18.815004 7.700353
v 4.378446 16.847651 7.706008
v 4.332373 16.716261 7.745329
v 3.648206 15.395592 8.002593
v 3.301411 14.937653 8.053288
v 3.060251 14.583851 8.110516
v 1.240541 11.290959 8.638024
v 1.225038 11.132897 8.685798
v 0.859090 10.486559 8.794850
v -0.399830 10.715252 9.171814
v -0.435091 10.027257 9.160843
v 5.956515 19.740332 7.232411
v 4.379910 18.941481 7.681889
v 4.382808 18.929731 7.732080
v 4.049398 16.144075 7.820418
v 1.874347 14.462432 8.490203
v 2.577060 13.711991 8.251411
v 1.006232 13.209590 8.761260
v 1.022559 10.806586 8.789377
v 0.935348 10.551991 8.775830
v 0.370056 9.354616 8.954609
v -0.194018 9.588078 9.122851
v 6.012390 20.461149 7.212245
v 6.210248 20.006180 7.166860
v 4.858205 20.300303 7.520072
v 4.780800 19.761087 7.553553
v 5.289989 19.092514 7.442519
v 4.528012 19.170465 7.650879
v 3.822734 18.062124 7.844580
v 3.318020 16.943548 8.100093
v 2.766526 14.046144 8.215609
v 2.374148 13.246439 8.382716
v 1.848713 12.429542 8.548189
v 0.083310 11.635138 9.037325
v -0.449044 10.627239 9.179599
v 0.539216 9.465244 8.927223
v 0.024375 9.379370 9.101623
v 6.164742 20.258598 7.167051
v 4.860043 20.188446 7.525749
v 4.677118 19.515844 7.607094
v 4.909077 18.092678 7.585595
v 4.691575 17.675375 7.667573
v 3.920310 15.799617 7.945244
v 2.760957 13.938025 8.277155
v 2.705658 13.876997 8.273828
v 0.876116 12.998122 8.868363
v 1.504296 12.000520 8.602885
v 1.168288 11.011170 8.729245
v 0.997320 10.695486 8.815334
v -0.337527 10.902611 9.123867
v -0.376085 9.828829 9.197428
v -0.228778 9.664597 9.146192
v 5.509689 20.744890 7.330370
v 5.385630 20.741198 7.446844
v 4.986012 20.497612 7.512369
v 5.503496 19.374535 7.370407
v 5.409162 19.256699 7.421096
v 4.771109 19.716730 7.619393
v 5.340387 19.191912 7.441568
v 4.847661 17.971849 7.588286
v 1.529040 14.015331 8.581254
v 1.645154 12.221564 8.626816
v 0.254993 11.888594 9.032631
v -0.056768 11.363128 9.095337
v 6.202905 20.085939 7.229177
v 4.901106 20.388552 7.526703
v 5.033687 18.348005 7.568792
v 4.213504 18.636999 7.801114
v 4.452310 16.939800 7.778290
v 3.523341 17.382147 7.994822
v 4.114739 16.179005 7.871235
v 3.566036 15.264762 8.026186
v 3.248322 14.719646 8.140224
v 2.923304 14.221535 8.214022
v 1.459017 13.920444 8.606270
v 1.131973 13.418629 8.732049
v 0.842707 12.915469 8.868508
v 0.496587 12.300852 8.949499
v 0.879808 10.329103 8.833862
v 0.768822 9.891550 8.882867
v 0.276823 9.386283 9.053543
v 5.747506 20.753727 7.323739
v 4.812303 19.853292 7.629429
v 4.625568 17.556013 7.677282
v 3.923821 18.191261 7.851959
v 4.531922 17.217001 7.754888
v 3.116772 16.499565 8.139388
v 3.051107 16.350645 8.150700
v 2.834868 15.894492 8.217591
v 2.540314 15.439056 8.338216
v 2.457614 15.300491 8.336077
v 2.646984 13.764850 8.273368
v 2.458918 13.304588 8.441541
v 0.170207 11.669435 9.131561
v 0.853266 10.236498 8.830665
v 0.832725 10.089684 8.884041
v 0.736739 9.803703 8.868636
v 5.238161 20.659527 7.490698
v 4.885470 20.158655 7.596467
v 4.869495 19.937685 7.601286
v 5.448332 19.315126 7.422947
v 4.728565 19.680979 7.693642
v 4.689610 19.596621 7.685595
v 4.564691 19.310970 7.649667
v 5.087623 18.520218 7.529951
v 4.590704 17.444843 7.673445
v 4.554420 17.377190 7.697608
v 4.461770 17.049063 7.735282
v 3.634752 17.664999 7.933603
v 3.581285 17.510300 7.986510
v 4.333429 16.635965 7.801839
v 2.272132 15.063155 8.438790
v 3.070210 14.459862 8.178825
v 1.411355 11.624982 8.698438
v 1.309263 11.284886 8.708713
v 0.341890 11.953169 9.102990
v 0.738195 9.716126 8.920415
v 0.629686 9.568760 8.976166
v 6.150676 19.906666 7.220895
v 6.045245 19.817549 7.240294
v 4.457825 19.087105 7.699913
v 4.059541 18.425598 7.830674
v 3.771743 18.009634 7.933862
v 4.293416 16.519136 7.839510
v 1.504460 11.956294 8.645365
v 0.581898 12.440459 8.993281
v 1.199261 11.079114 8.740326
v 0.698983 9.630662 8.949526
v -0.396660 9.983767 9.219912
v 0.181988 9.355177 9.138287
v -0.305598 9.706112 9.189403
v 4.942441 20.456980 7.574352
v 5.666429 19.514894 7.416993
v 5.235480 18.917528 7.529315
v 5.135403 18.598822 7.581904
v 4.288661 18.777357 7.787364
v 4.183852 18.599466 7.846614
v 4.145822 18.493252 7.816706
v 4.739781 17.726179 7.724242
v 3.714696 17.853867 7.965988
v 3.232526 16.805124 8.110266
v 3.537117 15.054286 8.137461
v 1.723499 14.312379 8.594921
v 2.330164 13.127459 8.491805
v 2.299705 13.031287 8.498160
v 2.193918 12.880233 8.465081
v 0.916318 13.061960 8.866096
v 1.490656 11.832997 8.678872
v 0.002585 11.421453 9.142247
v -0.161862 9.465332 9.169201
v 5.688807 20.758596 7.382864
v 6.039804 20.400160 7.254090
v 5.603713 19.463081 7.407557
v 5.179796 18.740814 7.495483
v 4.492667 19.165007 7.704727
v 4.679351 17.604635 7.760704
v 3.733940 17.945341 8.006273
v 3.478010 17.301174 8.049636
v 3.411737 17.141981 8.143492
v 2.596789 13.581230 8.346366
v 0.427197 12.181237 8.991449
v -0.354790 10.743439 9.226294
v -0.456334 10.393789 9.238373
v 0.381426 9.334050 9.032931
v -0.041851 9.410576 9.128235
v 6.140625 20.231329 7.277140
v 5.146700 20.616083 7.524018
v 4.883102 20.276592 7.586085
v 4.899819 20.376554 7.622345
v 4.909155 20.225168 7.609756
v 5.352342 19.218740 7.475893
v 4.606480 19.369741 7.683859
v 5.064150 18.407621 7.604345
v 4.978852 18.222504 7.599843
v 4.903283 18.045897 7.636404
v 3.851195 18.107180 7.938395
v 3.677686 15.299224 8.086902
v 2.141897 14.866985 8.478874
v 0.801819 12.829298 8.983914
v 1.391226 11.401441 8.750401
v 0.395072 11.994362 9.133522
v 1.174587 10.987174 8.780919
v 1.030974 10.568192 8.834762
v 1.032838 10.460361 8.865786
v 0.973028 10.398247 8.872009
v -0.229016 10.977723 9.207959
v 5.858353 20.686255 7.335729
v 5.628608 20.770109 7.404721
v 6.185137 19.971340 7.277806
v 3.356668 17.053158 8.161633
v 4.030937 16.002993 7.904502
v 1.646525 14.221294 8.638882
v 2.381346 13.187962 8.428833
v 2.023038 12.614106 8.581689
v 1.589577 12.111492 8.691849
v 1.417774 11.532103 8.723557
v 1.228376 11.132041 8.765983
v 0.573676 9.481434 8.982937
v 5.946354 20.565821 7.317011
v 5.839624 19.621439 7.343624
v 5.344321 19.140932 7.514021
v 4.376351 18.926220 7.780975
v 4.233940 16.398283 7.859653
v 3.844941 15.575715 8.032880
v 2.062037 12.698792 8.545600
v 1.461839 11.727240 8.710927
v -0.185507 11.037173 9.235539
v 0.490251 9.368064 9.060175
v 6.025579 20.494764 7.298487
v 5.954165 19.732832 7.318222
v 4.641038 19.461527 7.718597
v 4.531710 19.223732 7.786191
v 5.017870 18.295462 7.651662
v 4.179746 16.276535 7.890020
v 3.134929 14.392509 8.266276
v 2.937089 14.082338 8.309940
v 2.570452 13.499306 8.417007
v 1.043942 13.271194 8.891333
v 0.768627 12.771301 8.938830
v 0.880687 10.191263 8.903581
v 0.765703 9.726698 8.979783
v 0.350396 9.352207 9.078680
v -0.267428 9.748829 9.247007
v -0.200025 9.679832 9.230755
v 6.078944 20.344782 7.292569
v 6.083793 19.860104 7.290423
v 5.543457 19.389486 7.483602
v 4.247947 18.685701 7.844678
v 4.799062 17.839947 7.693022
v 3.956393 18.254782 7.905857
v 4.398648 16.758640 7.838859
v 2.352358 15.196502 8.447395
v 3.219569 14.526421 8.237050
v 2.708922 13.712502 8.382873
v 1.489470 14.015471 8.747387
v 1.235349 11.061157 8.808498
v 1.061955 10.640882 8.844841
v -0.110965 11.147896 9.228827
v 0.961057 10.320406 8.937258
v -0.398910 10.578596 9.272061
v 0.041994 9.424041 9.197664
v 6.188978 20.140371 7.299109
v 4.876422 20.052614 7.652105
v 5.303386 19.054358 7.555028
v 4.960246 18.130503 7.667837
v 4.154239 18.533045 7.919948
v 3.637993 17.658987 8.069063
v 3.571685 17.482723 8.085973
v 3.163421 16.634300 8.190928
v 1.926288 14.619751 8.623065
v 2.120135 12.767024 8.563716
v 1.332191 11.244267 8.780966
v 0.131374 11.527108 9.221058
v -0.275981 10.823812 9.259441
v -0.038537 9.442593 9.216825
v 4.318532 18.849363 7.804068
v 4.641585 17.498774 7.774797
v 4.577474 17.331429 7.834199
v 3.672037 17.760811 8.037022
v 4.497672 17.066999 7.791895
v 3.617695 15.144246 8.140636
v 2.679721 15.690705 8.356627
v 3.382853 14.815458 8.179976
v 3.072353 14.269158 8.291597
v 2.824017 13.863896 8.409606
v 1.422421 13.905702 8.779589
v 1.837460 12.391427 8.674452
v 1.580837 11.978325 8.722373
v -0.387888 10.379479 9.320655
v -0.303027 9.913784 9.274870
v 0.160831 9.371328 9.173012
v 0.129175 9.421743 9.255023
v 5.910582 19.706553 7.413170
v 4.577159 19.303467 7.748843
v 5.207960 18.761026 7.577449
v 5.170582 18.702379 7.593773
v 4.503353 19.140453 7.781023
v 4.077011 18.432941 7.970585
v 3.911775 18.186947 7.990382
v 1.215079 13.563345 8.912800
v 0.674188 12.603565 8.963977
v 0.268656 11.773338 9.168703
v 0.079268 11.485889 9.202282
v 0.834552 9.981861 8.973638
v 0.811930 9.877845 9.022934
v 6.059363 20.403969 7.365155
v 5.340889 20.714439 7.516993
v 4.992966 20.514046 7.651274
v 4.872504 19.936769 7.676447
v 5.404355 19.242044 7.511765
v 4.458892 19.104948 7.840559
v 4.308729 18.801611 7.846468
v 4.551509 17.299858 7.817068
v 4.443558 16.841373 7.851707
v 3.501226 14.921171 8.191429
v 2.883332 13.950567 8.353369
v 2.562580 13.382361 8.444847
v 1.296022 13.700148 8.802155
v 1.236079 10.964195 8.833577
v -0.289637 10.661674 9.318378
v 6.015443 20.487362 7.359553
v 4.878121 20.310034 7.675197
v 4.912917 20.130529 7.654463
v 3.836331 18.081558 8.001762
v 3.741892 17.900255 8.042372
v 3.102643 16.504730 8.243609
v 2.970768 16.225489 8.291591
v 3.741890 15.268404 8.161995
v 2.739308 15.818357 8.401424
v 2.215888 12.906200 8.692820
v 1.116319 13.383581 8.937160
v 1.968406 12.579833 8.662495
v 1.555437 11.874079 8.743250
v 1.129448 10.694445 8.858943
v -0.346714 10.486338 9.326206
v 5.146553 20.573278 7.620839
v 4.983314 20.500946 7.687510
v 4.397556 18.987316 7.821433
v 4.377157 18.896072 7.841067
v 4.092124 18.475746 7.919148
v 3.773838 17.990858 8.035372
v 3.616348 17.610094 8.094443
v 3.063202 16.406399 8.251188
v 3.805811 15.438343 8.095796
v 2.843865 15.988760 8.350710
v 1.833374 14.491926 8.653067
v 1.121371 13.416427 8.863122
v 0.870991 12.908512 8.967009
v 1.479029 11.672508 8.796468
v 1.316682 11.113345 8.855068
v 1.025678 10.389329 8.911955
v 0.728608 9.624075 9.028753
v 5.873158 20.643667 7.431973
v 6.014640 19.782297 7.390908
v 5.744080 19.564140 7.491742
v 4.839978 17.875191 7.748666
v 3.720187 17.867353 8.086610
v 4.486081 16.908970 7.875221
v 3.704520 15.376937 8.073348
v 2.454821 15.367725 8.482477
v 3.091656 14.198344 8.360757
v 2.726026 13.586416 8.522197
v 1.907127 12.505842 8.669022
v 1.528218 11.818703 8.802361
v 1.469305 11.591214 8.801781
v 0.902206 10.131012 8.978305
v -0.147759 9.575212 9.274261
v 5.330315 20.643276 7.568292
v 5.476110 19.295874 7.539408
v 5.257546 18.948755 7.578573
v 5.218490 18.848293 7.586001
v 4.621346 19.437887 7.797193
v 5.139985 18.534637 7.697451
v 4.082521 15.734358 8.145991
v 3.970156 15.632855 8.118477
v 1.786057 12.320366 8.719124
v 0.485750 12.075588 9.191988
v -0.054661 11.234010 9.239229
v 0.606681 9.493725 9.092526
v 0.345385 9.398075 9.199258
v -0.223677 9.920843 9.322062
v 5.476562 20.753214 7.506322
v 4.846002 19.928904 7.740937
v 4.805006 19.866077 7.743927
v 4.774163 19.778320 7.732362
v 5.346134 19.153091 7.566344
v 4.241940 18.710022 7.924354
v 3.982217 18.267141 7.975249
v 4.570320 17.174427 7.855836
v 3.470428 17.246265 8.237423
v 4.162156 16.105968 7.987022
v 3.265077 16.830954 8.237651
v 0.969045 13.124754 8.983748
v 0.549726 12.283655 9.097895
v 1.442894 11.482277 8.795172
v -0.226473 10.716471 9.340531
v 0.788141 9.767774 9.038054
v 0.422866 9.347686 9.147808
v -0.167764 9.828610 9.312090
v 5.824842 20.690130 7.456975
v 6.113937 20.239796 7.387901
v 6.181169 20.037029 7.370958
v 6.157512 19.916704 7.362793
v 5.610325 19.444975 7.529673
v 4.689577 19.530130 7.765039
v 4.609611 19.366957 7.816957
v 4.280431 18.775230 7.891341
v 4.393661 16.555763 7.932579
v 2.622027 15.626922 8.458566
v 3.473563 14.797209 8.260730
v 2.944696 14.012515 8.375390
v 2.480070 13.185547 8.577295
v 1.400250 11.344791 8.845123
v 0.333858 11.861852 9.178079
v 1.226127 10.886079 8.875207
v 1.175941 10.742496 8.908923
v 1.132597 10.627783 8.932234
v 1.090916 10.526399 8.937002
v 5.937260 20.592993 7.424256
v 5.726415 20.752275 7.481455
v 5.649052 20.743896 7.548374
v 5.430614 19.219839 7.614257
v 4.754954 19.719519 7.787541
v 5.233486 18.816462 7.651560
v 4.919848 18.044514 7.746573
v 4.038654 18.384295 8.017806
v 4.476340 16.726227 7.968000
v 2.529433 15.487220 8.518331
v 3.359916 14.645053 8.269101
v 2.385912 15.275491 8.574928
v 3.209942 14.452456 8.299058
v 2.164112 14.934955 8.545527
v 2.277025 12.975268 8.634105
v 1.358621 11.179838 8.873043
v 1.045594 10.325188 8.957338
v -0.285656 10.278328 9.348890
v 0.281722 9.407658 9.219162
v 6.088648 20.301476 7.410563
v 4.872409 20.276117 7.736305
v 4.875783 20.110289 7.765400
v 5.035845 18.286791 7.719648
v 4.645562 17.466728 7.816679
v 4.349674 16.441181 7.945688
v 4.326615 16.375864 7.963902
v 3.347667 16.968382 8.338931
v 4.245645 16.220732 7.987226
v 2.361746 13.078123 8.576947
v 1.636627 12.142859 8.740109
v 1.722839 12.210853 8.791759
v -0.262396 10.545742 9.368900
v 6.086040 19.842073 7.374874
v 4.940997 20.418356 7.732143
v 5.329874 19.083281 7.607571
v 5.295904 18.960066 7.736137
v 5.196180 18.720831 7.647539
v 5.076223 18.392109 7.688648
v 4.359930 18.880796 7.901418
v 4.512038 17.052088 7.855275
v 2.276300 15.114861 8.583187
v 1.995245 14.715723 8.656883
v 2.828366 13.759220 8.460958
v 2.153687 12.816111 8.681352
v 1.019742 13.187477 8.987072
v 1.779281 12.296232 8.816122
v 1.593364 11.916220 8.824929
v 0.687826 12.502770 9.095300
v 0.635651 12.353836 9.157049
v 5.449684 20.724699 7.624205
v 5.223041 20.579773 7.644904
v 5.103325 20.559225 7.689152
v 4.932156 20.361170 7.754615
v 5.448136 19.265055 7.583563
v 4.760203 17.720522 7.799607
v 4.729493 17.617931 7.868857
v 4.668682 17.539410 7.819919
v 3.680059 17.728628 8.126774
v 3.579785 17.419899 8.174401
v 4.437480 16.569994 7.992440
v 2.564598 13.268725 8.631907
v 1.647191 12.013090 8.791883
v 1.272973 10.978233 8.899892
v 1.043828 10.405348 8.952667
v 0.954247 10.219828 9.020099
v -0.277550 10.447735 9.382557
v 0.478197 9.361935 9.165471
v 0.127248 9.472576 9.315726
v 6.171364 20.178875 7.385187
v 5.862006 19.637810 7.550226
v 5.744694 19.541649 7.573582
v 4.530203 19.193502 7.883047
v 4.964253 18.098341 7.802629
v 3.794433 18.047884 8.077105
v 4.603024 17.372946 7.889936
v 4.550919 17.086168 7.894875
v 4.082011 15.890826 8.042960
v 1.361485 13.810410 8.934212
v 1.460570 11.487014 8.879570
v 0.080586 11.309470 9.301761
v 1.001481 10.283478 9.024805
v 0.905431 10.029764 9.070662
v -0.119064 9.673324 9.331561
v 5.384200 20.672335 7.619074
v 5.928378 19.710609 7.488990
v 4.666495 19.467970 7.854139
v 4.485315 19.096823 7.904277
v 4.252159 18.685858 7.994374
v 3.890120 18.137100 8.076506
v 4.526229 16.943413 7.950841
v 3.027335 16.316858 8.378798
v 0.749687 12.619701 9.107441
v 1.505550 11.580519 8.881521
v 0.056925 9.498699 9.318381
v 6.020486 20.519049 7.413297
v 6.113196 19.843821 7.481969
v 4.738340 19.609873 7.826812
v 5.282790 18.939333 7.672895
v 4.428638 19.010778 7.925439
v 5.012741 18.163420 7.843321
v 4.808369 17.804577 7.816396
v 3.781390 17.944366 8.106276
v 3.650587 17.617556 8.173985
v 3.330960 16.900845 8.324050
v 3.271415 14.408391 8.363997
v 2.657118 13.406945 8.586405
v 1.657916 14.266545 8.840147
v 0.923136 12.915747 9.096765
v -0.150335 10.053983 9.398112
v 3.781699 17.901762 8.198871
v 3.616423 17.523758 8.197172
v 3.236733 16.682171 8.351933
v 1.751055 14.393629 8.795252
v 1.243597 10.891530 8.959334
v 1.200636 10.805376 8.995520
v -0.001243 11.102341 9.343775
v -0.022924 9.655320 9.375661
v 6.073807 20.430426 7.449924
v 5.652078 20.748146 7.597847
v 6.189369 20.103071 7.482638
v 5.578912 19.367216 7.624681
v 5.363677 19.116018 7.683818
v 4.559793 19.281157 7.902846
v 5.195757 18.634388 7.754686
v 5.054721 18.293690 7.782478
v 4.352007 18.839708 7.954578
v 4.909499 17.974615 7.801407
v 4.180384 18.498583 8.064377
v 4.048059 18.351925 8.067224
v 4.016945 18.322514 8.081635
v 3.188757 16.612844 8.371382
v 2.788682 15.900029 8.487250
v 3.619220 14.931821 8.290702
v 3.386465 14.553083 8.354805
v 1.688693 12.159281 8.854454
v 5.966058 20.564764 7.527138
v 5.536720 20.745480 7.634556
v 6.192220 20.000708 7.409479
v 6.068677 19.798517 7.490664
v 4.861143 20.088331 7.829195
v 4.809035 19.815792 7.856425
v 5.245877 18.859125 7.704933
v 3.813697 18.018175 8.146613
v 4.593397 17.222181 7.886661
v 2.653445 15.675203 8.571145
v 2.166199 14.958105 8.670839
v 1.873083 14.558806 8.813065
v 0.977906 13.025352 9.081269
v 1.506127 11.729826 8.882251
v 0.391473 11.898172 9.224154
v 1.072766 10.463206 9.020399
v 0.645599 9.541963 9.160990
v 0.572790 9.432602 9.205832
v 0.414321 9.354696 9.224974
v 0.239970 9.436023 9.309277
v 4.889180 20.297443 7.770565
v 4.638962 19.385132 7.904075
v 4.599845 19.344465 7.924682
v 4.519756 19.177223 7.946808
v 3.712458 17.755856 8.190032
v 2.955082 16.183475 8.409010
v 3.829904 15.349290 8.184686
v 3.195328 14.302884 8.385160
v 2.960475 13.907832 8.511271
v 1.803844 14.480041 8.811372
v 1.168328 13.460074 8.998533
v 2.145535 12.771598 8.756542
v 1.406459 11.260550 8.904650
v 1.298157 11.050570 9.002642
v 0.298990 11.704304 9.249547
v 1.095325 10.537117 9.122087
v 1.015373 10.396412 9.029531
v -0.096033 10.769588 9.397148
v 0.821876 9.796992 9.110832
v 0.736799 9.642230 9.127641
v -0.173666 10.349006 9.433239
v 5.009802 20.462429 7.796721
v 4.846159 19.906120 7.827013
v 5.514412 19.310471 7.624530
v 5.131826 18.455658 7.775696
v 4.105978 18.442720 8.070601
v 3.940118 18.212973 8.096736
v 4.224852 16.053242 8.077827
v 3.153901 16.533386 8.359999
v 3.696355 15.034765 8.279423
v 2.111768 14.871876 8.733109
v 1.451150 13.938728 8.956833
v 1.319658 13.718613 8.934914
v 0.567614 12.168658 9.212341
v 1.355658 11.164936 8.963989
v 1.121771 10.616892 9.045851
v 6.091842 20.353180 7.479529
v 5.113091 20.583385 7.763449
v 5.649137 19.470938 7.606270
v 5.385466 19.103294 7.739578
v 4.748821 19.694122 7.870983
v 5.326307 19.010653 7.713288
v 4.717267 17.514601 7.924534
v 4.657660 17.298016 7.957091
v 2.461161 15.373081 8.664445
v 2.787942 13.701358 8.533192
v 1.585488 14.144958 8.875571
v 1.944791 12.509908 8.749958
v 0.821272 12.710118 9.119208
v 6.185023 19.955431 7.468966
v 5.047359 20.560492 7.777627
v 5.240341 18.777758 7.735620
v 4.667175 17.398890 7.935131
v 4.564061 16.986946 7.988928
v 3.082884 14.094044 8.444211
v 2.066446 14.816906 8.755156
v 1.952733 14.657943 8.799799
v 2.077546 12.635441 8.839829
v 1.687201 12.069382 8.881822
v 1.448230 11.378999 8.936782
v 1.021559 10.270951 9.125616
v 0.889898 9.919950 9.142921
v 0.040595 9.590736 9.359552
v 6.024142 20.482647 7.570262
v 5.419210 19.180092 7.688779
v 4.334603 18.820906 8.009951
v 4.843205 17.779034 7.912739
v 3.601420 17.410696 8.272937
v 4.447367 16.491020 8.071657
v 4.362268 16.315002 8.074907
v 2.784793 15.867284 8.613808
v 3.437934 14.630977 8.357123
v 1.914459 12.435986 8.879992
v 1.260335 10.980564 9.076455
v 0.145417 11.310767 9.350630
v -0.161060 10.561188 9.416089
v -0.107674 10.164952 9.420556
v -0.054309 9.983086 9.474186
v 0.507283 9.374928 9.269572
v 0.316031 9.427963 9.285545
v 5.803881 20.664862 7.614509
v 6.081837 20.261740 7.483294
v 5.348744 20.631464 7.708638
v 4.881723 20.000212 7.876752
v 4.860379 19.851404 7.896394
v 4.733450 19.544289 7.892708
v 5.307769 18.811754 7.822262
v 4.480479 19.040611 7.959378
v 3.279594 16.802288 8.355906
v 3.767956 15.120577 8.279811
v 3.190012 14.181413 8.482379
v 0.880806 12.717598 9.185908
v 0.451459 11.958418 9.230165
v 4.905532 20.172121 7.852227
v 5.484456 19.236052 7.723601
v 3.932418 18.142738 8.190962
v 4.607505 17.131014 7.976378
v 3.438136 17.112198 8.331519
v 3.112474 16.423998 8.439055
v 2.869296 15.993073 8.503335
v 2.346253 15.201897 8.716860
v 2.925995 13.832614 8.519231
v 2.471657 13.117404 8.701121
v 1.647557 11.929108 8.911247
v 1.574348 11.815739 8.929518
v 0.978979 10.169231 9.129506
v -0.074957 10.646515 9.427820
v 0.810984 9.705111 9.187414
v -0.080338 10.319443 9.479674
v 0.046986 9.860214 9.495205
v 6.122264 20.183397 7.535773
v 4.301859 18.733789 8.048640
v 4.749435 17.560534 7.959721
v 3.950146 15.426929 8.228520
v 3.501052 14.704359 8.346096
v 3.255867 14.238811 8.493141
v 1.055062 13.142364 9.107445
v 1.795998 12.313251 8.870292
v 1.482573 11.443842 8.961216
v 1.217605 10.890847 9.096794
v 0.228836 11.406837 9.349854
v 1.054671 10.399897 9.107851
v 5.315119 20.599266 7.800695
v 5.682499 19.468142 7.680607
v 4.760814 19.621929 7.920061
v 4.445460 19.004232 8.023906
v 5.129057 18.366310 7.869012
v 4.412392 16.395224 8.086391
v 3.296640 14.381340 8.413774
v 1.526067 11.642644 8.967776
v 1.508769 11.518831 8.998861
v 5.860553 20.590799 7.651659
v 5.412844 20.682137 7.763816
v 4.938832 20.290243 7.831622
v 5.169951 18.520489 7.819505
v 4.255498 18.598043 8.068865
v 4.952274 17.965225 7.935934
v 4.167176 18.471415 8.112829
v 3.995817 18.233929 8.142894
v 4.235200 15.954675 8.123326
v 3.151278 16.481222 8.469962
v 4.073074 15.526143 8.242248
v 3.605178 14.798950 8.365384
v 1.428780 11.332968 9.015230
v 0.314488 11.536459 9.350996
v 0.739632 9.632822 9.220877
v 0.696689 9.548285 9.223577
v 0.399155 9.414764 9.310660
v 5.737868 20.702177 7.636027
v 5.481167 20.714582 7.745269
v 6.172860 19.892435 7.532416
v 5.972325 19.723072 7.570665
v 5.043218 20.425722 7.855970
v 4.717976 19.479576 7.978708
v 4.613794 19.248617 7.987281
v 4.558765 19.182257 7.993763
v 4.066903 18.376087 8.152699
v 4.716847 17.379772 8.003229
v 4.557434 16.848368 8.044143
v 3.025454 16.267921 8.496972
v 2.234352 15.053351 8.738765
v 2.073775 14.760666 8.935013
v 1.297393 13.649426 9.018098
v 1.674172 11.976505 8.942972
v 0.592994 9.437992 9.308588
v 0.149194 9.588469 9.426122
v 6.095997 20.265799 7.576571
v 5.617575 19.389946 7.696240
v 5.525764 19.254162 7.739158
v 3.850196 18.028046 8.183868
v 4.331823 16.178360 8.104091
v 2.609052 15.584135 8.705370
v 3.117000 14.017240 8.561046
v 2.711990 13.462580 8.654273
v 1.611545 14.139256 9.007272
v 0.334608 11.608649 9.322512
v 0.942080 10.047571 9.171330
v 0.238254 9.504112 9.377542
v 6.132333 19.840866 7.600835
v 5.000978 20.352205 7.878813
v 5.880707 19.646057 7.661169
v 5.774314 19.536987 7.670619
v 5.492277 19.186319 7.772953
v 4.832206 19.761614 7.941985
v 5.311959 18.922054 7.777923
v 4.672198 19.365911 7.992228
v 5.012694 18.071161 7.941819
v 4.808121 17.660746 7.982731
v 3.732357 17.718451 8.303597
v 3.682693 17.599159 8.296556
v 3.502580 17.209282 8.366809
v 4.284838 15.876145 8.207545
v 3.332173 14.316763 8.545049
v 2.907337 13.726660 8.635658
v 1.192375 13.320224 9.161512
v 1.767609 12.227433 8.871139
v 0.712366 12.399052 9.218169
v 1.124804 10.645500 9.127952
v 0.876087 9.833345 9.189557
v -0.027157 10.112799 9.482954
v 0.002147 10.075567 9.485921
v 0.359262 9.514675 9.360987
v 4.628483 19.311613 7.979013
v 4.427917 18.938562 8.059917
v 3.855045 17.975565 8.210008
v 3.655804 17.538916 8.311357
v 3.363112 16.932695 8.391942
v 2.420558 15.276977 8.721230
v 1.413292 13.862249 8.958776
v 2.358289 13.033374 8.716560
v 1.306147 13.565907 9.108834
v 0.822922 12.551811 9.234226
v 1.582407 11.755880 9.026554
v 0.422357 11.730786 9.323602
v 1.166568 10.788675 9.130779
v 0.143138 11.130739 9.397638
v 5.103383 20.512262 7.848781
v 4.951961 20.155218 7.907108
v 4.808999 19.630268 7.965791
v 5.349266 18.920744 7.829874
v 5.259697 18.760012 7.794593
v 4.022162 18.279490 8.182732
v 3.809231 17.898851 8.248490
v 4.624853 17.002134 8.070202
v 2.946227 16.054184 8.674481
v 2.833246 13.625299 8.672352
v 1.815208 12.278531 8.948538
v 1.749185 12.197769 8.903420
v 0.533270 11.861364 9.333775
v -0.016423 10.555892 9.458692
v 0.660034 9.498863 9.304734
v 5.431189 19.099247 7.807709
v 4.698356 19.418589 8.006776
v 4.519924 19.097975 8.053587
v 5.084336 18.232254 7.936859
v 4.382505 18.795843 8.098348
v 4.002263 18.213215 8.237032
v 4.557693 16.676020 8.098467
v 2.587316 15.509892 8.734234
v 3.394371 14.469354 8.437363
v 1.789595 14.411805 8.939521
v 2.313078 12.977130 8.851794
v 1.728304 12.079403 8.953247
v 0.981784 10.158001 9.237988
v 0.076831 9.707939 9.475169
v 5.244595 20.573656 7.873652
v 6.045416 19.757839 7.639271
v 4.955117 20.298243 7.868169
v 4.760226 19.554993 7.990038
v 4.268187 18.605009 8.128709
v 4.939989 17.887091 7.996905
v 4.756022 17.448021 8.038838
v 3.251823 16.616556 8.490868
v 3.132130 16.383368 8.523915
v 2.709997 15.727015 8.634804
v 3.553556 14.616189 8.456002
v 2.772337 13.562760 8.616959
v 1.374083 13.697679 9.088667
v 0.554545 12.008979 9.288326
v 6.161821 20.050591 7.614147
v 4.933761 20.051563 7.932473
v 4.898520 19.924273 7.936194
v 4.947609 19.975080 8.007052
v 5.277302 18.753319 7.860088
v 3.968519 15.306355 8.297473
v 3.777002 14.943213 8.387524
v 0.033302 10.707253 9.449504
v 0.012615 10.410346 9.492476
v 0.855157 9.716286 9.282811
v 0.507231 9.409781 9.328259
v 5.777073 20.659557 7.705443
v 6.172123 19.956385 7.573837
v 5.962249 19.715805 7.644078
v 5.000091 20.206844 7.957431
v 3.916732 18.061552 8.271846
v 4.679813 17.170160 8.059976
v 4.417041 16.228817 8.169127
v 4.167107 15.629969 8.238639
v 2.218950 15.002269 8.827325
v 2.188458 14.895320 8.912858
v 2.570217 13.232480 8.735175
v 1.229899 13.415495 9.139950
v 2.002984 12.508195 8.949538
v 1.875972 12.397598 8.910480
v 1.633135 11.889619 9.007376
v 1.346433 11.211159 9.097074
v 0.211427 10.928131 9.462566
v 0.884582 9.842529 9.240211
v 0.795145 9.657486 9.291602
v 0.252596 9.536559 9.429765
v 5.590947 20.727726 7.774117
v 5.224707 18.554667 7.891420
v 4.235627 18.528006 8.168461
v 4.127822 18.413420 8.183692
v 3.890831 17.980051 8.297362
v 4.373947 16.036757 8.217716
v 2.910663 15.985823 8.661396
v 2.825591 15.901165 8.611285
v 2.223001 12.862837 8.873641
v 2.160917 12.736738 8.893915
v 0.767683 12.428120 9.256252
v 1.469787 11.419469 9.048923
v 0.491786 11.789631 9.347861
v 1.254290 11.048832 9.137502
v 1.010459 10.283399 9.240540
v 0.919074 9.958649 9.247689
v 5.974147 20.503798 7.665589
v 5.687479 20.721292 7.715549
v 5.031456 20.395016 7.921878
v 4.654618 19.304983 8.054069
v 4.720351 17.272696 8.077787
v 4.645554 16.912828 8.124351
v 4.043976 15.359715 8.308296
v 3.023817 16.183298 8.602857
v 3.062267 13.907751 8.659833
v 1.997742 14.700429 8.919567
v 1.558279 13.971272 9.107896
v 1.606061 11.828888 9.036127
v 1.050840 10.535645 9.292107
v 1.050156 10.460346 9.238312
v 0.696884 9.552744 9.328912
v 5.020748 20.283665 7.957949
v 5.721595 19.461943 7.765534
v 5.556138 19.260210 7.827597
v 5.496508 19.162279 7.858161
v 4.574279 19.070034 8.103376
v 5.126943 18.320730 7.939755
v 4.321853 18.676502 8.152507
v 4.860295 17.670559 8.081252
v 4.813597 17.582832 8.051895
v 4.766717 17.371437 8.112985
v 3.093067 16.312628 8.570523
v 1.541276 11.622849 9.057776
v 0.746508 12.256080 9.310733
v 0.670497 12.100073 9.313483
v 0.420964 11.543673 9.384810
v 0.361834 11.383348 9.410047
v 0.032745 10.215051 9.514835
v 6.036549 20.337732 7.687871
v 6.082991 20.133728 7.716129
v 5.877752 19.653595 7.742764
v 5.598833 19.336702 7.785412
v 4.848423 19.717978 8.021422
v 4.584814 19.163305 8.078981
v 4.914063 17.786085 8.021499
v 3.397123 16.865095 8.504485
v 3.606929 14.706276 8.437146
v 1.931841 14.582561 8.967616
v 1.858332 14.497424 8.969731
v 1.664164 14.169437 9.066306
v 1.464447 13.801226 9.127876
v 1.000227 12.878257 9.222309
v 1.088611 10.639116 9.242371
v 0.162325 10.825541 9.465567
v 0.093155 10.631908 9.481338
v 5.838072 20.587458 7.723042
v 4.958522 20.109966 7.976899
v 4.888450 19.876217 7.977348
v 4.791571 19.498804 8.056470
v 3.651915 17.460287 8.351674
v 4.452542 16.296741 8.186279
v 3.469816 17.011791 8.477973
v 2.687188 15.692980 8.732240
v 0.949463 12.749582 9.246845
v 1.674509 11.922096 9.045104
v 1.472530 11.480623 9.122032
v 0.227164 11.092625 9.431623
v 0.173264 10.723730 9.482252
v 0.455228 9.495638 9.405026
v 5.798520 19.554350 7.746716
v 4.677563 19.382589 8.051749
v 3.758732 17.672514 8.369713
v 4.513718 16.446983 8.175839
v 3.462685 14.491583 8.500825
v 3.388213 14.370930 8.528971
v 1.966743 14.627673 8.918977
v 1.729896 14.278198 9.023682
v 2.766117 13.491067 8.816250
v 2.312536 12.944219 8.921349
v 1.887067 12.362601 8.962952
v 1.569034 11.643957 9.100126
v 0.084718 10.455727 9.506241
v 0.523386 9.530050 9.454735
v 0.144748 9.785797 9.533356
v 5.093162 20.453684 7.969873
v 5.330878 18.866791 7.875939
v 5.304003 18.651287 7.947816
v 4.552320 19.023514 8.141310
v 4.234968 18.464699 8.258004
v 3.212167 14.111010 8.595943
v 1.173040 10.844442 9.180340
v 0.387719 11.239779 9.443161
v 0.328973 11.030008 9.468870
v 0.916897 9.926580 9.324324
v 5.960737 19.703556 7.712697
v 5.658830 19.406221 7.803040
v 5.456543 19.055037 7.899715
v 5.396159 18.956467 7.854570
v 4.487140 18.895372 8.138276
v 4.158749 18.421156 8.248828
v 3.833509 17.854528 8.338957
v 3.617187 17.280884 8.463348
v 4.291675 15.715056 8.275555
v 2.992949 16.114628 8.652492
v 2.685442 15.617908 8.781630
v 2.474829 15.337566 8.756273
v 2.175637 14.873699 8.931331
v 2.501210 13.145135 8.861649
v 1.792891 12.241485 9.021914
v 1.729260 12.038118 9.061567
v 1.524754 11.577753 9.135244
v 1.357547 11.327711 9.198668
v 0.536511 11.628264 9.397587
v 0.938924 10.062263 9.331293
v 0.244872 9.683057 9.506753
v 5.924176 20.514032 7.741920
v 5.733361 20.674484 7.795078
v 5.404028 20.635496 7.878499
v 6.115791 19.815861 7.667738
v 4.926238 19.859587 8.038754
v 5.368310 18.889763 7.906694
v 4.753319 19.433645 8.068262
v 5.279443 18.503271 8.042792
v 5.111439 18.164879 8.026817
v 4.408136 18.743879 8.166455
v 4.341309 18.630836 8.198093
v 4.594438 16.630142 8.190134
v 3.571193 17.132563 8.530971
v 4.383992 15.886165 8.266225
v 4.368731 15.744079 8.315126
v 3.892060 15.022931 8.407344
v 3.743851 14.784251 8.479601
v 2.423085 13.065674 8.861803
v 1.948942 12.396751 8.984985
v 0.625899 11.910621 9.355598
v 1.276407 11.165506 9.193874
v 0.146815 10.010630 9.555387
v 5.562588 20.711676 7.849446
v 5.465697 20.687969 7.833488
v 6.159662 19.879810 7.717741
v 5.193602 20.534655 7.957860
v 4.900250 19.741783 8.096970
v 4.120830 18.313887 8.291938
v 4.634059 16.799948 8.148030
v 4.224467 15.574782 8.304029
v 4.003893 15.211302 8.359586
v 2.783773 15.764957 8.719570
v 2.824762 15.831963 8.760658
v 2.413647 15.219378 8.861747
v 1.913968 14.525818 8.985497
v 2.806319 13.553655 8.751909
v 1.767387 12.110808 9.064198
v 0.897465 9.858549 9.330141
v 5.388564 18.930681 7.930995
v 4.661509 19.217783 8.150928
v 4.462606 18.835485 8.216149
v 4.689524 17.061607 8.132386
v 4.117476 15.376987 8.335763
v 2.794050 15.741822 8.803823
v 3.818535 14.852055 8.484202
v 1.630241 11.775522 9.081520
v 0.141607 10.245689 9.555901
v 0.636655 9.536779 9.394954
v 6.155166 19.969107 7.699468
v 4.707570 19.341141 8.094544
v 5.352969 18.760965 7.963950
v 4.167786 18.385939 8.277973
v 4.850122 17.501869 8.134162
v 4.016121 18.125635 8.342786
v 3.962046 18.018448 8.352317
v 3.886258 17.886381 8.373686
v 2.060210 12.576895 8.972775
v 1.152229 13.083763 9.258544
v 1.853215 12.323952 9.013428
v 1.633781 11.872299 9.075218
v 0.594921 11.771614 9.376634
v 0.314811 11.097218 9.443727
v 0.990801 10.293850 9.313819
v 0.885302 9.737422 9.340786
v 4.998889 20.189625 8.011396
v 5.605811 19.270779 7.887217
v 4.640570 19.168726 8.135088
v 5.208216 18.412987 7.999615
v 5.030554 17.987709 8.052575
v 4.926610 17.751949 8.100682
v 4.770645 17.248978 8.148644
v 3.737637 17.491140 8.462128
v 3.345152 16.683962 8.586436
v 3.275301 16.578959 8.594165
v 2.729158 13.434588 8.878234
v 0.893971 12.416153 9.333799
v 1.182625 10.999014 9.240540
v 0.485398 11.348780 9.438179
v 0.279281 10.846282 9.480250
v 0.278072 10.654004 9.514129
v 0.745071 9.618741 9.398024
v 6.003948 20.386623 7.755779
v 5.106957 20.374186 8.027568
v 4.875896 19.596321 8.101631
v 4.681653 19.284193 8.134942
v 4.345653 18.556778 8.289642
v 3.709726 17.428263 8.482628
v 4.493269 16.254917 8.245743
v 3.207418 16.443817 8.613274
v 2.880264 15.882625 8.738152
v 1.799304 14.340875 9.069050
v 2.223615 12.814226 8.936722
v 2.131316 12.683127 8.976003
v 0.539546 11.483765 9.434502
v 1.101610 10.739719 9.268024
v 0.406118 10.878052 9.494223
v 0.224123 10.523037 9.522802
v 0.819160 9.664618 9.390684
v 5.359083 20.588739 7.966441
v 5.030033 20.112812 8.103070
v 5.671242 19.374737 7.878029
v 4.882161 19.791101 8.075154
v 4.392810 18.650438 8.287508
v 3.785853 17.595289 8.458963
v 4.125472 15.328134 8.401514
v 3.217129 14.062313 8.731789
v 1.896214 12.355315 9.027945
v 0.768251 11.974129 9.389256
v 0.346758 10.737726 9.504002
v 0.257927 9.786584 9.563745
v 5.878600 20.530609 7.827716
v 5.649128 20.696369 7.864244
v 4.538639 18.946133 8.227536
v 5.099973 18.073565 8.093037
v 4.544131 16.419092 8.232431
v 3.670129 14.631567 8.565285
v 2.280067 15.037187 8.932477
v 3.335147 14.221054 8.673810
v 2.250566 14.930086 9.011833
v 1.847970 14.435338 9.071425
v 2.553487 13.210756 8.898978
v 1.709411 11.946784 9.093354
v 0.420359 11.127812 9.462271
v 0.215330 10.323705 9.556047
v 0.192482 10.080783 9.585140
v 6.097434 19.799509 7.760951
v 5.547001 19.187193 7.919176
v 5.001183 17.869934 8.102099
v 4.717711 16.881861 8.244959
v 3.682815 17.359026 8.482790
v 4.620922 16.583031 8.236859
v 3.435664 14.358912 8.636979
v 2.366852 15.121684 8.930787
v 1.891995 12.317480 9.067007
v 1.054301 12.769758 9.311707
v 0.990166 10.405031 9.345616
v 0.224991 9.905069 9.569617
v 4.198783 18.374311 8.350590
v 4.773018 17.039574 8.264552
v 4.525849 16.167990 8.304187
v 4.415061 16.055712 8.257824
v 4.215167 15.452415 8.379681
v 2.916688 15.875797 8.842349
v 3.504745 14.473961 8.564981
v 1.639358 11.790453 9.140999
v 0.797394 12.136720 9.364064
v 0.738788 11.817978 9.415985
v 0.689122 11.656096 9.432963
v 0.618906 11.551455 9.422492
v 0.493067 11.236391 9.450966
v 6.027310 20.204067 7.847694
v 6.067394 20.113407 7.773742
v 5.955827 19.703726 7.804513
v 5.911670 19.642727 7.824852
v 5.799434 19.517893 7.890012
v 5.739655 19.452971 7.863127
v 4.861170 19.575361 8.132821
v 5.455288 18.939407 8.015433
v 4.835405 19.454081 8.162460
v 5.395315 18.813864 7.983719
v 4.596415 19.036591 8.216414
v 4.129951 18.269268 8.350816
v 3.938300 17.916960 8.426300
v 2.701005 15.589826 8.878352
v 2.603132 15.450387 8.874927
v 2.466643 15.303671 8.867656
v 1.977576 14.590773 9.053121
v 2.958580 13.737803 8.791210
v 2.204992 12.790727 9.002847
v 1.977019 12.478954 9.030933
v 1.803715 12.211004 9.098722
v 1.073134 10.834745 9.335024
v 0.526388 11.304605 9.462348
v 0.396029 10.822529 9.507837
v 5.486826 20.691568 7.954236
v 5.163170 20.484854 8.040313
v 5.048994 20.265228 8.066730
v 4.993972 19.950441 8.098881
v 4.856885 19.485106 8.126353
v 4.754671 19.333311 8.174412
v 4.767491 17.185299 8.188643
v 4.696932 16.785177 8.245058
v 3.086874 16.163055 8.766468
v 3.979111 15.071529 8.447286
v 3.073069 13.898267 8.729348
v 2.385502 13.008493 8.907280
v 1.032187 12.600004 9.348829
v 1.555462 11.674706 9.185576
v 1.472622 11.568655 9.226376
v 1.374893 11.421975 9.234945
v 1.215748 11.244808 9.318052
v 1.012752 10.727541 9.374986
v 0.519346 10.946909 9.502230
v 5.233429 18.345449 8.077752
v 5.188162 18.218441 8.113575
v 4.303958 18.480543 8.290130
v 4.252243 18.430740 8.326449
v 4.291344 15.580290 8.346588
v 3.486562 14.399196 8.668488
v 2.064128 14.715487 9.051877
v 1.812014 14.271154 9.150060
v 1.715394 14.053407 9.223173
v 2.446959 13.083020 8.988099
v 1.767522 12.033136 9.118370
v 1.690850 11.863113 9.145834
v 0.781429 11.889435 9.401703
v 0.622794 11.444039 9.438741
v 0.330822 10.583325 9.521222
v 0.276512 10.128577 9.604148
v 5.439745 20.635309 7.988096
v 5.270848 20.546881 8.035470
v 5.062501 20.180609 8.095113
v 5.635613 19.274637 7.976305
v 4.776464 19.406799 8.150786
v 4.943409 17.601904 8.195269
v 4.100780 18.169176 8.383841
v 4.631966 16.499428 8.297224
v 4.481259 15.909790 8.359654
v 3.457266 16.741728 8.693349
v 2.707393 15.507113 8.957089
v 3.578555 14.518126 8.616074
v 2.520463 15.336246 8.896495
v 1.929575 14.482777 9.101263
v 1.374643 13.417741 9.282135
v 1.247161 13.155434 9.296447
v 0.674788 11.353060 9.461960
v 0.983620 10.529404 9.374883
v 0.913547 10.085072 9.416219
v 0.324281 10.361286 9.574612
v 0.652600 9.573858 9.476887
v 4.960296 19.839622 8.101751
v 4.517563 18.794888 8.294566
v 3.953219 17.836040 8.467129
v 3.860093 17.685812 8.478897
v 3.609755 17.012152 8.656400
v 3.989441 15.033754 8.497128
v 1.417429 13.587352 9.233293
v 1.225032 13.002357 9.347506
v 0.762890 11.712067 9.428394
v 0.416226 10.685212 9.528068
v 0.370779 10.484598 9.555903
v 0.847119 9.715633 9.440784
v 0.283537 9.956953 9.604157
v 0.590596 9.622383 9.577562
v 0.520284 9.672276 9.599735
v 5.985168 20.382360 7.885783
v 5.525949 20.705402 7.940764
v 5.153203 20.398848 8.080747
v 5.530477 19.083548 7.994115
v 5.080697 17.942671 8.162870
v 3.141493 16.209757 8.767632
v 2.619513 13.283454 8.943753
v 2.108764 12.690122 9.061546
v 0.929125 12.231580 9.390726
v 1.120066 11.055857 9.347009
v 0.931537 10.302176 9.411785
v 0.883680 9.833981 9.467972
v 0.882717 9.949983 9.462750
v 0.346942 9.825716 9.607343
v 0.385551 9.768295 9.598015
v 5.003057 19.809542 8.145036
v 4.911178 19.673573 8.153162
v 4.683878 19.153587 8.242647
v 5.337275 18.559305 8.082074
v 4.079435 18.093578 8.439325
v 4.105802 15.244625 8.434966
v 2.998306 15.994452 8.823570
v 1.004941 12.458993 9.367887
v 0.933295 12.137377 9.402788
v 0.523916 10.814355 9.521835
v 5.683257 20.667868 7.938143
v 5.808239 20.548283 7.913191
v 5.840634 19.570343 7.905326
v 5.763035 19.463522 7.938941
v 5.676152 19.322306 7.941442
v 5.199382 18.109129 8.217704
v 4.831090 17.324701 8.222250
v 3.706973 17.307190 8.565289
v 4.579639 16.354855 8.306805
v 3.208022 16.394505 8.684201
v 2.479259 15.183773 9.017858
v 2.241874 12.847411 9.039437
v 1.932108 12.453377 9.120130
v 1.587459 11.774775 9.238611
v 1.049870 12.388250 9.396462
v 0.877315 12.008693 9.401024
v 0.703530 11.513573 9.453486
v 0.763062 9.675348 9.536338
v 6.164995 19.937649 7.817070
v 6.114673 19.825972 7.848649
v 4.871625 19.510448 8.210540
v 4.852868 19.408728 8.219357
v 4.754934 19.275549 8.223795
v 4.752296 19.203949 8.239078
v 3.541903 16.829590 8.721149
v 4.392582 15.619673 8.403865
v 4.194868 15.375128 8.446465
v 2.505720 15.252703 8.988997
v 2.158543 14.784080 9.014511
v 1.789602 12.094314 9.167282
v 1.704630 11.927860 9.178847
v 0.886838 11.859099 9.421236
v 0.607689 10.953568 9.501737
v 0.941552 10.641772 9.440897
v 0.879946 10.465721 9.505822
v 0.523777 10.679461 9.542160
v 0.358108 10.164118 9.615725
v 0.686254 9.635012 9.537941
v 5.696853 19.355883 7.987812
v 5.602963 19.178982 8.044174
v 4.581109 18.925732 8.289990
v 4.329271 18.494780 8.356535
v 5.015109 17.721905 8.234132
v 2.347837 12.994475 9.006266
v 2.264066 12.915999 9.074871
v 2.122334 12.756654 9.111732
v 1.845861 12.309925 9.157553
v 1.018337 12.046520 9.430131
v 1.410346 11.575067 9.289062
v 0.965962 11.932365 9.430513
v 0.798841 11.541815 9.450110
v 1.121328 11.165356 9.368872
v 0.580538 10.779305 9.526215
v 5.922710 20.483223 7.887352
v 6.018143 19.756723 7.862041
v 4.935396 19.611065 8.219162
v 5.501416 18.880346 8.092279
v 5.455637 18.747152 8.132808
v 5.022085 17.770979 8.194031
v 4.221995 18.285938 8.446098
v 4.920084 17.477345 8.268638
v 4.882879 17.429487 8.228272
v 4.529168 16.127729 8.338370
v 3.408096 16.613382 8.745283
v 4.333158 15.541892 8.427368
v 4.277084 15.479608 8.413829
v 3.194108 16.260920 8.811838
v 4.145432 15.330555 8.451616
v 4.117352 15.183964 8.506498
v 3.882893 14.859308 8.539978
v 2.186841 14.775840 9.099637
v 1.599359 13.825063 9.262239
v 2.035096 12.646505 9.158951
v 1.518887 11.711939 9.263288
v 0.785785 11.395136 9.459890
v 1.042195 11.028520 9.401768
v 0.659034 11.048742 9.497522
v 0.922257 10.221262 9.445854
v 0.871566 10.191117 9.518643
v 0.416102 10.313491 9.591869
v 0.824213 9.729270 9.528178
v 5.154514 20.323154 8.136323
v 4.952320 19.699989 8.177927
v 5.568762 19.166056 8.009847
v 4.880061 19.558838 8.198774
v 4.778599 19.341072 8.231863
v 5.093554 17.830402 8.265057
v 4.292306 18.439013 8.414549
v 3.913286 17.610056 8.566823
v 3.941034 17.760933 8.510417
v 3.823856 17.512045 8.544103
v 3.105295 16.044672 8.904819
v 3.980664 14.915137 8.576344
v 3.873061 14.781663 8.615402
v 2.829895 13.571058 8.955608
v 2.491055 13.144188 8.978375
v 1.978145 12.534692 9.119815
v 1.664861 11.928149 9.261173
v 1.042089 12.321357 9.394743
v 1.271394 11.459428 9.346200
v 0.896683 11.680847 9.435756
v 0.882482 11.532063 9.442215
v 0.953189 10.888105 9.443239
v 0.657972 10.906361 9.516192
v 0.509710 10.524441 9.569715
v 0.340237 10.027477 9.627361
v 6.011683 20.289282 7.915349
v 6.076985 20.111290 7.859303
v 4.689073 19.097977 8.277188
v 5.270316 18.223001 8.219691
v 4.468429 18.647373 8.372890
v 4.822123 17.172279 8.293567
v 3.674405 17.072205 8.679513
v 3.302883 16.465206 8.736512
v 4.178728 15.270824 8.488014
v 2.345390 15.030952 9.038482
v 1.213352 11.374953 9.358330
v 1.058053 11.087656 9.393881
v 0.786168 11.276899 9.476915
v 0.384345 9.929556 9.620626
v 5.771219 20.560534 8.005994
v 5.417187 20.541334 8.073046
v 5.234541 20.464228 8.096518
v 5.153698 20.269503 8.161882
v 4.254382 18.339836 8.435186
v 4.155787 18.138010 8.467769
v 4.747438 16.861279 8.319704
v 4.282558 15.463386 8.462230
v 3.324754 14.188948 8.800669
v 1.211123 12.799711 9.391609
v 1.748799 12.039501 9.248411
v 0.788765 11.153177 9.462736
v 0.820121 11.262369 9.465422
v 0.958233 11.002913 9.450729
v 0.762597 11.021291 9.500383
v 0.507025 10.339134 9.607370
v 4.387735 18.534374 8.387988
v 3.726482 17.241459 8.611114
v 1.918439 14.346428 9.201236
v 1.212380 12.694080 9.406699
v 1.297023 11.599940 9.368957
v 0.996561 11.790113 9.437298
v 1.087024 11.237375 9.410519
v 0.999923 11.148356 9.446815
v 0.805950 10.942166 9.492164
v 0.669137 10.850986 9.512015
v 0.653933 10.764698 9.539605
v 0.451328 9.870596 9.606768
v 0.469172 9.781148 9.612208
v 5.624903 20.634844 8.059013
v 5.927181 19.611151 7.952923
v 5.544158 18.959698 8.112519
v 5.367311 18.463455 8.174192
v 4.545262 18.779207 8.375959
v 4.701722 16.682238 8.332086
v 4.618449 16.264343 8.402769
v 4.553001 16.041351 8.429145
v 4.442977 15.835616 8.381901
v 2.881610 15.667891 9.014955
v 3.766941 14.671377 8.643840
v 3.535489 14.415267 8.686823
v 3.116199 13.957644 8.955437
v 1.813249 12.172399 9.263107
v 1.072580 12.266556 9.419621
v 1.416795 11.682192 9.328591
v 1.019675 11.938807 9.426286
v 0.859789 11.144715 9.486514
v 0.791766 10.849081 9.510841
v 0.887916 10.745633 9.476299
v 0.841482 10.133081 9.563184
v 6.141802 19.837637 7.880672
v 5.795685 19.463667 8.030742
v 4.985125 19.776266 8.230309
v 5.548251 19.044443 8.068052
v 4.766800 19.204664 8.303606
v 4.648828 19.014177 8.331754
v 4.604403 18.905397 8.366476
v 4.965364 17.593914 8.250975
v 4.903935 17.371141 8.324458
v 4.870864 17.255701 8.325116
v 4.584328 16.192299 8.397309
v 2.947740 15.707703 9.024053
v 2.822389 15.616018 8.987898
v 3.630473 14.530615 8.669284
v 2.892242 13.654020 8.949883
v 1.137814 11.432344 9.383375
v 1.081120 11.341084 9.441566
v 0.976426 11.501014 9.470322
v 0.908880 11.428450 9.471144
v 0.946147 11.297824 9.450346
v 0.898393 11.231557 9.478172
v 0.952486 11.073702 9.440412
v 0.855187 11.039780 9.487532
v 0.500562 10.219403 9.622010
v 0.836446 9.958099 9.584312
v 0.458267 9.983795 9.654510
v 4.441849 15.687025 8.469788
v 3.573201 14.474119 8.695970
v 2.017694 14.518650 9.179747
v 1.888605 12.403560 9.236637
v 1.849019 12.321382 9.242243
v 1.596177 11.854677 9.273594
v 1.100457 12.120558 9.427009
v 1.480244 11.794213 9.332144
v 0.999871 11.607992 9.450648
v 1.082203 11.402599 9.436954
v 0.928115 11.132757 9.492640
v 0.887063 10.934463 9.489727
v 0.692718 10.605879 9.558611
v 0.710395 9.717726 9.614119
v 5.904037 20.478872 7.954334
v 5.880198 19.570223 8.007401
v 5.119602 20.106230 8.187337
v 5.730582 19.354200 8.088907
v 4.826191 19.357693 8.283564
v 4.730015 19.133196 8.333005
v 4.124535 18.035828 8.512116
v 4.069418 17.872801 8.549139
v 2.658073 15.426579 8.985535
v 2.429654 13.100033 9.131624
v 1.362047 13.179017 9.356309
v 1.325274 13.050634 9.388246
v 1.208024 12.586004 9.416191
v 1.208846 11.509315 9.381981
v 1.139351 11.499044 9.446447
v 0.792619 10.705244 9.528935
v 0.597342 10.532549 9.569826
v 6.158531 19.951788 7.926548
v 5.024254 19.906195 8.242591
v 4.891830 19.433176 8.295508
v 5.471663 18.588604 8.223170
v 5.011793 17.596491 8.312924
v 4.821265 17.054188 8.347647
v 4.644989 16.406404 8.377636
v 4.339941 15.460850 8.532750
v 4.267188 15.364662 8.513099
v 4.088502 15.052988 8.596061
v 3.446271 14.319732 8.780894
v 2.170209 14.665519 9.186201
v 3.006450 13.814168 8.937156
v 2.668217 13.361187 9.037271
v 2.331521 12.992437 9.125832
v 1.188958 12.423099 9.421902
v 1.111585 11.876758 9.433813
v 1.163332 11.583551 9.454812
v 1.109628 11.759977 9.441437
v 1.019650 11.220606 9.477823
v 5.548185 20.624002 8.144448
v 6.078832 20.089558 7.920953
v 5.982959 19.688032 8.019676
v 4.947097 19.518106 8.264388
v 4.679167 19.004591 8.362121
v 5.303749 18.282087 8.219267
v 4.800623 16.946211 8.368750
v 4.500374 15.920292 8.446158
v 3.850305 14.713139 8.691158
v 2.435426 15.134377 9.035696
v 2.219160 14.793649 9.160905
v 1.962203 14.381791 9.226097
v 1.182006 12.297338 9.423326
v 1.207341 12.211982 9.439095
v 1.109361 12.000196 9.440101
v 1.111472 11.645143 9.452074
v 1.025027 11.431841 9.465973
v 0.729925 10.432249 9.590613
v 0.515082 10.119904 9.651037
v 5.826119 20.517515 8.026304
v 5.488625 20.592873 8.144129
v 4.967700 19.698444 8.242840
v 3.881868 17.371901 8.658935
v 4.368531 15.532990 8.488538
v 4.049819 14.994607 8.629625
v 3.675495 14.568105 8.701349
v 3.298459 14.158306 8.933428
v 2.043176 14.399444 9.240330
v 1.533546 13.472723 9.363209
v 1.579443 12.000238 9.355513
v 1.031669 11.511620 9.459473
v 0.633675 10.331869 9.611153
v 0.815802 9.830391 9.598989
v 5.294228 20.418097 8.183637
v 5.204298 20.198999 8.265176
v 5.017481 19.828939 8.269362
v 5.656293 19.201143 8.103271
v 4.231134 18.110256 8.558561
v 4.004529 17.689196 8.581594
v 4.224705 15.281212 8.564873
v 1.109436 11.551743 9.481016
v 0.816726 10.279167 9.572124
v 0.746130 10.361940 9.592565
v 0.563256 9.997505 9.660529
v 0.594512 9.869930 9.658705
v 0.561153 9.806475 9.663893
v 5.994041 20.325987 7.985330
v 5.446766 20.533539 8.099566
v 5.418274 20.503023 8.134678
v 6.150454 19.855028 7.959449
v 5.785743 19.412157 8.110828
v 5.621738 19.103901 8.092275
v 5.535810 18.864063 8.141735
v 4.648898 18.875156 8.432352
v 4.453393 18.560581 8.420258
v 5.145526 17.908298 8.288560
v 4.397705 18.406372 8.515054
v 3.957455 17.502333 8.643957
v 3.553874 14.383975 8.745355
v 2.447957 15.059209 9.116745
v 3.230978 14.076995 8.922288
v 1.893465 12.581914 9.304577
v 1.867846 12.452390 9.282904
v 1.718713 12.069089 9.296518
v 1.470173 11.900293 9.371234
v 1.207870 12.124842 9.440715
v 1.316742 11.802421 9.417953
v 1.263231 11.652164 9.397645
v 5.210487 20.323122 8.217897
v 5.171694 20.234890 8.216515
v 5.106797 20.034714 8.251157
v 4.760550 16.840809 8.381685
v 4.703648 16.565292 8.394967
v 3.310007 16.320423 8.878773
v 3.606982 14.457248 8.736666
v 2.203237 14.714023 9.159060
v 2.755354 13.494175 9.065036
v 2.384219 13.060896 9.121812
v 2.141550 12.841880 9.215028
v 1.331463 12.901321 9.415718
v 1.221604 11.922352 9.443519
v 1.206732 12.007907 9.430656
v 1.229961 11.801021 9.433136
v 1.231268 11.694700 9.446941
v 0.659904 10.244720 9.616438
v 5.704700 19.281351 8.080868
v 5.003462 19.660749 8.303709
v 4.922750 19.495142 8.331879
v 5.077194 17.666571 8.376537
v 4.952270 17.444933 8.359481
v 4.744810 16.637112 8.412181
v 4.151041 15.150541 8.590210
v 2.990966 15.763673 9.038336
v 2.565937 13.239573 9.084428
v 1.991104 12.695974 9.277797
v 1.273353 12.538766 9.424847
v 0.623843 10.159077 9.640274
v 0.664241 9.807968 9.676954
v 4.878878 19.395056 8.327525
v 4.794810 19.216307 8.366868
v 4.688239 16.464079 8.424506
v 4.649809 16.315739 8.466905
v 3.088611 15.864025 9.029018
v 3.742311 14.589864 8.751633
v 3.640153 14.483093 8.785572
v 2.438049 14.925767 9.210331
v 2.314725 14.823777 9.178880
v 2.728926 13.448484 9.063126
v 2.213917 12.917732 9.221963
v 1.450305 13.081732 9.425334
v 1.300657 12.380352 9.437035
v 1.273752 12.066980 9.420641
v 1.313869 11.859900 9.423598
v 1.246462 11.742327 9.453557
v 1.178759 11.648512 9.469216
v 0.737856 10.209064 9.620186
v 5.156268 20.101448 8.267041
v 5.138714 19.968660 8.319079
v 4.888759 17.133978 8.415247
v 4.770903 16.768641 8.416816
v 2.633839 15.285665 9.105989
v 3.386166 14.230559 8.827708
v 1.826356 14.023800 9.324455
v 1.287633 12.202276 9.434967
v 1.344138 12.021053 9.433386
v 1.323737 11.903370 9.435623
v 0.773853 10.082905 9.621260
v 5.974521 20.374372 8.043136
v 5.636368 19.053862 8.175500
v 4.476692 18.547916 8.471832
v 4.613742 16.189856 8.475450
v 4.510044 15.816596 8.562138
v 2.709674 15.460932 9.023462
v 2.476774 13.186176 9.174852
v 1.514416 13.306625 9.401864
v 1.425632 12.976248 9.424217
v 1.423665 12.800066 9.440696
v 1.778996 12.234452 9.327067
v 1.424667 12.680987 9.450544
v 1.434057 12.049372 9.425591
v 0.635766 10.052002 9.649123
v 6.070948 20.107401 8.017659
v 6.123061 19.792318 8.047529
v 5.060483 19.788092 8.323141
v 4.975545 19.587805 8.323496
v 4.909617 19.370327 8.370913
v 4.482316 15.727839 8.568016
v 4.379320 15.555685 8.542717
v 4.201678 15.226630 8.628240
v 1.471277 13.157833 9.405740
v 0.695119 9.920494 9.653091
v 5.671862 20.608433 8.122503
v 5.434072 20.458513 8.216185
v 4.875065 19.284756 8.398990
v 4.587492 18.717632 8.468842
v 5.205802 17.973526 8.313917
v 4.901123 17.309362 8.396661
v 4.208643 17.897404 8.646964
v 3.826818 17.285961 8.661506
v 4.540369 15.960350 8.532106
v 4.294363 15.374968 8.609243
v 4.129838 15.083323 8.662072
v 3.969381 14.844544 8.729134
v 3.481742 14.352960 8.830217
v 1.420892 12.225922 9.436200
v 0.738935 9.946864 9.657069
v 0.750360 9.866750 9.681940
v 5.916144 20.443197 8.124166
v 4.907497 19.452209 8.362507
v 4.814044 19.162678 8.426636
v 5.172146 17.786341 8.430408
v 4.620275 16.140963 8.516177
v 4.578367 16.060347 8.512806
v 3.240275 16.207710 8.902486
v 3.204101 16.072968 8.941544
v 1.525595 12.615307 9.468531
v 1.388627 12.536718 9.444813
v 1.602263 12.155636 9.391953
v 1.409220 12.323707 9.452687
v 1.510135 12.113311 9.422224
v 5.737665 20.568636 8.123164
v 5.367572 20.388405 8.283728
v 6.002320 19.712770 8.086555
v 5.706548 19.248917 8.150229
v 5.548134 18.696909 8.236157
v 4.738509 19.036394 8.438815
v 3.813191 17.099970 8.756979
v 3.481616 16.526005 8.879635
v 4.418455 15.616637 8.589413
v 3.353224 14.227607 8.912781
v 2.808968 13.585003 9.097253
v 5.820068 20.482136 8.147350
v 5.495389 20.542513 8.211422
v 6.186766 19.920321 8.087421
v 5.953547 19.650843 8.124208
v 5.101982 19.895287 8.330639
v 5.298673 18.093077 8.352385
v 4.428126 18.285254 8.603539
v 4.079571 17.765694 8.608591
v 4.852695 17.011526 8.442458
v 4.820986 16.855558 8.479423
v 3.677387 16.885416 8.801533
v 3.576520 16.681604 8.858610
v 4.459136 15.667279 8.551483
v 4.351951 15.478251 8.607508
v 2.113389 14.427304 9.300363
v 1.977596 14.173203 9.345308
v 1.538934 12.265830 9.403933
v 1.519311 12.310169 9.411019
v 1.617777 12.215587 9.405439
v 1.475774 12.279871 9.403635
v 6.016575 20.248285 8.046323
v 5.558503 20.570862 8.243962
v 5.434693 18.393585 8.301280
v 4.909620 17.199554 8.437593
v 4.757501 16.595938 8.545652
v 3.418422 16.470385 8.866505
v 4.235343 15.277683 8.663216
v 2.952888 13.753345 9.016915
v 2.905572 13.734666 9.131404
v 2.308605 13.032722 9.246540
v 1.685576 13.506575 9.425647
v 1.796444 12.556081 9.360864
v 1.700449 12.491011 9.370512
v 1.528860 12.213105 9.434965
v 5.242475 20.240946 8.299227
v 5.933500 19.550262 8.146747
v 5.888727 19.492859 8.157571
v 5.049018 19.632120 8.389768
v 5.647290 18.969843 8.227194
v 5.591630 18.833143 8.222550
v 4.961224 17.395742 8.398521
v 4.392149 15.532393 8.591022
v 4.045179 14.976518 8.731578
v 3.831131 14.700289 8.799644
v 3.775002 14.638800 8.822821
v 3.038064 13.871546 9.031966
v 2.617100 13.341027 9.156039
v 1.906542 12.663635 9.347596
v 1.501758 12.439303 9.460569
v 1.517113 12.363829 9.460972
v 5.757947 19.291475 8.165257
v 4.895722 19.345215 8.411377
v 5.371216 18.209703 8.355993
v 4.458777 18.434727 8.545822
v 4.411967 18.164766 8.655202
v 5.009594 17.455507 8.454853
v 3.972639 17.392851 8.703565
v 1.623968 13.214785 9.448252
v 1.608135 13.026947 9.430806
v 1.581188 13.108312 9.438250
v 1.491641 12.961186 9.441782
v 1.658532 12.491402 9.406147
v 1.521246 12.525879 9.474058
v 1.563899 12.423861 9.444377
v 5.034073 19.723104 8.360317
v 5.687822 19.119392 8.185299
v 4.976784 19.545488 8.388292
v 5.468889 18.486841 8.290687
v 4.796608 16.713381 8.492385
v 4.116830 15.075203 8.709926
v 1.658396 13.383933 9.433813
v 1.520008 12.781838 9.455898
v 6.050704 20.199259 8.114331
v 6.179818 19.958908 8.098254
v 4.859116 19.189754 8.440692
v 4.812529 19.120968 8.464974
v 4.578957 18.543470 8.578156
v 5.074143 17.581207 8.461085
v 4.075599 17.623173 8.677980
v 4.091913 17.518665 8.724685
v 4.700474 16.458345 8.520117
v 4.187577 15.164384 8.711062
v 3.570633 14.458295 8.915774
v 2.237691 14.543498 9.298557
v 2.062149 12.886997 9.358349
v 2.043270 12.821651 9.329544
v 1.904479 12.712707 9.356112
v 1.563097 12.920497 9.440798
v 1.717726 12.604540 9.408624
v 6.024426 20.289825 8.150563
v 6.078764 20.106596 8.087797
v 5.232423 20.014639 8.371737
v 5.707731 19.129459 8.231878
v 2.797910 15.428166 9.127156
v 3.709980 14.574277 8.864094
v 2.304750 14.679437 9.271881
v 2.639552 13.420203 9.213419
v 1.549129 12.560523 9.466636
v 5.031416 19.457350 8.454629
v 5.578792 18.640020 8.314941
v 4.698693 18.828384 8.533178
v 5.233397 17.893608 8.437165
v 4.272015 17.701899 8.764119
v 3.973323 17.140774 8.833688
v 3.885381 17.241354 8.735002
v 4.088984 15.010224 8.780795
v 2.152838 14.284547 9.381168
v 2.376588 13.124562 9.280199
v 1.610204 12.875078 9.441420
v 1.591221 12.809143 9.429697
v 1.637949 12.571758 9.437413
v 1.550201 12.660890 9.480410
v 5.328346 20.316420 8.318860
v 5.310603 20.106783 8.374614
v 5.109241 19.811642 8.380065
v 5.761024 19.159889 8.245336
v 4.998171 19.407072 8.424297
v 4.325954 18.000990 8.676521
v 4.017877 17.405365 8.733760
v 4.673955 16.308613 8.576945
v 4.599464 16.076265 8.604008
v 4.005013 14.905084 8.791610
v 3.400653 14.295826 8.970402
v 1.764630 12.685148 9.407286
v 1.595939 12.628938 9.443054
v 5.663733 18.806061 8.303845
v 4.902150 19.246279 8.486935
v 5.044232 17.444517 8.526730
v 4.178132 17.637768 8.728945
v 4.564888 15.963902 8.628825
v 3.172083 14.050424 9.019186
v 1.668651 13.179269 9.460844
v 1.668041 12.945812 9.460429
v 1.660591 12.774214 9.461493
v 1.719771 12.718840 9.437521
v 5.783189 20.481813 8.202044
v 5.599321 20.563189 8.266712
v 5.453511 20.412336 8.309538
v 4.044368 17.286654 8.803063
v 4.526846 15.882425 8.650297
v 4.334059 15.412486 8.747082
v 4.278480 15.312253 8.697698
v 1.694552 13.094406 9.453033
v 5.516747 20.504829 8.366758
v 6.139055 19.816309 8.115800
v 6.017127 19.695078 8.165981
v 5.175858 19.872198 8.426640
v 5.812254 19.238447 8.258521
v 4.958949 19.376085 8.461370
v 4.797589 19.020435 8.488209
v 4.714174 18.754824 8.582940
v 4.883224 16.927801 8.579138
v 3.887185 16.863016 8.920305
v 4.487056 15.748845 8.657296
v 3.375957 16.167362 9.036996
v 3.344457 14.248711 9.011233
v 3.063155 13.960944 9.116872
v 2.802972 13.653088 9.200229
v 1.909719 12.841921 9.400155
v 1.778304 12.795511 9.442282
v 1.683364 12.838005 9.470703
v 5.217888 19.915775 8.427114
v 5.852603 19.368912 8.224840
v 5.108122 19.600285 8.461107
v 5.048428 19.555681 8.435945
v 5.752953 18.960503 8.315945
v 4.274242 17.818407 8.723470
v 2.923991 15.407654 9.225741
v 2.740200 13.542665 9.188049
v 5.951350 20.378809 8.218316
v 5.760246 20.499403 8.270239
v 5.128327 19.738209 8.445330
v 4.790804 18.920708 8.568296
v 4.663307 18.679560 8.584924
v 4.436444 15.673643 8.734997
v 3.944603 14.837728 8.850626
v 3.261688 14.206279 9.091169
v 2.056309 14.037925 9.437145
v 2.185999 13.050423 9.354342
v 1.737973 12.919511 9.460771
v 5.370358 20.234575 8.370369
v 5.452516 18.267616 8.419749
v 5.325954 18.044249 8.428927
v 4.989296 17.312757 8.549315
v 3.640644 16.629553 8.931664
v 2.458188 13.286638 9.329364
v 1.898383 13.777363 9.448870
v 1.860356 13.626740 9.460777
v 1.850655 13.477658 9.476505
v 1.780026 13.366828 9.473806
v 1.849989 13.015715 9.465887
v 5.967536 19.441673 8.284944
v 4.962049 19.272104 8.516285
v 5.595788 18.545362 8.387347
v 5.135051 17.692810 8.468949
v 4.959581 17.207083 8.552425
v 4.935448 17.140055 8.530631
v 4.913219 17.008986 8.603846
v 4.405111 15.593568 8.697336
v 3.253848 16.019518 9.042003
v 3.681134 14.567227 8.930387
v 3.562459 14.480303 8.989102
v 2.619515 15.069843 9.249091
v 2.234585 13.133307 9.393525
v 1.903808 12.912559 9.420944
v 4.531570 18.426113 8.617421
v 4.182704 17.537884 8.785253
v 3.487653 16.336084 9.005585
v 3.122695 15.864022 9.063996
v 2.785660 15.281236 9.225196
v 2.537883 14.900286 9.291015
v 2.302247 14.549293 9.349733
v 2.529752 13.397947 9.324738
v 1.831400 13.103507 9.485762
v 1.837218 13.207753 9.483146
v 1.822390 12.953025 9.463105
v 6.184014 19.890841 8.175946
v 5.338864 20.071014 8.402006
v 5.892424 19.414200 8.254477
v 4.911428 19.144001 8.559965
v 5.532483 18.443953 8.378467
v 4.495400 18.212383 8.706032
v 4.823919 16.760023 8.557542
v 4.640174 16.193346 8.628562
v 4.350624 15.469557 8.779531
v 3.068134 15.610844 9.180528
v 4.007148 14.938862 8.878267
v 2.050457 12.979187 9.401394
v 6.066353 20.087687 8.222031
v 5.496655 20.448574 8.394230
v 5.454655 20.329424 8.402400
v 5.413477 20.299206 8.395872
v 5.216601 19.849297 8.471649
v 5.007952 19.370472 8.526029
v 3.791659 16.831560 8.889543
v 4.198488 15.196189 8.798625
v 3.809251 14.723980 8.947377
v 2.376298 13.189488 9.337596
v 1.974939 13.014746 9.431478
v 6.137163 19.799757 8.196616
v 4.156131 17.385469 8.827618
v 4.714908 16.446007 8.653140
v 4.164923 15.151760 8.822788
v 3.479894 14.428870 9.037075
v 2.100020 13.050519 9.406643
v 6.041131 19.624889 8.251641
v 4.941571 19.175055 8.561573
v 4.815331 16.709024 8.632683
v 4.515175 15.823456 8.701392
v 3.409682 14.355011 9.055242
v 2.308568 14.419477 9.398970
v 2.734937 13.654660 9.294958
v 6.001657 20.335407 8.321771
v 5.140037 19.658758 8.497506
v 5.105730 19.561501 8.515105
v 5.763268 18.831316 8.386059
v 4.675467 18.482149 8.717856
v 5.126500 17.564352 8.550881
v 3.913819 17.011347 8.863950
v 4.608902 16.122044 8.741304
v 4.062276 15.010995 8.865250
v 3.102041 14.184554 9.268742
v 1.907746 13.353430 9.489908
v 5.920608 20.402010 8.311663
v 5.593979 20.513563 8.395930
v 6.173618 19.957750 8.219664
v 6.068692 19.704607 8.246752
v 5.286590 20.011372 8.454679
v 5.055274 19.459536 8.512440
v 4.845235 16.812334 8.680059
v 4.569148 16.025171 8.734121
v 2.010364 13.816594 9.471130
v 1.984256 13.713268 9.477613
v 2.000713 13.147110 9.482326
v 6.033712 19.573601 8.239450
v 5.832445 19.083294 8.330931
v 4.866928 19.028803 8.579981
v 4.838209 18.848261 8.634424
v 4.713273 18.587610 8.697177
v 5.291103 17.915031 8.499044
v 4.207929 17.268124 8.907155
v 4.743090 16.553102 8.694789
v 4.078805 17.076323 8.914598
v 4.692678 16.339149 8.684622
v 4.458757 15.769925 8.779253
v 3.182074 15.707494 9.185797
v 2.939898 13.856885 9.217735
v 2.811177 13.758963 9.286123
v 2.624234 13.528793 9.334446
v 2.557586 13.441700 9.341236
v 5.833591 20.452522 8.293083
v 6.069190 20.200808 8.252196
v 5.859669 19.138443 8.338962
v 5.013745 19.289934 8.573266
v 5.684512 18.630754 8.428527
v 5.518529 18.329897 8.455319
v 5.149925 17.586321 8.596425
v 4.649055 16.206039 8.696122
v 3.678857 16.473518 9.026567
v 3.079943 14.103600 9.243076
v 2.240511 14.251482 9.429110
v 2.461829 13.340214 9.341882
v 2.314012 13.241282 9.405279
v 5.491893 20.390528 8.448131
v 5.432962 20.269445 8.457083
v 4.737092 18.681067 8.644226
v 5.207304 17.748827 8.550776
v 4.591034 18.259119 8.753587
v 4.419041 17.752375 8.817199
v 4.369812 15.576283 8.816339
v 2.390629 14.629698 9.353324
v 2.996872 14.031552 9.280656
v 1.987928 13.525276 9.508369
v 5.719473 20.513641 8.353890
v 5.355432 20.137798 8.450813
v 5.179305 19.777330 8.501883
v 5.238662 17.869246 8.502713
v 4.604638 18.352173 8.714097
v 4.531281 18.057787 8.802003
v 4.536212 15.928936 8.744712
v 4.232681 15.310232 8.845862
v 2.396782 14.516524 9.397148
v 6.094853 20.009684 8.283323
v 5.125615 19.523554 8.552367
v 4.912480 18.973289 8.660997
v 5.391685 18.119028 8.463791
v 4.470153 17.938332 8.793943
v 4.302286 17.520550 8.841096
v 4.803323 16.708185 8.720452
v 3.267549 14.310818 9.174365
v 2.586633 14.753956 9.384413
v 2.028913 13.211246 9.499223
v 5.022667 19.254753 8.613544
v 5.191916 17.624516 8.654484
v 4.959138 17.144985 8.636359
v 4.290779 15.468097 8.874990
v 3.652946 14.674912 9.080451
v 2.248285 14.177217 9.453127
v 2.138945 13.882039 9.487647
v 6.188042 19.910814 8.277890
v 6.137345 19.753017 8.258904
v 5.179358 19.706350 8.541665
v 5.615606 18.453741 8.483506
v 5.044112 17.348766 8.633958
v 4.478132 15.858250 8.837260
v 4.429803 15.700539 8.799297
v 3.463648 16.059153 9.132657
v 3.364166 15.884759 9.180547
v 3.861656 14.823977 8.981627
v 3.502923 14.527418 9.106570
v 2.764641 15.145962 9.289951
v 2.176429 13.243415 9.467268
v 2.049502 13.349855 9.496635
v 5.300576 20.086172 8.503262
v 5.897337 19.170044 8.342058
v 5.077954 19.402769 8.593408
v 5.380407 18.045084 8.519155
v 5.290911 17.841639 8.550426
v 3.844648 16.656338 9.010931
v 3.663095 16.310568 9.099236
v 3.508414 16.189573 9.094473
v 4.115792 15.174641 8.905344
v 2.568616 13.524523 9.361714
v 2.138008 13.784026 9.517839
v 2.336655 13.383991 9.448483
v 2.098959 13.602145 9.504013
v 6.033208 19.472471 8.339758
v 5.285940 20.016260 8.526365
v 6.002831 19.311384 8.368191
v 5.200695 19.879936 8.538467
v 4.885325 18.714888 8.771245
v 3.756358 14.738232 9.034348
v 2.651294 14.880194 9.361600
v 3.133843 14.235005 9.253929
v 2.935031 13.963751 9.295766
v 2.198591 13.997345 9.480108
v 2.682814 13.628661 9.323643
v 2.418326 13.460575 9.424116
v 4.713968 16.405087 8.752198
v 4.644395 16.242271 8.788179
v 3.033847 15.436172 9.264218
v 3.379126 14.512872 9.209692
v 2.179872 13.454036 9.498879
v 5.264902 19.954832 8.545586
v 5.861952 19.025560 8.392060
v 4.671832 16.355042 8.786021
v 3.920312 14.953448 9.011113
v 2.147533 13.613778 9.519346
v 5.398422 20.144320 8.518212
v 5.085365 19.355894 8.633666
v 5.009677 19.110279 8.673141
v 4.896763 17.010939 8.734274
v 4.324154 15.580005 8.888658
v 2.432908 14.411951 9.443516
v 2.490411 14.472303 9.433752
v 2.846221 13.848969 9.317584
v 2.374928 14.335100 9.444478
v 2.770676 13.861229 9.369737
v 2.629780 13.705758 9.403870
v 5.799035 20.441257 8.400316
v 4.934042 18.904787 8.693053
v 4.295424 17.324169 8.929626
v 4.023876 15.143661 9.016098
v 2.548306 14.565373 9.426129
v 2.502033 13.566946 9.426689
v 6.052044 20.126102 8.367989
v 6.146591 19.747955 8.324977
v 5.232903 19.810381 8.580035
v 5.190764 19.618971 8.613624
v 5.313657 17.891764 8.603532
v 5.265693 17.787931 8.607499
v 5.104540 17.438169 8.666725
v 5.001236 17.240002 8.701901
v 4.414564 17.628002 8.862559
v 4.405517 17.433054 8.938255
v 4.204382 17.190725 8.930445
v 4.246821 15.447562 8.911312
v 2.990602 15.276338 9.312071
v 2.262892 13.829735 9.509958
v 2.154673 13.713763 9.514025
v 5.954741 20.352592 8.407548
v 6.091112 20.005226 8.370007
v 5.463513 20.342604 8.495399
v 5.852483 18.881985 8.443958
v 5.092204 19.211807 8.689948
v 5.516485 18.216421 8.559902
v 4.814297 18.581411 8.777217
v 5.392807 17.970356 8.654586
v 4.547752 16.012857 8.807898
v 4.387646 15.738750 8.902330
v 5.565059 20.397926 8.499597
v 5.209434 19.781221 8.633559
v 4.748225 16.552265 8.791325
v 4.159795 15.421526 9.022424
v 3.363861 15.741780 9.242434
v 3.236354 14.373850 9.246599
v 2.861345 13.928707 9.328653
v 2.411518 13.984297 9.508262
v 2.344523 13.564713 9.490297
v 2.210035 13.647092 9.525353
v 5.468441 20.239779 8.562669
v 6.094467 19.528154 8.370852
v 5.253657 19.936815 8.598053
v 5.131849 19.498026 8.631836
v 5.223389 17.703375 8.649112
v 4.940281 17.114082 8.755263
v 4.822567 16.787333 8.811389
v 4.700959 16.456402 8.848184
v 3.774489 16.309155 9.141359
v 4.087299 15.283825 9.020847
v 3.814259 14.942834 9.122383
v 2.983082 15.200469 9.351154
v 3.516356 14.640493 9.178675
v 2.826029 15.061011 9.352489
v 2.443086 14.226752 9.468804
v 2.391745 14.155152 9.472595
v 2.364950 13.898349 9.497365
v 6.002357 19.221863 8.446478
v 5.691139 18.497770 8.568678
v 5.034702 18.971622 8.748212
v 4.726609 18.299047 8.864524
v 4.213082 17.062218 8.993164
v 4.095784 16.852135 9.029322
v 4.611405 16.271948 8.892515
v 4.563782 16.166023 8.918462
v 2.991368 14.095106 9.307783
v 2.298904 13.700513 9.506968
v 5.694557 20.441509 8.508042
v 6.211769 19.873400 8.344258
v 5.380201 20.058374 8.602870
v 4.764699 18.487360 8.794805
v 4.641339 18.099051 8.867287
v 3.799849 16.464010 9.082381
v 3.899677 16.523111 9.096569
v 3.873511 15.015478 9.094661
v 2.873787 14.085713 9.389162
v 2.457487 13.692101 9.481795
v 5.757111 20.439047 8.489238
v 5.520266 20.342518 8.539171
v 6.119062 19.617941 8.382070
v 5.922514 18.954878 8.453631
v 5.139210 19.296518 8.686704
v 5.423212 18.062080 8.598854
v 4.875251 16.936939 8.793618
v 4.057729 16.714403 9.067155
v 2.800929 14.879466 9.408001
v 2.717337 14.788776 9.409517
v 3.144639 14.315799 9.289660
v 2.400017 14.097230 9.495316
v 2.628122 13.797811 9.434901
v 6.193686 19.910183 8.370882
v 6.032329 19.305193 8.451872
v 5.260565 19.854982 8.657124
v 5.815085 18.706148 8.542758
v 5.600965 18.356018 8.564223
v 4.976711 18.773643 8.826030
v 5.517529 18.198502 8.612288
v 4.534189 17.815664 8.864202
v 4.786142 16.662281 8.819489
v 3.327009 15.660266 9.255239
v 2.644208 14.560691 9.440618
v 2.984170 14.231082 9.363553
v 2.557008 14.375117 9.459094
v 5.864146 20.396019 8.510810
v 5.977556 19.073067 8.463970
v 5.181673 19.411985 8.666197
v 4.287707 15.627919 8.971276
v 4.198154 15.528529 9.036220
v 3.917209 15.116212 9.112303
v 3.692405 14.867610 9.172137
v 3.052829 14.305252 9.350467
v 2.530995 14.306826 9.477189
v 2.510203 14.114668 9.485064
v 2.474321 13.812302 9.490616
v 5.492082 20.143875 8.609031
v 5.351587 17.924627 8.636256
v 5.141282 17.517185 8.714396
v 3.579255 14.756491 9.194103
v 2.845086 14.970659 9.384619
v 3.262026 14.502062 9.281697
v 2.745950 14.650384 9.445931
v 2.647547 14.429941 9.465744
v 2.534628 14.219638 9.487299
v 2.509385 13.967501 9.491123
v 6.189446 19.811357 8.391876
v 5.294931 17.797701 8.727977
v 4.614943 17.889595 8.917249
v 5.087097 17.418009 8.772532
v 5.036380 17.338205 8.763741
v 4.821772 16.856298 8.874274
v 4.652358 16.362949 8.878686
v 4.473603 16.027531 8.961826
v 3.120749 15.345386 9.328723
v 2.786055 14.115467 9.437710
v 2.650488 13.997225 9.468842
v 5.963917 20.358767 8.454541
v 5.010437 18.864794 8.808332
v 4.292944 17.088896 9.002153
v 3.695728 16.098137 9.189576
v 3.082152 15.256956 9.333771
v 2.972956 15.057632 9.381229
v 3.429742 14.618575 9.237910
v 2.668161 14.493496 9.473464
v 5.328848 20.000767 8.653339
v 5.304173 19.931387 8.657730
v 5.878933 18.846756 8.510364
v 5.186705 19.366999 8.718377
v 5.132452 19.120012 8.748039
v 5.692434 18.438536 8.635333
v 4.368594 17.233526 8.983234
v 4.220725 16.975965 9.021225
v 3.473627 15.838490 9.222688
v 4.013013 15.229870 9.071552
v 3.109811 14.466516 9.363378
v 2.812930 14.735857 9.423500
v 2.639794 14.077406 9.473686
v 5.586395 18.286360 8.603203
v 5.241803 17.686790 8.729942
v 4.519173 17.634384 8.929678
v 4.489663 17.483171 8.939516
v 4.053036 16.610014 9.105327
v 4.411286 15.950103 8.991070
v 4.284118 15.751924 9.025721
v 3.339581 14.641518 9.291382
v 2.887512 14.273646 9.429136
v 2.676679 14.263115 9.474348
v 5.261748 19.670284 8.668541
v 5.235785 19.580252 8.704202
v 5.219663 19.460209 8.722755
v 5.480056 18.105721 8.680373
v 3.377196 15.561734 9.295464
v 3.550078 14.837566 9.237489
v 2.802245 14.502666 9.455478
v 6.135617 19.971285 8.430468
v 5.185537 17.599558 8.771051
v 4.978960 17.248087 8.827551
v 3.843526 16.313009 9.144839
v 3.934046 16.406380 9.142873
v 3.825258 16.171164 9.194214
v 3.580076 15.781910 9.246418
v 3.758558 15.040454 9.181257
v 3.721036 14.976304 9.190061
v 3.136259 15.199401 9.370296
v 6.194011 19.753622 8.443894
v 6.141230 19.471500 8.534593
v 6.067778 19.041046 8.594242
v 5.965465 18.963264 8.513920
v 4.590767 17.722048 8.944516
v 4.876781 17.095633 8.891685
v 4.747020 16.729078 8.938330
v 4.495804 16.152330 8.975406
v 4.336847 15.813700 9.010551
v 4.167021 15.680957 9.104093
v 3.685089 15.934199 9.228874
v 4.051017 15.411339 9.120420
v 3.395445 15.625849 9.280716
v 3.837147 15.099974 9.158152
v 2.973184 14.914886 9.408532
v 2.956611 14.827221 9.413297
v 3.207819 14.622420 9.357023
v 2.829290 14.508804 9.459880
v 2.777031 14.396353 9.456571
v 6.121848 20.077190 8.494575
v 5.331520 17.847429 8.740276
v 4.160284 16.772120 9.069070
v 4.575761 16.335598 8.963453
v 4.021301 16.507505 9.125405
v 3.086040 15.119083 9.385031
v 3.446501 14.798517 9.287769
v 2.921540 14.587041 9.431283
v 3.012669 14.438105 9.406270
v 2.925269 14.452421 9.437758
v 5.968471 20.322247 8.526465
v 6.104972 19.369654 8.530548
v 5.283700 19.860474 8.720556
v 6.072865 19.122494 8.554269
v 4.269525 16.865831 9.038156
v 4.186534 16.826675 9.063626
v 4.130092 15.554735 9.097514
v 3.541320 15.669041 9.270034
v 3.928267 15.260939 9.157535
v 3.231720 15.317837 9.335789
v 3.658902 15.029554 9.248918
v 2.884366 14.715268 9.436822
v 6.168643 19.603699 8.437240
v 5.903562 18.827490 8.547081
v 5.223969 19.291203 8.788076
v 4.898252 18.532833 8.893650
v 5.413497 17.994051 8.771393
v 4.841484 18.325733 8.947771
v 5.361992 17.933315 8.749878
v 4.683955 17.960703 8.937569
v 4.929441 17.188917 8.874101
v 4.476095 17.363544 8.978964
v 4.394520 17.117659 9.011992
v 4.566096 16.414949 9.007407
v 4.489542 16.208014 9.002995
v 3.277795 15.182664 9.361002
v 3.095320 15.026245 9.393931
v 3.084409 14.917447 9.401509
v 3.298658 14.695704 9.326860
v 3.019461 14.750229 9.427690
v 3.016066 14.580925 9.413608
v 5.408100 20.013817 8.724937
v 5.286146 19.640905 8.718326
v 5.581079 18.257326 8.692201
v 4.957859 18.592541 8.911104
v 4.833383 16.967789 8.880399
v 4.340128 16.954441 9.045015
v 4.020650 16.445290 9.142498
v 3.935308 16.356068 9.152486
v 3.764178 16.119013 9.187918
v 3.385100 15.396526 9.307525
v 3.567650 14.974205 9.274964
v 3.157311 14.707047 9.373329
v 3.109400 14.659493 9.389441
v 5.676391 20.294970 8.653694
v 5.237789 19.420904 8.767224
v 4.684584 16.559757 8.938427
v 4.145580 15.762108 9.150056
v 3.956264 15.373161 9.170533
v 3.485204 15.524607 9.299522
v 3.718666 15.122032 9.229996
v 3.364363 15.305145 9.327635
v 3.325543 15.241757 9.350834
v 3.063431 14.813748 9.427559
v 6.078613 19.218103 8.546162
v 5.308131 19.758400 8.758965
v 6.020638 18.995394 8.550912
v 5.116992 19.024296 8.822614
v 5.012858 17.339417 8.859296
v 4.633599 17.433817 8.993051
v 4.227029 15.882455 9.114904
v 3.806914 15.213368 9.208138
v 3.234748 14.779537 9.384696
v 3.104429 14.731360 9.416441
v 5.764866 20.353861 8.642061
v 6.160149 19.840916 8.549364
v 6.224687 19.665695 8.483668
v 5.356943 19.940462 8.746082
v 5.662332 18.351856 8.692643
v 4.778620 18.112373 8.964246
v 4.700919 17.828550 8.980804
v 4.548417 17.224745 9.009928
v 4.245830 16.746849 9.074967
v 4.118377 16.521461 9.143069
v 4.340437 16.034729 9.078128
v 3.926995 16.279121 9.180259
v 3.676423 15.734237 9.267385
v 3.562801 15.548376 9.276691
v 3.465675 15.392302 9.307467
v 3.217633 15.038141 9.389867
v 3.419861 14.859728 9.309958
v 3.323344 14.830126 9.366514
v 6.120472 19.941679 8.514103
v 5.634275 20.215939 8.671371
v 5.737880 18.516581 8.653287
v 5.629147 18.317989 8.731865
v 4.330940 16.818779 9.067781
v 3.883367 16.073153 9.226410
v 3.585581 15.079351 9.294244
v 3.462295 14.971067 9.328687
v 3.178560 14.937294 9.407151
v 3.238719 14.858330 9.392171
v 5.866841 20.341677 8.655288
v 5.281858 19.630287 8.783423
v 5.324578 19.584475 8.810342
v 5.954081 18.878569 8.603376
v 5.824944 18.613241 8.703794
v 5.187527 19.096525 8.821766
v 5.285698 17.800995 8.844680
v 5.250012 17.782564 8.898611
v 5.029510 17.440554 8.891590
v 4.635034 17.316025 9.000693
v 4.775774 16.907843 8.959656
v 4.282626 16.692087 9.103518
v 4.376612 16.184711 9.076558
v 4.032611 15.527303 9.180756
v 3.627777 15.566464 9.284566
v 3.745357 15.247046 9.252454
v 3.621440 15.158555 9.298558
v 3.515539 15.159576 9.291718
v 3.575091 15.218180 9.300883
v 3.505975 15.264513 9.307590
v 3.455745 15.264147 9.329732
v 3.282502 15.074463 9.368986
v 3.170117 14.858721 9.420280
v 6.126625 19.973909 8.542510
v 5.445013 18.042946 8.815100
v 4.544488 17.141214 9.020732
v 4.417408 16.940088 9.045231
v 4.588368 16.521910 8.996543
v 4.097613 16.387497 9.180696
v 4.261203 15.971407 9.123837
v 4.076962 15.644115 9.175838
v 3.757707 15.780320 9.258289
v 3.617468 15.440392 9.291652
v 3.593131 15.360649 9.293986
v 3.448028 15.155111 9.343618
v 3.473274 15.072590 9.334459
v 3.399957 15.165229 9.342089
v 3.409534 15.099566 9.339528
v 3.329354 14.952502 9.379761
v 5.899721 18.712833 8.729574
v 5.185467 17.687384 8.912120
v 4.646062 17.398149 8.997690
v 4.670024 16.673662 9.003081
v 4.422042 16.865574 9.067971
v 4.214118 16.581167 9.125216
v 4.459026 16.308691 9.044394
v 4.071647 16.335079 9.182220
v 3.850761 15.974660 9.240666
v 3.824028 15.389389 9.246368
v 5.947750 20.336943 8.613856
v 5.521602 20.034698 8.773518
v 5.308616 19.265871 8.850071
v 5.236004 19.100874 8.879137
v 4.975570 17.364340 8.895593
v 4.902666 17.283283 8.946698
v 4.035599 16.287643 9.202873
v 3.995464 16.207195 9.206214
v 3.748173 15.649057 9.270007
v 3.928797 15.501021 9.220353
v 3.657431 15.486835 9.276432
v 3.715718 15.436786 9.293185
v 3.714947 15.320923 9.269877
v 3.630175 15.269913 9.296522
v 4.740828 17.670595 8.999621
v 4.721966 16.854801 9.005280
v 4.554688 17.046154 9.034650
v 4.415020 16.813984 9.067838
v 4.519891 16.501123 9.035270
v 4.382014 16.337418 9.095796
v 3.698957 15.599256 9.283751
v 3.727198 15.576303 9.273338
v 6.056041 20.073893 8.606865
v 5.331290 19.671795 8.827771
v 5.515443 18.158838 8.788856
v 5.340501 17.911758 8.885481
v 4.642725 17.255474 8.990373
v 4.521934 16.969278 9.035957
v 4.588365 16.583609 9.044532
v 4.479567 16.782364 9.086370
v 4.374325 16.715794 9.091295
v 4.309344 16.614552 9.105865
v 4.218544 16.470505 9.154510
v 4.291310 16.212137 9.150081
v 3.753270 15.501643 9.283559
v 6.233889 19.702375 8.594352
v 6.174293 19.565603 8.601980
v 5.369742 19.783869 8.815519
v 5.346371 19.555309 8.848489
v 4.802494 17.200552 8.978675
v 4.686345 17.324175 9.005588
v 4.767508 17.046259 9.001193
v 4.727347 17.193789 9.002860
v 3.892211 15.836458 9.261518
v 3.991926 15.627572 9.215421
v 3.831955 15.672858 9.277216
v 3.832118 15.591629 9.274152
v 3.865633 15.530371 9.250432
v 3.799445 15.452499 9.273365
v 5.786250 20.299433 8.670549
v 5.726649 20.223795 8.680264
v 5.986137 18.906607 8.658861
v 5.343325 19.357101 8.866817
v 5.695345 18.417856 8.767837
v 5.398923 18.004217 8.861921
v 4.832825 18.002453 9.018029
v 4.650299 17.164238 9.022671
v 4.683949 17.059477 9.022641
v 4.550189 16.869637 9.057647
v 4.222256 16.101446 9.175724
v 4.185129 16.005375 9.182334
v 4.127728 15.964517 9.200844
v 4.012109 16.048347 9.233880
v 4.042962 15.783275 9.224100
v 3.970837 15.691081 9.219901
v 3.918119 15.621217 9.242778
v 3.798046 15.543779 9.293536
v 6.010849 20.307859 8.607434
v 5.630160 20.137352 8.742558
v 5.365295 19.763678 8.867641
v 5.142273 18.914251 8.916609
v 4.923022 17.428154 8.962538
v 4.776850 17.448561 8.989421
v 4.623694 16.978449 9.043934
v 4.682147 16.926786 9.037839
v 4.615204 16.765703 9.067985
v 4.456760 16.506720 9.109126
v 4.017780 15.984090 9.232043
v 3.967421 15.764936 9.256146
v 5.734216 20.143818 8.781772
v 6.042058 18.962927 8.674079
v 5.766138 18.506876 8.723215
v 4.845469 17.303127 8.983981
v 4.481003 16.632925 9.108443
v 4.407629 16.563971 9.131854
v 4.205396 16.262741 9.200227
v 3.904985 15.724202 9.255971
v 6.052649 20.259401 8.683834
v 5.774296 20.214321 8.662416
v 5.383184 19.398788 8.865191
v 4.893994 18.166687 9.026731
v 4.827899 17.925407 9.018535
v 4.551076 16.657330 9.091740
v 4.182561 16.165970 9.208734
v 5.909176 20.181854 8.678804
v 5.725689 18.458040 8.782334
v 4.810415 17.791876 9.010344
v 4.884272 17.575802 9.012886
v 4.815413 17.342611 9.003792
v 5.893057 20.284380 8.703942
v 5.491254 19.983118 8.797961
v 5.428442 19.836157 8.817525
v 5.516324 19.921843 8.842931
v 6.071206 19.090689 8.670818
v 4.857306 17.416861 8.995222
v 6.060935 20.122425 8.661394
v 6.112243 19.984066 8.621976
v 5.879280 20.155191 8.693140
v 6.178432 19.910166 8.638320
v 6.222036 19.726566 8.604158
v 5.999329 18.848881 8.724128
v 4.888125 18.061079 9.023871
v 4.918543 17.516783 8.996676
v 5.508264 18.166374 8.887785
v 5.022251 18.413345 9.053021
v 6.084803 20.062693 8.684491
v 5.656569 20.081015 8.831547
v 5.397433 19.465569 8.889592
v 5.771493 18.532473 8.849758
v 5.589784 18.287823 8.886515
v 5.458096 18.128859 8.933480
v 5.007622 17.601713 9.002416
v 4.888315 17.720938 9.020522
v 5.312096 19.234518 8.915599
v 5.200965 18.977924 8.952945
v 5.240212 18.870621 9.020952
v 4.994790 18.326830 9.050368
v 6.219041 19.791658 8.688293
v 5.836565 18.618258 8.785150
v 5.642402 18.383507 8.918977
v 5.167937 17.771061 8.970817
v 4.973428 17.813845 9.031147
v 4.983720 17.654270 9.018990
v 6.131518 19.549337 8.705205
v 5.094638 18.477629 9.083074
v 5.441151 19.540052 8.933150
v 4.984796 18.209522 9.049848
v 5.235705 17.874613 8.987018
v 5.072714 17.737900 9.010636
v 6.002271 20.237843 8.718337
v 6.020724 20.162518 8.708738
v 5.559595 19.998716 8.869902
v 5.307035 17.975628 8.975082
v 5.007555 17.971846 9.048443
v 6.165801 20.020292 8.705704
v 6.223922 19.667852 8.718618
v 5.498597 19.867537 8.903040
v 5.363634 19.347855 8.929902
v 5.292261 19.102005 8.942947
v 5.400148 18.058678 8.959663
v 5.019784 18.084816 9.058173
v 6.022749 20.090994 8.763543
v 5.423286 19.800550 8.942772
v 5.060179 17.818279 9.043221
v 6.110576 19.313789 8.764327
v 6.039490 18.897528 8.761156
v 5.276375 19.006594 8.995192
v 5.127007 17.861425 9.040968
v 6.118366 19.520105 8.806874
v 6.084153 18.982952 8.790864
v 6.119076 19.410820 8.754292
v 6.072183 19.031540 8.758143
v 5.403274 19.422155 8.977812
v 5.490970 18.200846 8.982715
v 5.186853 17.961927 9.048475
v 5.565212 19.949812 8.943880
v 5.864061 18.694918 8.887699
v 5.795322 20.068026 8.925340
v 6.249267 19.666449 8.799093
v 6.152284 19.189621 8.812486
v 5.375135 19.213003 8.979163
v 5.114663 18.233330 9.095811
v 6.118915 20.032974 8.805255
v 5.474362 19.869024 8.952686
v 5.305168 19.100143 9.003790
v 5.257135 18.020641 9.044703
v 5.396542 18.190718 9.049026
v 6.192983 19.978951 8.768696
v 5.629783 20.026272 8.936903
v 6.116313 19.051294 8.831340
v 5.332438 18.107367 9.058577
v 6.147192 19.569113 8.806436
v 5.158002 18.144838 9.085974
v 6.225674 19.844494 8.753757
v 5.895862 20.049822 8.947203
v 6.157914 19.333086 8.836832
v 5.713872 18.533230 8.989336
v 5.143660 18.319683 9.094324
v 5.516044 19.862368 9.012519
v 5.471648 19.567656 9.016875
v 5.389358 19.000692 9.097013
v 5.289689 18.725798 9.151217
v 5.545896 18.320927 9.008324
v 5.466418 19.632811 9.018038
v 6.068187 18.996727 8.920240
v 5.431955 19.276213 9.040170
v 5.508718 19.354267 9.104627
v 5.225887 18.182470 9.101879
v 5.455407 19.442642 9.020601
v 5.991982 18.882362 8.890165
v 5.628074 18.424387 8.992764
v 5.437468 18.340464 9.100057
v 6.160285 19.103466 8.868293
v 5.426625 19.157936 9.077762
v 5.779223 18.672419 9.036505
v 6.189460 19.853064 8.848071
v 6.234102 19.727707 8.847998
v 5.646725 19.971571 9.001090
v 6.169675 19.345949 8.887089
v 5.591542 19.910883 9.012012
v 5.497606 19.544516 9.071103
v 5.335019 18.232731 9.105469
v 5.945118 18.816069 8.942228
v 5.301417 18.348557 9.114407
v 6.234097 19.798967 8.893356
v 5.792820 19.995268 8.991800
v 6.123286 19.461725 8.939840
v 6.000705 18.900240 8.979230
v 5.335237 18.852734 9.133214
v 5.510313 18.373981 9.062391
v 6.126963 19.914494 8.901361
v 6.110305 19.596561 8.939640
v 5.306365 18.422562 9.129211
v 6.172884 19.661654 8.928970
v 6.166018 19.308479 8.916246
v 5.536660 19.852871 9.087363
v 5.534236 19.738222 9.093770
v 5.611280 18.520792 9.074279
v 5.390073 18.404781 9.105214
v 5.356802 18.652121 9.175035
v 6.024336 19.979082 8.945947
v 5.978036 19.905058 9.111458
v 6.135818 19.229961 8.965689
v 5.463240 18.458065 9.115630
v 6.164875 19.382830 8.987915
v 5.564251 19.416792 9.146524
v 6.062662 19.027317 8.994592
v 6.152099 19.143791 8.940280
v 5.572566 19.300135 9.194683
v 5.855268 18.877735 9.079080
v 5.461660 19.028488 9.178845
v 5.536596 18.559330 9.147245
v 5.422609 18.559118 9.160089
v 6.183384 19.863836 8.977206
v 6.210151 19.749500 8.984035
v 5.781032 19.916367 9.092092
v 5.626815 19.867229 9.133248
v 5.956670 18.939045 9.016481
v 5.648747 18.633980 9.097792
v 5.885251 19.961002 9.064070
v 5.522895 19.186338 9.194690
v 5.380493 18.786633 9.198288
v 5.606177 19.677998 9.164716
v 5.645268 18.718262 9.153519
v 6.057042 19.898382 9.071353
v 5.509125 19.092068 9.189572
v 5.542518 18.649370 9.165048
v 5.640908 19.538801 9.181421
v 5.993127 19.026737 9.039692
v 5.460460 18.895460 9.215479
v 6.107279 19.225872 9.037633
v 5.727157 18.796143 9.143828
v 5.639558 19.779797 9.180618
v 5.518369 18.706852 9.193460
v 5.517715 18.840382 9.225036
v 6.203967 19.647778 9.055083
v 6.154307 19.346849 9.051466
v 6.041417 19.099573 9.046109
v 5.927970 18.988934 9.095944
v 6.194723 19.793617 9.042605
v 5.728687 19.798283 9.173611
v 5.541301 18.767479 9.192644
v 6.156648 19.557812 9.079735
v 5.557554 18.995260 9.221505
v 5.751997 19.591070 9.219913
v 5.676096 19.422876 9.205717
v 5.738251 18.917933 9.171799
v 5.621753 18.844482 9.210133
v 6.026843 19.156445 9.121655
v 5.954688 19.082186 9.150310
v 5.652331 19.297607 9.219217
v 5.617208 19.156641 9.245215
v 5.852832 19.026468 9.175748
v 6.162603 19.464090 9.086827
v 6.064748 19.310390 9.112994
v 5.704332 18.988085 9.195787
v 5.738210 19.665451 9.214830
v 5.624364 19.084570 9.229016
v 6.109867 19.830589 9.097260
v 5.917920 19.834654 9.157978
v 5.799467 19.804022 9.198767
v 5.778897 19.054117 9.204062
v 5.667610 19.034372 9.217155
v 5.741535 19.499464 9.235243
v 5.708760 19.115686 9.218564
v 5.986400 19.819939 9.161345
v 5.693360 19.166336 9.242273
v 6.168834 19.707130 9.128802
v 6.027861 19.428709 9.188396
v 5.798268 19.717487 9.236263
v 5.939697 19.151657 9.187291
v 5.969127 19.235489 9.201801
v 5.845689 19.136324 9.200786
v 6.007627 19.337309 9.152863
v 5.787366 19.299458 9.261759
v 6.074716 19.752447 9.166210
v 6.138533 19.613138 9.132349
v 5.806610 19.375813 9.265102
v 5.832568 19.233284 9.242508
v 5.965476 19.768589 9.179796
v 6.103323 19.537222 9.170297
v 5.903618 19.733950 9.234874
v 5.965106 19.378675 9.194487
v 5.844981 19.445608 9.258219
v 5.842458 19.598019 9.243237
v 5.947134 19.690292 9.234177
v 5.849476 19.523989 9.263939
v 5.852586 19.333635 9.262575
v 5.986660 19.632698 9.246881
v 5.934618 19.544287 9.241456
v 6.006818 19.580751 9.235497
vn -0.7661 -0.2126 -0.6066
vn -0.9268 0.0128 -0.3752
vn -0.8735 -0.1882 -0.4491
vn -0.1631 0.8716 -0.4623
vn 0.5220 -0.8524 -0.0322
vn 0.3807 0.3693 -0.8477
vn -0.6426 0.6276 -0.4396
vn 0.6692 0.0332 -0.7423
vn 0.0331 -0.8522 -0.5222
vn 0.7889 0.0126 -0.6144
vn -0.8799 0.3544 -0.3164
vn 0.5420 -0.2409 -0.8051
vn -0.8360 -0.0633 -0.5451
vn -0.9140 0.2469 -0.3218
vn -0.7519 0.0799 -0.6545
vn -0.0015 -0.9312 -0.3645
vn 0.5242 0.2784 -0.8048
vn -0.7821 0.3191 -0.5353
vn -0.8993 0.0179 -0.4369
vn 0.7025 0.0576 -0.7094
vn -0.7978 0.1781 -0.5761
vn -0.7881 0.1915 -0.5850
vn -0.8025 0.3464 -0.4859
vn -0.8263 0.2188 -0.5190
vn 0.8999 0.0044 -0.4360
vn -0.5791 -0.1193 0.8065
vn -0.7375 0.4295 -0.5212
vn 0.3992 -0.3535 -0.8460
vn -0.6489 -0.1878 0.7373
vn -0.3608 0.1691 0.9172
vn 0.4757 -0.4325 -0.7659
vn -0.3030 -0.5177 0.8001
vn -0.1912 0.3413 0.9203
vn -0.7725 0.0408 0.6337
vn 0.2261 0.1452 0.9632
vn 0.0134 0.1416 0.9898
vn -0.4540 0.2954 0.8406
vn -0.1310 0.2054 0.9699
vn -0.0928 0.3145 0.9447
vn 0.9731 0.2302 -0.0003
vn 0.9540 0.2692 -0.1318
vn -0.2029 0.0685 0.9768
vn 0.5431 -0.1780 0.8206
vn 0.1671 -0.0471 0.9848
vn 0.6278 -0.5885 0.5094
vn 0.9853 0.0633 0.1586
vn -0.6142 0.2350 0.7534
vn -0.6256 -0.0735 0.7767
vn -0.1604 -0.3099 -0.9371
vn -0.5940 0.0268 -0.8040
vn -0.1878 0.1768 -0.9662
vn -0.2144 0.1826 -0.9595
vn -0.5521 0.1091 -0.8266
vn 0.0467 -0.2491 -0.9674
vn -0.7895 0.0026 -0.6138
vn -0.2395 0.3622 -0.9008
vn -0.0361 0.2835 -0.9583
vn 0.3134 -0.4620 -0.8296
vn 0.4019 -0.4626 -0.7902
vn -0.0012 -0.5917 -0.8061
vn -0.6966 0.2240 -0.6816
vn -0.1725 0.2605 -0.9499
vn -0.0688 0.3649 -0.9285
vn 0.3274 -0.3864 -0.8623
vn -0.0421 0.3415 -0.9390
vn -0.3876 0.4457 -0.8069
vn 0.6550 -0.6614 -0.3653
vn -0.6932 0.2709 -0.6679
vn 0.3644 -0.6327 -0.6833
vn -0.3481 0.2638 -0.8996
vn -0.6030 0.2498 -0.7576
vn -0.1505 0.4027 -0.9029
vn -0.3361 -0.4286 -0.8386
vn -0.2849 0.2555 -0.9239
vn -0.8971 0.0960 -0.4312
vn 0.0807 -0.0041 -0.9967
vn 0.1262 -0.3937 -0.9105
vn -0.5615 0.2255 -0.7961
vn -0.3807 0.0933 -0.9200
vn -0.2662 0.3516 -0.8975
vn 0.0409 -0.0295 -0.9987
vn -0.1687 -0.2791 -0.9453
vn -0.1677 -0.2794 -0.9454
vn -0.0421 0.1222 -0.9916
vn -0.3683 0.4260 -0.8264
vn -0.4399 -0.0036 -0.8980
vn -0.9193 0.1255 -0.3730
vn -0.7821 -0.4051 -0.4735
vn -0.2847 0.4937 -0.8217
vn 0.2943 -0.4681 -0.8332
vn -0.6216 -0.3711 -0.6899
vn -0.6568 0.4712 -0.5887
vn 0.0795 0.2917 -0.9532
vn -0.3300 0.3716 -0.8678
vn 0.4852 -0.1607 -0.8595
vn -0.7242 0.4646 -0.5096
vn -0.2553 -0.3824 -0.8880
vn 0.4542 0.1296 -0.8814
vn 0.6165 -0.0536 -0.7855
vn -0.2352 -0.1867 -0.9538
vn -0.0765 0.2366 -0.9686
vn 0.1258 0.3245 -0.9375
vn -0.1766 0.1522 -0.9724
vn -0.7974 0.0690 -0.5994
vn -0.9288 0.2774 -0.2456
vn -0.8972 -0.0313 -0.4405
vn -0.5329 -0.6492 -0.5428
vn -0.5151 -0.2917 -0.8059
vn 0.0667 -0.1244 -0.9900
vn -0.3940 0.2875 -0.8730
vn -0.0799 0.2365 -0.9683
vn 0.4777 -0.4399 -0.7605
vn -0.7998 0.1660 -0.5769
vn 0.5764 -0.6913 -0.4357
vn -0.8624 -0.3403 -0.3748
vn -0.0566 -0.2792 -0.9586
vn -0.8186 0.2017 -0.5378
vn 0.0891 -0.0705 -0.9935
vn -0.5908 0.2082 -0.7795
vn -0.8602 0.1815 -0.4766
vn 0.5048 -0.4126 -0.7583
vn 0.2302 -0.3511 -0.9076
vn -0.7174 0.6000 -0.3541
vn -0.2840 -0.1232 -0.9509
vn -0.5369 -0.0647 -0.8411
vn -0.5889 -0.0140 -0.8081
vn -0.2971 0.4236 -0.8558
vn 0.0680 0.3104 -0.9482
vn 0.5440 -0.7142 -0.4405
vn -0.8551 0.0452 -0.5165
vn 0.6009 -0.6732 -0.4309
vn -0.1376 -0.3286 -0.9344
vn 0.2593 -0.0005 -0.9658
vn -0.5933 0.1968 -0.7806
vn 0.7021 -0.6397 -0.3128
vn 0.4782 -0.4249 -0.7686
vn -0.5468 0.7398 -0.3920
vn -0.7863 0.5538 -0.2740
vn -0.0006 -0.3099 -0.9508
vn -0.1099 -0.0687 -0.9916
vn -0.4970 0.4643 -0.7330
vn 0.3388 -0.2347 -0.9111
vn -0.9578 -0.1151 -0.2634
vn 0.2013 0.3582 -0.9117
vn -0.0995 0.5448 -0.8326
vn 0.5258 -0.2844 -0.8017
vn -0.0679 -0.5428 -0.8371
vn 0.2896 -0.5145 -0.8071
vn 0.1199 0.1603 -0.9798
vn 0.1682 -0.0328 -0.9852
vn -0.6838 0.2865 -0.6711
vn -0.2622 0.4315 -0.8632
vn -0.0703 0.4235 -0.9032
vn -0.7847 0.5588 -0.2683
vn -0.1387 -0.3183 -0.9378
vn -0.6350 -0.2508 -0.7306
vn -0.5697 -0.3307 -0.7524
vn 0.1579 0.0415 -0.9866
vn 0.2210 -0.1933 -0.9559
vn -0.7566 0.5253 -0.3894
vn 0.6312 -0.7089 -0.3148
vn 0.7086 -0.6351 -0.3075
vn 0.2796 -0.9296 -0.2401
vn -0.4671 -0.7707 -0.4333
vn -0.6940 0.7199 0.0073
vn -0.8927 0.1427 -0.4275
vn 0.1658 -0.0308 -0.9857
vn -0.3327 0.2394 -0.9121
vn -0.8092 0.3906 -0.4390
vn 0.7611 -0.0591 -0.6459
vn -0.8823 0.0376 -0.4692
vn 0.5798 -0.8142 -0.0311
vn -0.7007 0.5075 -0.5015
vn 0.6745 -0.4753 -0.5649
vn 0.6389 -0.5127 -0.5736
vn -0.7810 0.6181 0.0893
vn 0.3394 -0.5599 -0.7558
vn -0.4296 -0.0854 -0.8990
vn -0.0894 -0.0569 -0.9944
vn 0.1039 0.0575 -0.9929
vn 0.0226 -0.0679 -0.9974
vn 0.8727 -0.4720 -0.1252
vn 0.4048 0.4701 -0.7843
vn 0.5392 -0.2832 -0.7931
vn -0.6020 0.6183 -0.5053
vn -0.4087 0.0868 -0.9086
vn -0.3613 -0.2387 -0.9014
vn -0.9357 0.2146 -0.2800
vn -0.3666 -0.1420 -0.9195
vn -0.8447 0.3405 -0.4129
vn 0.6767 -0.7230 -0.1392
vn -0.9615 0.0871 -0.2605
vn 0.5431 -0.4989 -0.6754
vn -0.2198 -0.2751 -0.9360
vn -0.8236 0.4744 -0.3108
vn 0.4412 -0.6798 -0.5858
vn 0.3975 -0.4191 -0.8163
vn 0.2767 -0.5095 -0.8148
vn -0.5836 0.4864 -0.6503
vn 0.4608 0.2174 -0.8605
vn 0.3549 -0.0300 -0.9344
vn -0.0113 0.4850 -0.8744
vn 0.7607 -0.0648 -0.6458
vn -0.3077 0.7830 -0.5406
vn -0.1456 0.4011 -0.9044
vn -0.0409 -0.0718 -0.9966
vn -0.1463 0.4012 -0.9042
vn -0.8121 -0.1100 -0.5731
vn 0.0363 -0.3644 -0.9305
vn 0.4569 0.1523 -0.8764
vn 0.7645 -0.6440 -0.0262
vn -0.9088 0.2031 -0.3645
vn 0.1183 0.2536 -0.9600
vn -0.2755 0.8579 -0.4337
vn -0.0552 0.3062 -0.9504
vn 0.5350 -0.5064 -0.6762
vn -0.2837 -0.3936 -0.8744
vn -0.9352 0.1873 -0.3004
vn 0.4929 -0.6257 -0.6046
vn 0.6741 -0.5271 -0.5174
vn 0.3350 -0.3359 -0.8803
vn -0.4616 -0.2277 -0.8574
vn -0.5932 0.1134 -0.7971
vn 0.2688 -0.1352 -0.9536
vn -0.5874 0.6609 -0.4670
vn 0.0124 0.2698 -0.9628
vn 0.1098 0.3184 -0.9416
vn -0.7273 0.3916 -0.5637
vn 0.6394 -0.5172 -0.5689
vn 0.4131 -0.4736 -0.7778
vn -0.5018 0.2232 -0.8357
vn 0.2420 0.3017 -0.9222
vn 0.6677 -0.1254 -0.7338
vn -0.9301 0.3320 -0.1570
vn 0.6746 -0.7338 -0.0804
vn 0.5121 -0.8509 -0.1173
vn 0.1268 0.2856 -0.9499
vn 0.5067 -0.4689 -0.7235
vn -0.6611 0.7369 -0.1411
vn -0.8964 0.3121 -0.3148
vn 0.3298 -0.3302 -0.8844
vn -0.6967 0.1074 -0.7093
vn 0.1028 -0.6682 -0.7369
vn -0.3407 0.5209 -0.7827
vn -0.8113 0.2293 -0.5378
vn -0.8346 0.4590 -0.3044
vn 0.9524 -0.2420 -0.1853
vn 0.6171 -0.6307 -0.4705
vn -0.0604 -0.8006 -0.5961
vn 0.7297 -0.5130 -0.4521
vn -0.8952 -0.0747 -0.4394
vn -0.8407 0.5038 -0.1986
vn 0.0148 -0.5115 -0.8591
vn -0.6739 0.4471 -0.5882
vn -0.5762 0.5543 -0.6006
vn -0.1555 0.2942 -0.9430
vn -0.7467 0.3829 -0.5439
vn -0.7070 -0.3796 -0.5967
vn -0.8676 0.2399 -0.4355
vn 0.5752 -0.5340 -0.6196
vn 0.4660 -0.0237 -0.8845
vn 0.8793 -0.3051 -0.3656
vn 0.9628 -0.2364 -0.1306
vn 0.6850 -0.6358 -0.3557
vn -0.8624 0.3550 -0.3608
vn 0.5938 -0.7768 -0.2094
vn -0.5165 -0.7601 -0.3943
vn -0.7049 0.4274 -0.5660
vn 0.4301 -0.5906 -0.6828
vn -0.5203 0.8050 -0.2849
vn -0.5609 0.1938 -0.8049
vn 0.4712 -0.0124 -0.8819
vn 0.4583 0.3149 -0.8311
vn 0.8253 -0.5646 0.0021
vn 0.2525 0.0504 -0.9663
vn 0.6807 -0.4722 -0.5600
vn -0.8722 0.2664 -0.4102
vn -0.0353 0.6922 -0.7209
vn 0.7262 0.0680 -0.6841
vn 0.7088 -0.1414 -0.6911
vn 0.0647 0.4660 -0.8824
vn -0.9764 0.1476 -0.1575
vn -0.9729 0.0477 -0.2263
vn -0.3269 -0.4891 -0.8087
vn 0.1564 0.0114 -0.9876
vn 0.4357 -0.0322 -0.8995
vn 0.5927 0.1634 -0.7887
vn -0.8682 0.4297 -0.2483
vn 0.4674 -0.8641 0.1865
vn -0.8518 0.3725 -0.3683
vn -0.8827 0.0337 -0.4688
vn 0.6826 -0.3995 -0.6119
vn 0.6201 -0.4443 -0.6466
vn 0.6964 -0.2507 -0.6724
vn 0.5982 -0.6513 -0.4669
vn -0.6859 -0.6553 -0.3164
vn -0.4562 0.5317 -0.7135
vn 0.8278 -0.2022 -0.5234
vn -0.9722 -0.0283 -0.2326
vn -0.6086 -0.0523 -0.7918
vn 0.5424 -0.4208 -0.7272
vn -0.1267 0.5414 -0.8311
vn 0.1739 0.0980 -0.9799
vn 0.2786 -0.3639 -0.8888
vn 0.2791 0.3090 -0.9092
vn 0.1969 0.4017 -0.8943
vn 0.9656 -0.1877 -0.1799
vn -0.9293 -0.0588 -0.3646
vn 0.6298 -0.6252 -0.4609
vn -0.9236 -0.2776 -0.2646
vn -0.2717 0.8144 -0.5128
vn -0.5765 0.5271 -0.6243
vn 0.4105 -0.6618 -0.6274
vn 0.3941 -0.6658 -0.6336
vn 0.2240 0.0753 -0.9717
vn -0.8595 0.4598 -0.2235
vn -0.7309 0.5550 -0.3972
vn -0.3574 0.7832 -0.5088
vn 0.3174 0.4883 -0.8129
vn 0.7174 -0.5806 -0.3850
vn -0.9745 0.2237 0.0154
vn 0.5638 -0.4044 -0.7202
vn 0.5317 -0.6774 -0.5084
vn -0.9364 0.1531 -0.3157
vn 0.6513 -0.4872 -0.5818
vn -0.9351 0.1041 -0.3387
vn -0.9161 0.1659 -0.3649
vn 0.0737 0.0815 -0.9939
vn 0.3461 0.0166 -0.9380
vn -0.9017 0.3450 -0.2606
vn -0.7381 0.5435 -0.3997
vn -0.8958 0.3405 -0.2856
vn -0.6995 0.5474 -0.4594
vn 0.6737 -0.4678 -0.5721
vn -0.8865 0.4588 -0.0597
vn 0.6851 -0.4660 -0.5598
vn -0.6169 0.2489 -0.7467
vn 0.1174 -0.2037 -0.9720
vn -0.6011 0.6257 -0.4971
vn 0.4774 0.2735 -0.8350
vn 0.9544 -0.2918 -0.0635
vn -0.8353 -0.3893 -0.3881
vn -0.2266 -0.9004 -0.3713
vn 0.6707 0.0136 -0.7416
vn -0.2487 0.8802 -0.4042
vn 0.3243 0.3859 -0.8637
vn -0.1057 0.6452 -0.7567
vn 0.7360 -0.5068 -0.4490
vn 0.7011 -0.4601 -0.5448
vn -0.8809 0.4509 -0.1439
vn -0.7894 0.5725 -0.2217
vn 0.2592 -0.0788 -0.9626
vn 0.9221 -0.3488 -0.1673
vn -0.8464 0.4624 -0.2643
vn 0.4876 -0.5479 -0.6797
vn -0.8835 0.1610 -0.4399
vn -0.2882 -0.7945 -0.5346
vn 0.8468 -0.3192 -0.4256
vn -0.9441 0.3046 0.1262
vn -0.9176 -0.1463 -0.3695
vn -0.3139 -0.5216 -0.7934
vn -0.8519 0.0580 -0.5205
vn 0.1789 0.3207 -0.9301
vn 0.7784 -0.4397 -0.4480
vn 0.3650 -0.2619 -0.8934
vn 0.3108 -0.3742 -0.8737
vn 0.2461 0.0934 -0.9647
vn -0.6631 0.6827 -0.3069
vn 0.8904 -0.4198 -0.1757
vn 0.8704 -0.3322 0.3633
vn 0.5907 -0.6400 0.4914
vn -0.8026 -0.3315 -0.4960
vn -0.7630 -0.6225 -0.1743
vn -0.2125 0.4346 -0.8752
vn 0.5450 -0.4744 -0.6914
vn -0.6885 0.5512 -0.4714
vn 0.6946 -0.3568 -0.6247
vn -0.9728 -0.0392 -0.2283
vn 0.4936 -0.6370 -0.5921
vn -0.4860 0.6149 -0.6211
vn -0.6864 0.5496 -0.4762
vn 0.2928 -0.0779 -0.9530
vn 0.8964 -0.0614 -0.4390
vn -0.8602 0.4225 -0.2855
vn -0.8115 0.3881 -0.4369
vn 0.9478 -0.3081 -0.0824
vn -0.7473 -0.6390 -0.1823
vn 0.2075 0.6818 -0.7015
vn 0.2361 0.6793 -0.6948
vn 0.3331 -0.7647 -0.5516
vn -0.7609 0.3282 -0.5598
vn -0.9377 0.3309 0.1056
vn 0.6503 -0.4148 -0.6364
vn -0.2008 -0.4944 -0.8457
vn -0.1742 0.2789 -0.9444
vn -0.1373 -0.3732 -0.9175
vn -0.7337 0.5668 -0.3749
vn 0.8989 -0.2803 -0.3367
vn -0.8603 0.3697 -0.3510
vn 0.6129 -0.5622 -0.5552
vn -0.8853 0.3475 -0.3090
vn -0.9920 -0.0097 0.1258
vn -0.9538 0.1901 -0.2327
vn 0.0953 -0.1029 -0.9901
vn -0.7352 0.5755 -0.3582
vn 0.5001 -0.0381 -0.8652
vn 0.5767 -0.7112 -0.4019
vn -0.9119 0.0200 -0.4098
vn 0.6030 -0.6161 -0.5068
vn 0.4145 0.5411 -0.7317
vn 0.5992 -0.3791 -0.7052
vn -0.8594 0.3225 0.3967
vn -0.9712 0.2052 0.1214
vn -0.9527 0.0523 -0.2995
vn 0.5918 -0.7813 -0.1986
vn 0.4157 -0.7064 -0.5728
vn -0.5569 0.5754 -0.5990
vn 0.2923 -0.2810 -0.9141
vn 0.9272 -0.3621 -0.0962
vn 0.4729 -0.8127 0.3404
vn 0.9489 -0.3142 -0.0289
vn 0.7801 -0.6152 -0.1140
vn 0.2580 0.2816 -0.9242
vn -0.9489 0.1719 0.2648
vn -0.9332 0.2801 0.2250
vn 0.1725 0.1840 -0.9677
vn 0.2652 -0.5113 -0.8175
vn 0.6372 -0.2334 -0.7345
vn 0.9529 -0.2314 0.1963
vn -0.8495 0.5241 -0.0609
vn 0.8722 -0.4825 0.0800
vn 0.7837 -0.5718 -0.2428
vn -0.8676 0.4800 -0.1303
vn -0.8987 0.3798 0.2194
vn 0.6667 -0.4331 -0.6066
vn 0.6326 -0.6982 -0.3351
vn 0.7154 -0.6906 -0.1060
vn -0.9518 0.2558 -0.1690
vn 0.5339 -0.5936 -0.6022
vn -0.9184 -0.0730 -0.3888
vn 0.4746 -0.0747 -0.8770
vn 0.2205 0.1931 -0.9561
vn 0.8073 -0.5890 -0.0373
vn 0.8099 -0.5797 -0.0892
vn -0.8957 0.2515 -0.3667
vn -0.2271 0.8886 -0.3984
vn -0.3173 0.6372 -0.7023
vn 0.7086 -0.4182 -0.5683
vn 0.6655 -0.3970 -0.6320
vn 0.4870 -0.2412 -0.8394
vn 0.2503 0.3604 -0.8986
vn 0.6170 -0.3132 -0.7220
vn -0.7965 0.5157 -0.3156
vn -0.7482 0.5107 -0.4236
vn 0.9722 -0.2292 -0.0489
vn -0.8504 0.3499 -0.3929
vn -0.8071 0.4330 -0.4013
vn -0.9240 0.0640 -0.3771
vn 0.2810 -0.8649 -0.4159
vn -0.5823 -0.8118 -0.0434
vn 0.7762 -0.0963 -0.6231
vn 0.6748 -0.4265 -0.6022
vn -0.9611 0.2668 -0.0711
vn 0.5349 -0.5964 -0.5985
vn -0.9328 0.2441 -0.2652
vn -0.4061 0.6103 -0.6802
vn 0.5009 -0.2711 -0.8219
vn 0.2942 -0.2787 -0.9142
vn -0.1517 0.1866 -0.9707
vn 0.7094 -0.4857 -0.5108
vn 0.8133 -0.5367 -0.2248
vn 0.6979 -0.4130 -0.5852
vn -0.6046 -0.7827 -0.1477
vn 0.1449 0.8109 -0.5670
vn -0.1273 0.8975 -0.4223
vn -0.8632 0.4823 -0.1496
vn 0.5803 -0.6692 -0.4641
vn 0.6969 -0.5807 -0.4207
vn 0.7119 -0.5730 -0.4061
vn -0.9548 0.2226 -0.1969
vn -0.2051 -0.4897 -0.8474
vn -0.6960 0.5784 -0.4254
vn 0.0225 -0.1347 -0.9906
vn -0.1150 0.0418 -0.9925
vn -0.9144 0.2585 -0.3115
vn 0.5818 0.6534 -0.4843
vn 0.3048 0.3089 -0.9009
vn 0.4925 0.4397 -0.7511
vn -0.9057 0.4111 0.1036
vn 0.7799 -0.5759 -0.2453
vn 0.3388 -0.7390 -0.5824
vn -0.4961 0.6055 -0.6223
vn 0.2086 0.0846 -0.9743
vn 0.5386 -0.2888 -0.7915
vn 0.8942 -0.4423 -0.0686
vn 0.6836 -0.6811 -0.2622
vn -0.9566 0.1332 -0.2591
vn -0.9602 0.0967 -0.2621
vn -0.8212 -0.5701 -0.0230
vn -0.1487 0.7149 -0.6833
vn 0.7904 -0.5447 -0.2804
vn -0.9810 0.1306 -0.1435
vn 0.6737 -0.6634 -0.3256
vn -0.9946 0.0946 -0.0418
vn 0.4588 -0.7207 -0.5197
vn -0.9848 0.1661 -0.0506
vn 0.7546 -0.6152 -0.2281
vn -0.6743 -0.1598 -0.7209
vn 0.0931 0.4086 -0.9079
vn -0.4472 0.5784 -0.6823
vn -0.5155 0.6331 -0.5774
vn 0.0093 -0.3559 -0.9345
vn -0.6850 0.5898 -0.4277
vn 0.6851 -0.5169 -0.5133
vn 0.7034 -0.4549 -0.5462
vn -0.6855 -0.7134 -0.1455
vn -0.7341 -0.6783 -0.0323
vn 0.2536 0.3142 -0.9149
vn 0.4968 0.4001 -0.7702
vn 0.1334 0.6072 -0.7833
vn -0.7049 0.5645 -0.4294
vn 0.8187 -0.3207 -0.4764
vn 0.6158 -0.6767 -0.4036
vn -0.9597 0.2785 -0.0382
vn -0.8371 0.0348 -0.5459
vn -0.8007 0.5422 -0.2548
vn 0.3710 -0.2618 -0.8910
vn 0.8627 -0.4603 -0.2095
vn -0.8447 0.4041 -0.3510
vn 0.6974 -0.4586 -0.5508
vn -0.8647 0.3126 -0.3933
vn 0.6822 -0.3481 -0.6430
vn 0.6374 -0.4080 -0.6537
vn 0.3091 -0.6666 -0.6783
vn -0.9743 -0.0267 0.2235
vn -0.9784 0.1416 0.1508
vn -0.9304 0.3093 0.1969
vn 0.5438 -0.6990 -0.4645
vn 0.8990 -0.4287 -0.0899
vn -0.1894 0.2892 -0.9383
vn 0.4279 -0.2696 -0.8627
vn 0.2873 -0.1296 -0.9490
vn 0.2996 0.0907 -0.9497
vn 0.2083 0.2639 -0.9418
vn 0.5750 -0.2561 -0.7770
vn 0.8285 -0.5313 -0.1772
vn -0.7334 0.5905 -0.3367
vn 0.8018 -0.2323 -0.5506
vn -0.2272 -0.9477 -0.2241
vn 0.2043 0.3763 -0.9037
vn 0.8695 -0.0290 -0.4930
vn -0.8844 0.4520 0.1161
vn -0.9540 0.2951 0.0525
vn 0.4981 -0.4847 -0.7189
vn -0.8580 0.4607 0.2272
vn -0.9074 0.3669 0.2049
vn 0.5653 -0.7495 -0.3447
vn -0.9467 0.3206 0.0325
vn -0.9506 0.3067 -0.0477
vn 0.2554 -0.3086 -0.9162
vn -0.7779 0.4849 -0.3996
vn -0.7372 0.5761 -0.3529
vn -0.8275 0.4574 -0.3255
vn -0.9247 0.2928 -0.2432
vn -0.5965 -0.7898 -0.1429
vn -0.5957 -0.7426 -0.3061
vn -0.6380 0.6211 -0.4552
vn 0.9161 -0.3071 -0.2580
vn -0.9708 0.2397 0.0122
vn 0.6357 -0.4023 -0.6588
vn -0.9387 0.3433 0.0325
vn 0.7561 -0.6270 -0.1876
vn -0.7066 0.5804 -0.4048
vn 0.7820 -0.6098 -0.1286
vn -0.9142 0.3585 -0.1888
vn 0.6810 -0.6260 -0.3799
vn 0.5272 -0.6130 -0.5885
vn -0.9084 0.4164 0.0385
vn -0.9770 0.1628 -0.1381
vn 0.7799 -0.5759 -0.2452
vn -0.1302 -0.1455 -0.9808
vn 0.8214 -0.5670 -0.0606
vn 0.7967 -0.4217 -0.4328
vn 0.9642 0.0780 -0.2534
vn 0.9681 -0.0299 -0.2489
vn -0.0818 0.5247 -0.8474
vn 0.0641 0.0246 -0.9976
vn -0.8510 0.5222 0.0564
vn -0.9793 0.1488 -0.1375
vn 0.7321 -0.2214 -0.6442
vn 0.3274 -0.7312 -0.5985
vn -0.9410 0.3032 -0.1505
vn 0.3121 0.2474 -0.9173
vn 0.4951 -0.3899 -0.7764
vn 0.4583 -0.1340 -0.8786
vn 0.8978 -0.2803 -0.3396
vn -0.8134 0.4935 -0.3080
vn 0.7544 -0.4932 -0.4330
vn 0.7308 -0.6737 -0.1098
vn 0.6673 -0.4746 -0.5740
vn -0.1805 0.6286 -0.7565
vn -0.9619 -0.0600 -0.2668
vn -0.9228 0.3802 0.0631
vn 0.5753 -0.6301 -0.5215
vn 0.6307 -0.4189 -0.6532
vn -0.6944 -0.2571 -0.6721
vn -0.0800 0.4611 -0.8837
vn 0.4161 -0.2676 -0.8691
vn -0.7994 0.4984 -0.3355
vn -0.8417 0.4066 -0.3552
vn 0.8528 -0.4092 -0.3244
vn -0.2315 0.5992 -0.7664
vn 0.7979 0.0083 -0.6027
vn 0.6805 -0.5248 -0.5113
vn -0.9118 0.3521 -0.2111
vn 0.6350 -0.4122 -0.6534
vn -0.9513 0.2912 -0.1010
vn -0.9801 0.1833 -0.0763
vn 0.4635 -0.7093 -0.5311
vn -0.9701 0.0015 -0.2427
vn 0.4773 -0.1876 -0.8584
vn 0.4461 -0.4712 -0.7609
vn -0.7649 0.4964 -0.4105
vn 0.9841 -0.1137 -0.1366
vn 0.5166 -0.6431 -0.5653
vn -0.9740 -0.2024 -0.1013
vn 0.0672 0.0226 -0.9975
vn -0.4556 0.6524 -0.6057
vn 0.7517 -0.4454 -0.4863
vn 0.6108 -0.6786 -0.4080
vn 0.7126 -0.4953 -0.4969
vn 0.5396 -0.4270 -0.7255
vn 0.6018 -0.6122 -0.5129
vn 0.3201 -0.8519 -0.4145
vn 0.1103 -0.8114 -0.5741
vn 0.5169 -0.0967 -0.8506
vn -0.8349 0.4244 -0.3504
vn 0.7468 -0.3811 -0.5450
vn 0.8377 -0.4374 -0.3269
vn -0.9931 -0.0407 -0.1096
vn -0.7822 -0.6090 -0.1312
vn 0.8997 -0.4217 -0.1130
vn 0.8305 -0.4212 -0.3645
vn -0.9716 0.2163 0.0961
vn 0.8640 -0.4877 -0.1249
vn -0.9116 0.3904 -0.1288
vn 0.5382 -0.6490 -0.5378
vn -0.4501 0.6017 -0.6598
vn -0.7028 0.5514 -0.4495
vn 0.5795 -0.7319 -0.3586
vn -0.9159 0.3540 -0.1894
vn 0.4745 -0.3412 -0.8114
vn 0.5947 -0.6167 -0.5157
vn -0.6983 0.4563 -0.5516
vn 0.9364 -0.2282 -0.2668
vn -0.8799 0.4203 -0.2219
vn -0.9754 0.2060 0.0780
vn -0.9307 0.3326 0.1525
vn -0.8487 0.5160 -0.1160
vn 0.5427 -0.6977 -0.4676
vn 0.5060 -0.7505 -0.4251
vn 0.7043 -0.6969 -0.1350
vn -0.9881 0.0839 -0.1291
vn -0.7431 0.0582 -0.6666
vn -0.3963 0.5680 -0.7213
vn -0.4995 0.5745 -0.6484
vn -0.6649 0.6045 -0.4387
vn 0.9140 -0.4042 -0.0346
vn 0.8890 -0.4296 0.1585
vn -0.9034 0.3705 -0.2158
vn -0.9792 -0.0404 -0.1989
vn -0.9612 -0.2658 -0.0736
vn 0.7020 0.4691 -0.5358
vn 0.5723 -0.5677 -0.5918
vn -0.9462 0.2799 -0.1624
vn 0.8946 -0.4314 -0.1170
vn -0.9968 -0.0794 -0.0109
vn -0.9316 0.3205 0.1716
vn 0.5925 -0.5175 -0.6174
vn -0.0844 0.4799 -0.8733
vn 0.5144 -0.3764 -0.7705
vn -0.7649 0.4977 -0.4089
vn 0.9609 -0.1764 0.2134
vn 0.5913 -0.4311 -0.6816
vn 0.4822 -0.6310 -0.6078
vn 0.8304 -0.2599 -0.4928
vn -0.9408 0.2736 -0.2000
vn -0.5385 -0.8424 -0.0208
vn -0.5750 -0.6672 -0.4735
vn 0.7731 -0.2725 -0.5728
vn -0.8982 0.4235 -0.1182
vn -0.9842 0.1743 -0.0314
vn -0.9303 0.3239 0.1724
vn -0.9370 0.3232 -0.1322
vn -0.5345 -0.3203 -0.7821
vn -0.2726 0.5937 -0.7571
vn 0.5972 -0.2369 -0.7663
vn 0.5334 -0.1637 -0.8298
vn -0.5366 0.5593 -0.6319
vn 0.5770 0.0802 -0.8128
vn 0.5070 -0.1797 -0.8430
vn 0.6837 -0.7081 -0.1768
vn 0.8927 -0.3269 -0.3102
vn 0.8307 -0.4647 -0.3067
vn 0.9469 -0.2564 -0.1941
vn 0.6809 0.1164 -0.7231
vn -0.9717 0.2315 -0.0466
vn 0.5591 -0.6888 -0.4615
vn 0.7860 -0.4597 -0.4134
vn 0.6221 -0.7377 -0.2622
vn 0.5017 -0.7515 -0.4283
vn 0.8790 -0.4518 -0.1524
vn 0.1900 -0.6655 -0.7219
vn 0.4063 -0.2269 -0.8851
vn -0.6968 0.5070 -0.5074
vn -0.6999 0.5534 -0.4515
vn 0.7729 -0.6321 -0.0560
vn 0.8943 -0.4450 0.0474
vn 0.8634 -0.2220 -0.4531
vn -0.4511 -0.7967 -0.4021
vn 0.7872 0.0039 -0.6167
vn 0.7296 -0.4883 -0.4788
vn -0.9318 0.3491 0.0997
vn 0.5288 -0.6584 -0.5355
vn 0.4814 -0.6798 -0.5533
vn 0.3042 -0.6335 -0.7115
vn 0.3733 -0.0024 -0.9277
vn 0.4510 -0.1395 -0.8816
vn -0.5902 0.5794 -0.5621
vn 0.7929 -0.6044 -0.0774
vn -0.8649 0.4882 -0.1168
vn -0.9253 0.3713 -0.0776
vn 0.5933 -0.3261 -0.7360
vn -0.9704 0.0399 -0.2382
vn 0.5152 -0.8543 -0.0690
vn 0.3662 -0.9258 -0.0937
vn -0.1302 -0.9890 -0.0702
vn -0.6161 -0.7111 -0.3387
vn 0.8037 -0.5586 -0.2049
vn -0.8857 0.3685 -0.2825
vn 0.8379 -0.2696 -0.4746
vn -0.8723 0.3575 -0.3335
vn -0.8663 0.3740 -0.3310
vn -0.9567 0.2858 -0.0552
vn -0.9361 0.3169 -0.1524
vn -0.7332 0.5524 -0.3966
vn 0.6692 -0.7252 -0.1619
vn 0.9240 -0.3487 -0.1570
vn -0.9677 0.1811 -0.1756
vn -0.2183 -0.9759 -0.0035
vn 0.3252 0.7866 -0.5250
vn -0.0904 0.8861 -0.4545
vn 0.6151 -0.5938 -0.5187
vn -0.9805 0.1670 0.1038
vn -0.9867 0.1440 0.0753
vn 0.8299 -0.4367 -0.3472
vn -0.9720 0.2347 0.0069
vn -0.9608 0.2684 -0.0687
vn -0.5919 -0.3379 -0.7318
vn -0.0618 0.4809 -0.8746
vn 0.4791 -0.2146 -0.8511
vn 0.7717 -0.5094 -0.3807
vn 0.8788 -0.2370 -0.4141
vn 0.8995 -0.1465 -0.4115
vn -0.9862 -0.0755 -0.1476
vn 0.5833 -0.7860 -0.2048
vn 0.7324 -0.6459 -0.2152
vn -0.9074 0.2850 -0.3090
vn 0.4730 -0.1102 -0.8742
vn 0.6025 -0.0997 -0.7918
vn 0.8434 -0.5007 -0.1948
vn -0.7390 0.5480 -0.3918
vn -0.8470 0.4803 -0.2279
vn -0.8572 0.4961 -0.1386
vn -0.9082 0.3853 -0.1633
vn -0.9226 -0.3433 -0.1758
vn -0.1226 0.8752 -0.4679
vn 0.3602 0.6832 -0.6352
vn 0.8232 -0.0793 -0.5622
vn 0.7212 -0.5517 -0.4190
vn 0.7512 -0.4801 -0.4530
vn -0.8915 0.3925 -0.2262
vn 0.8247 -0.5535 0.1163
vn -0.9691 0.2090 -0.1308
vn 0.3817 -0.5980 -0.7047
vn -0.2665 0.5434 -0.7961
vn 0.5531 -0.3768 -0.7430
vn 0.6625 -0.0798 -0.7448
vn 0.7783 -0.2780 -0.5629
vn 0.9131 -0.3423 0.2215
vn -0.0238 0.8379 -0.5453
vn 0.8715 -0.2938 -0.3927
vn 0.9856 -0.1684 0.0136
vn 0.7503 -0.6558 0.0841
vn -0.0779 0.4296 -0.8996
vn 0.7547 -0.0718 -0.6521
vn 0.6407 -0.7493 -0.1675
vn 0.7023 -0.5813 -0.4110
vn 0.6251 -0.7688 0.1348
vn 0.9379 -0.3444 -0.0407
vn -0.1202 -0.9705 -0.2090
vn -0.6850 -0.7283 0.0179
vn 0.2455 0.8901 -0.3840
vn 0.3361 0.5972 -0.7283
vn -0.4477 0.6656 -0.5972
vn -0.8703 0.3095 -0.3832
vn 0.8425 -0.4463 -0.3017
vn -0.9257 0.3368 -0.1723
vn 0.4780 -0.7341 -0.4824
vn 0.5738 -0.6268 -0.5272
vn -0.8890 0.3731 -0.2655
vn 0.4855 -0.6861 -0.5418
vn -0.9464 0.1949 -0.2575
vn 0.5659 -0.6341 -0.5269
vn 0.4070 -0.2552 -0.8770
vn -0.8809 0.4563 -0.1259
vn -0.9685 0.0402 -0.2456
vn 0.8512 -0.5238 0.0332
vn -0.5843 -0.8059 0.0961
vn 0.7345 0.2266 -0.6397
vn 0.9354 -0.2857 -0.2084
vn -0.9810 0.0773 -0.1779
vn 0.9813 0.0922 0.1691
vn 0.5587 -0.7489 -0.3563
vn -0.9456 0.2180 -0.2416
vn -0.9593 0.1989 -0.2006
vn -0.9317 0.3386 -0.1314
vn 0.5079 -0.6402 -0.5763
vn -0.9413 0.3040 -0.1466
vn 0.5349 -0.6608 -0.5265
vn -0.1581 0.5710 -0.8056
vn -0.3074 0.5621 -0.7678
vn 0.7760 -0.5027 -0.3809
vn -0.7833 0.5067 -0.3602
vn 0.8818 -0.1379 -0.4511
vn 0.9843 -0.0125 -0.1762
vn 0.6499 -0.6920 -0.3142
vn -0.8141 -0.5802 -0.0236
vn 0.6631 0.4924 -0.5638
vn 0.7584 0.2163 -0.6148
vn -0.7889 0.4337 -0.4355
vn 0.8723 -0.3395 -0.3519
vn 0.8900 -0.4385 0.1249
vn -0.9775 0.1296 -0.1667
vn -0.9501 0.2802 -0.1368
vn 0.5350 -0.6230 -0.5707
vn -0.9015 0.3997 -0.1659
vn -0.9003 0.4030 -0.1646
vn -0.9624 0.0983 -0.2532
vn 0.3421 -0.6821 -0.6463
vn -0.3978 -0.5417 -0.7405
vn -0.5108 0.5972 -0.6185
vn 0.5124 -0.7172 -0.4722
vn -0.8903 0.4282 -0.1550
vn -0.9050 0.3977 -0.1509
vn 0.9868 -0.1503 0.0598
vn -0.8691 0.3178 -0.3791
vn 0.2109 -0.8858 -0.4133
vn 0.5230 -0.8393 -0.1482
vn 0.8165 -0.5687 0.0995
vn -0.7683 0.5730 0.2854
vn -0.9623 0.2271 0.1499
vn 0.6489 -0.5909 -0.4793
vn 0.5544 -0.0899 -0.8273
vn 0.6401 -0.0698 -0.7651
vn -0.5898 0.5816 -0.5603
vn 0.5777 -0.3609 -0.7321
vn -0.8239 0.5137 -0.2394
vn 0.7732 -0.5988 -0.2088
vn -0.9399 0.3136 -0.1351
vn -0.9690 0.1477 -0.1980
vn 0.8107 -0.3245 -0.4873
vn 0.8006 -0.3392 -0.4940
vn -0.9227 0.2432 -0.2990
vn 0.6455 -0.6020 -0.4700
vn -0.9122 0.3343 -0.2369
vn 0.4858 -0.8475 -0.2139
vn -0.2226 0.3763 -0.8994
vn -0.6497 0.6052 -0.4600
vn 0.6927 -0.7175 -0.0732
vn 0.8317 -0.5513 -0.0656
vn -0.9082 0.3459 -0.2356
vn 0.6265 -0.7657 0.1457
vn 0.9557 -0.2475 -0.1594
vn 0.8284 -0.4657 -0.3111
vn -0.7695 0.4710 -0.4313
vn 0.6745 -0.6517 -0.3469
vn -0.9892 0.0958 -0.1105
vn -0.8873 0.3460 -0.3050
vn -0.9315 0.3627 -0.0284
vn -0.9388 0.3427 -0.0342
vn 0.6280 -0.6970 -0.3460
vn -0.9396 0.2597 -0.2232
vn -0.1370 -0.5469 -0.8259
vn 0.6303 -0.1878 -0.7533
vn -0.5263 0.4936 -0.6924
vn -0.4064 0.6475 -0.6446
vn 0.3487 -0.4707 -0.8105
vn -0.7883 0.5681 -0.2361
vn 0.7395 -0.5862 -0.3308
vn 0.9793 -0.2023 0.0095
vn 0.4959 0.4995 -0.7104
vn -0.1842 0.8126 -0.5529
vn -0.9292 0.3183 -0.1878
vn 0.7401 -0.6720 -0.0267
vn -0.9463 0.2824 -0.1574
vn -0.9341 0.3369 -0.1185
vn -0.9669 0.2056 -0.1510
vn -0.9123 0.3443 -0.2216
vn -0.7059 -0.1699 -0.6876
vn -0.8804 0.4107 -0.2370
vn 0.9683 -0.2298 0.0982
vn 0.9097 -0.4128 -0.0448
vn -0.0322 0.8389 -0.5434
vn -0.9465 -0.0141 -0.3224
vn 0.9936 -0.0980 -0.0561
vn -0.0264 -0.5329 -0.8457
vn -0.9633 0.1809 -0.1982
vn 0.5538 -0.7651 -0.3285
vn 0.4773 -0.6880 -0.5467
vn -0.8249 0.3591 -0.4365
vn 0.6646 -0.1972 -0.7207
vn -0.7249 0.5568 -0.4057
vn 0.7220 -0.1241 -0.6807
vn 0.5456 -0.7152 -0.4369
vn -0.7928 0.5580 -0.2450
vn 0.6582 -0.7042 -0.2661
vn 0.8334 -0.5365 -0.1327
vn 0.8048 -0.3072 -0.5078
vn -0.9134 0.4033 -0.0549
vn -0.8430 0.5198 -0.1384
vn 0.8756 -0.3037 -0.3757
vn 0.7933 -0.5344 -0.2916
vn 0.7159 -0.6657 0.2105
vn 0.6731 0.5745 -0.4657
vn 0.8320 -0.0866 -0.5480
vn 0.8030 -0.5479 -0.2346
vn 0.8028 -0.5177 -0.2956
vn -0.9067 0.3335 -0.2583
vn 0.3010 -0.7907 -0.5332
vn -0.9141 0.3778 -0.1474
vn 0.1838 0.4443 -0.8768
vn -0.2657 0.4906 -0.8299
vn 0.7016 -0.3771 -0.6046
vn -0.7325 0.5746 -0.3650
vn -0.7884 0.5378 -0.2988
vn 0.8857 -0.4605 0.0588
vn -0.8696 0.4431 -0.2179
vn 0.6340 -0.5069 0.5840
vn 0.7508 -0.6468 -0.1340
vn 0.4350 -0.8743 0.2151
vn -0.1023 -0.9245 0.3672
vn -0.0734 -0.9427 0.3254
vn -0.6974 -0.6812 -0.2227
vn 0.1384 0.7893 -0.5982
vn 0.7890 -0.4456 -0.4230
vn -0.9135 0.3555 -0.1980
vn 0.8825 -0.4481 -0.1428
vn 0.7314 -0.5655 -0.3812
vn 0.6908 -0.6394 -0.3376
vn -0.9570 0.1875 -0.2213
vn 0.8085 -0.4653 -0.3603
vn 0.6035 -0.5134 -0.6101
vn -0.7046 0.5575 -0.4390
vn 0.8809 -0.4546 -0.1315
vn -0.8312 0.4587 -0.3141
vn 0.9397 0.0267 -0.3409
vn -0.9699 -0.2394 -0.0445
vn 0.2513 0.8937 -0.3717
vn 0.7346 0.2248 -0.6402
vn -0.9798 0.1986 0.0240
vn 0.8537 -0.5106 -0.1022
vn -0.9297 0.3683 -0.0056
vn 0.6797 -0.3823 -0.6260
vn 0.4838 -0.6215 -0.6161
vn 0.3354 -0.7303 -0.5951
vn 0.5965 -0.2398 -0.7659
vn 0.7595 -0.6181 -0.2027
vn 0.8628 -0.4760 -0.1704
vn 0.7059 0.2325 -0.6691
vn 0.7896 -0.5917 0.1626
vn 0.9852 -0.1712 -0.0124
vn -0.9062 0.2457 -0.3441
vn 0.6504 -0.7276 -0.2182
vn 0.5466 -0.6581 -0.5178
vn -0.2485 -0.1735 -0.9530
vn -0.3678 -0.0604 -0.9279
vn 0.1879 0.1723 -0.9670
vn 0.0764 0.3658 -0.9276
vn -0.0413 0.4383 -0.8979
vn 0.7279 -0.1809 -0.6614
vn 0.4931 -0.3404 -0.8006
vn -0.7772 0.5198 -0.3545
vn 0.8191 -0.5224 -0.2369
vn -0.9013 0.3613 -0.2391
vn -0.8685 -0.4773 -0.1333
vn -0.9392 0.2775 -0.2022
vn 0.5462 -0.5787 -0.6056
vn -0.9051 0.3365 -0.2598
vn -0.3290 0.5313 -0.7807
vn 0.8517 -0.5009 -0.1537
vn 0.4947 -0.7670 -0.4086
vn -0.8783 0.3888 -0.2781
vn -0.9035 0.3372 -0.2646
vn -0.9903 -0.1242 -0.0620
vn 0.7710 -0.6242 -0.1262
vn -0.0794 -0.9207 -0.3821
vn 0.8891 -0.2922 -0.3524
vn 0.6988 -0.6601 -0.2755
vn 0.6865 -0.5432 0.4834
vn 0.9954 -0.0375 0.0885
vn 0.9630 -0.2226 0.1519
vn -0.9135 0.2252 -0.3387
vn -0.9055 0.2198 -0.3630
vn 0.4702 -0.8300 -0.3002
vn 0.4952 -0.7013 -0.5128
vn -0.9476 0.2650 -0.1784
vn 0.5155 -0.5763 -0.6341
vn 0.3764 -0.6991 -0.6080
vn -0.3115 0.4913 -0.8134
vn 0.6719 -0.1015 -0.7337
vn 0.4785 -0.4192 -0.7716
vn -0.6840 0.6382 -0.3533
vn 0.7661 -0.6333 -0.1093
vn 0.9072 -0.1379 -0.3974
vn 0.7812 -0.3107 -0.5415
vn 0.9976 -0.0654 -0.0240
vn 0.4176 -0.8838 0.2110
vn -0.9964 -0.0846 -0.0005
vn -0.5455 -0.8381 -0.0015
vn 0.7446 0.5135 -0.4265
vn 0.9598 -0.2326 0.1574
vn -0.9547 0.0825 -0.2861
vn 0.6979 -0.7079 -0.1093
vn -0.9181 0.3626 -0.1602
vn -0.0810 0.4863 -0.8700
vn -0.5361 0.5345 -0.6534
vn 0.8094 -0.5699 0.1416
vn 0.5650 -0.7131 -0.4151
vn -0.8436 0.5198 -0.1349
vn 0.3003 -0.4672 -0.8316
vn 0.6986 -0.7129 0.0619
vn 0.9742 -0.1871 0.1263
vn 0.6909 -0.5701 -0.4446
vn -0.7241 -0.4520 0.5209
vn 0.9606 0.1519 -0.2328
vn -0.9965 0.0792 -0.0249
vn 0.5537 -0.7453 -0.3714
vn -0.9922 0.1222 0.0262
vn -0.9033 0.4247 -0.0606
vn -0.8996 0.2481 -0.3595
vn 0.5227 -0.6485 -0.5534
vn 0.5527 -0.6672 -0.4994
vn -0.8721 0.1887 -0.4514
vn -0.4925 -0.4795 -0.7263
vn 0.7765 -0.6188 0.1189
vn -0.7948 0.5276 -0.3000
vn 0.7843 -0.5949 0.1758
vn -0.8061 0.5087 -0.3025
vn -0.9096 0.4141 -0.0334
vn 0.9568 -0.2773 -0.0877
vn 0.7775 -0.6283 0.0256
vn -0.9031 0.3199 -0.2865
vn 0.5286 -0.7834 -0.3269
vn -0.9618 -0.2733 -0.0144
vn -0.1228 -0.9889 0.0837
vn 0.5796 0.5148 -0.6317
vn 0.2286 0.8896 -0.3955
vn -0.7692 0.5553 -0.3163
vn 0.9339 -0.3574 -0.0079
vn -0.9010 0.2412 -0.3605
vn 0.5254 -0.7439 -0.4131
vn -0.8955 0.3492 -0.2758
vn -0.9222 0.3721 -0.1053
vn 0.1918 -0.7246 -0.6620
vn 0.3098 -0.6086 -0.7305
vn -0.4627 0.5666 -0.6818
vn 0.9481 -0.2985 -0.1095
vn -0.8433 0.4928 -0.2145
vn 0.9363 -0.1232 -0.3290
vn -0.9404 0.2853 -0.1852
vn 0.6410 -0.6932 -0.3296
vn 0.9471 -0.3041 -0.1024
vn -0.8669 0.4132 -0.2788
vn 0.7176 -0.5074 -0.4771
vn -0.8663 0.4468 -0.2232
vn 0.4267 -0.4423 -0.7889
vn -0.9804 -0.1441 -0.1346
vn 0.4341 -0.8872 -0.1562
vn -0.0992 0.8039 -0.5865
vn -0.4729 0.8005 -0.3682
vn -0.9828 0.1848 -0.0001
vn -0.9977 0.0139 -0.0661
vn -0.9026 0.3885 -0.1852
vn 0.6967 -0.4809 -0.5323
vn 0.5185 -0.6889 -0.5066
vn 0.5857 -0.2750 -0.7625
vn -0.6114 0.5596 -0.5595
vn -0.6378 0.5487 -0.5405
vn -0.6531 0.5327 -0.5383
vn -0.9982 -0.0395 0.0452
vn 0.2533 0.7698 -0.5859
vn 0.2138 0.8926 -0.3969
vn 0.8033 -0.4530 -0.3867
vn 0.9302 -0.0809 0.3581
vn -0.8946 0.4442 0.0491
vn 0.9003 -0.4302 0.0664
vn -0.9571 0.0807 -0.2781
vn 0.9554 -0.2146 -0.2029
vn -0.9215 0.3494 -0.1699
vn -0.9372 0.2390 -0.2540
vn -0.8915 0.3663 -0.2664
vn -0.0807 0.3329 -0.9395
vn -0.7833 0.5307 -0.3236
vn 0.9703 0.1187 -0.2107
vn 0.8695 -0.4135 -0.2702
vn -0.6731 -0.5594 0.4838
vn 0.2757 0.8511 -0.4468
vn 0.3234 0.5535 -0.7675
vn 0.8500 -0.4139 -0.3260
vn -0.8281 0.5184 -0.2133
vn -0.9300 0.3269 -0.1681
vn -0.9498 0.1002 -0.2964
vn 0.7095 -0.6232 -0.3290
vn -0.9913 0.1288 0.0286
vn -0.9638 0.2048 -0.1707
vn -0.8931 0.3896 -0.2248
vn 0.6885 -0.4688 -0.5534
vn -0.9283 0.3117 -0.2027
vn 0.7257 -0.6064 -0.3250
vn -0.9075 0.3931 -0.1480
vn 0.1648 -0.1704 -0.9715
vn 0.7873 -0.5898 0.1797
vn 0.6685 -0.3577 -0.6520
vn 0.4350 -0.4283 -0.7921
vn -0.8963 0.3156 -0.3115
vn -0.4710 -0.8303 -0.2981
vn -0.1137 0.8253 -0.5531
vn 0.8346 -0.0548 -0.5481
vn 0.6373 -0.7067 -0.3073
vn -0.9525 0.1152 -0.2820
vn 0.8395 -0.3473 0.4178
vn -0.9156 0.3290 -0.2311
vn 0.9581 -0.2418 -0.1536
vn -0.8905 0.3156 -0.3278
vn 0.5172 -0.6751 -0.5260
vn -0.2275 0.4856 -0.8441
vn 0.5953 -0.1644 -0.7865
vn -0.7432 0.5220 -0.4185
vn 0.9438 -0.2231 -0.2438
vn -0.8668 0.4498 -0.2152
vn 0.4582 -0.8812 -0.1167
vn -0.3624 -0.8993 -0.2447
vn 0.8935 -0.3397 -0.2938
vn 0.8078 -0.4140 0.4196
vn -0.9252 0.2630 -0.2735
vn -0.7812 0.5519 -0.2918
vn 0.0688 0.3604 -0.9303
vn -0.4633 0.5330 -0.7080
vn 0.3241 -0.4124 -0.8514
vn 0.7716 -0.3889 -0.5034
vn -0.8528 0.4828 -0.1990
vn 0.6665 -0.7099 -0.2275
vn 0.9497 -0.2885 -0.1217
vn 0.7966 -0.6028 0.0449
vn 0.4863 -0.6501 -0.5839
vn -0.1829 -0.8235 -0.5370
vn 0.7287 -0.3727 -0.5745
vn -0.8478 0.4054 -0.3419
vn -0.9329 0.2426 -0.2662
vn -0.9384 0.3173 -0.1366
vn -0.9294 0.3377 -0.1489
vn 0.6018 -0.6313 -0.4892
vn 0.6327 -0.7027 -0.3254
vn -0.3815 -0.3711 -0.8466
vn 0.0775 0.3454 -0.9353
vn -0.3191 0.4795 -0.8175
vn -0.6194 0.5338 -0.5756
vn 0.4333 0.0744 -0.8982
vn 0.5872 -0.5358 -0.6067
vn 0.9571 -0.2702 0.1044
vn -0.8554 0.4852 -0.1810
vn -0.8968 0.4140 -0.1561
vn 0.9309 -0.3423 0.1273
vn 0.6262 -0.7713 0.1139
vn -0.8521 0.4838 -0.1995
vn 0.9230 -0.3274 -0.2022
vn 0.7829 -0.6207 0.0411
vn 0.8380 -0.5215 -0.1605
vn 0.2409 -0.8889 -0.3897
vn -0.6373 -0.5230 0.5659
vn 0.3464 0.8169 -0.4612
vn 0.4775 -0.8638 -0.1609
vn 0.8386 -0.3450 0.4216
vn 0.7830 -0.6119 0.1119
vn -0.9031 0.2786 -0.3267
vn -0.9682 0.1651 -0.1878
vn -0.9608 0.2059 -0.1857
vn -0.8492 0.4276 -0.3099
vn -0.8188 -0.0295 -0.5733
vn -0.7049 0.5537 -0.4433
vn -0.8228 0.5323 -0.1992
vn 0.5673 -0.5594 -0.6044
vn 0.6674 -0.7393 0.0901
vn 0.9210 -0.3314 -0.2049
vn 0.8204 -0.5643 0.0925
vn -0.8880 0.3893 -0.2448
vn -0.9660 -0.0818 -0.2454
vn 0.0027 -0.9614 -0.2751
vn -0.4354 -0.7163 -0.5452
vn 0.7306 -0.6704 0.1294
vn -0.9359 0.2139 -0.2800
vn 0.8540 -0.2186 0.4721
vn -0.9517 0.2121 -0.2220
vn 0.9357 -0.3088 0.1707
vn -0.8751 -0.0715 -0.4786
vn 0.5149 -0.7253 -0.4570
vn -0.4183 0.5553 -0.7188
vn -0.5434 0.5802 -0.6066
vn 0.4680 0.1106 -0.8768
vn 0.3953 -0.5649 -0.7243
vn 0.5924 -0.5992 -0.5385
vn 0.5705 -0.6366 -0.5190
vn 0.5887 -0.7328 -0.3412
vn 0.9887 -0.1446 0.0387
vn -0.3835 -0.8840 -0.2674
vn 0.3444 0.5858 -0.7336
vn 0.3758 0.3605 -0.8537
vn 0.7718 -0.6066 0.1909
vn -0.9598 0.0964 -0.2638
vn 0.9771 0.0358 0.2098
vn -0.8738 0.1723 -0.4547
vn 0.5087 -0.7447 -0.4320
vn 0.5545 -0.7526 -0.3550
vn 0.4317 -0.0716 -0.8991
vn 0.4780 -0.1292 -0.8688
vn 0.6674 -0.4422 -0.5992
vn 0.7885 -0.2575 0.5585
vn -0.8427 0.4949 -0.2118
vn 0.8240 -0.5198 0.2254
vn -0.8280 -0.4731 -0.3011
vn -0.9269 0.1000 -0.3618
vn 0.5150 -0.8553 0.0571
vn 0.7273 -0.6339 -0.2632
vn 0.8822 -0.3118 0.3529
vn -0.9463 0.2618 -0.1894
vn 0.8419 -0.4663 0.2716
vn 0.0527 0.2772 -0.9594
vn -0.2614 0.4339 -0.8622
vn 0.6211 -0.5772 -0.5302
vn 0.6970 -0.5364 -0.4759
vn 0.6525 -0.7172 -0.2446
vn -0.8444 0.4352 -0.3124
vn -0.9639 0.2219 -0.1470
vn -0.9112 -0.3416 -0.2303
vn -0.7184 -0.5821 -0.3809
vn -0.6292 -0.7151 -0.3045
vn 0.2051 0.8217 -0.5317
vn 0.2147 0.8997 -0.3801
vn -0.1158 0.8154 -0.5672
vn -0.4565 0.8187 -0.3484
vn 0.7335 -0.4622 -0.4983
vn 0.7761 -0.4243 -0.4665
vn 0.9183 -0.3571 -0.1708
vn 0.8480 -0.5046 0.1621
vn 0.8850 -0.2621 0.3848
vn -0.8523 0.4865 -0.1923
vn 0.8313 -0.4862 0.2692
vn -0.9107 0.3666 -0.1902
vn 0.6555 -0.6177 -0.4344
vn -0.9082 0.2375 -0.3446
vn -0.7859 0.1814 -0.5912
vn 0.3321 -0.6370 -0.6957
vn 0.5475 -0.6515 -0.5252
vn 0.7238 -0.6881 0.0517
vn -0.8508 0.5003 -0.1608
vn 0.8034 -0.5253 -0.2803
vn 0.6748 -0.7125 -0.1924
vn 0.5106 -0.8202 -0.2581
vn 0.9001 -0.3758 0.2205
vn -0.8923 0.3472 -0.2886
vn -0.8507 0.4584 -0.2571
vn 0.8408 -0.4613 0.2832
vn 0.8551 -0.2980 -0.4242
vn -0.9512 0.2645 -0.1591
vn -0.9244 0.1241 -0.3607
vn 0.8603 -0.3533 0.3676
vn -0.8888 0.1724 -0.4247
vn -0.8541 0.4018 -0.3303
vn 0.5816 -0.6560 -0.4811
vn 0.5245 -0.6967 -0.4894
vn 0.3911 -0.7261 -0.5654
vn 0.4794 -0.6638 -0.5740
vn -0.8706 0.3839 -0.3077
vn -0.1434 -0.5715 -0.8080
vn -0.0142 0.3749 -0.9270
vn 0.4944 -0.0888 -0.8647
vn 0.4947 -0.1781 -0.8506
vn -0.9593 0.2805 -0.0321
vn -0.8833 0.4521 -0.1238
vn 0.9275 -0.3571 0.1107
vn 0.8556 -0.0515 -0.5150
vn 0.8319 -0.0550 -0.5522
vn 0.8146 -0.1526 0.5595
vn -0.9389 0.3286 -0.1020
vn -0.8709 0.4839 -0.0858
vn 0.8563 -0.2157 0.4694
vn 0.6381 -0.6985 -0.3239
vn -0.8684 0.1348 -0.4772
vn -0.8525 0.3422 -0.3951
vn 0.4610 -0.6699 -0.5819
vn 0.6872 -0.0418 -0.7252
vn -0.4186 0.4790 -0.7716
vn -0.7823 0.5410 -0.3087
vn 0.6957 -0.5397 -0.4740
vn -0.8536 0.4945 -0.1636
vn -0.8543 0.4660 -0.2303
vn 0.7669 -0.5590 -0.3152
vn 0.9696 -0.2068 -0.1305
vn -0.9598 -0.2127 -0.1832
vn 0.6311 -0.6905 -0.3533
vn -0.8107 -0.4626 0.3588
vn 0.5817 -0.8040 0.1231
vn 0.8148 -0.2998 0.4961
vn 0.9673 -0.2168 -0.1313
vn 0.8151 -0.5784 -0.0323
vn 0.9664 -0.1352 -0.2188
vn 0.6385 -0.6152 -0.4624
vn 0.6679 -0.6448 -0.3718
vn -0.8480 0.0747 -0.5248
vn -0.0549 -0.5757 -0.8158
vn 0.4333 -0.0714 -0.8984
vn -0.8305 0.5128 -0.2174
vn -0.7269 0.5884 -0.3540
vn 0.7807 -0.0461 -0.6232
vn 0.8506 -0.2983 -0.4331
vn -0.7593 -0.0526 -0.6486
vn 0.7433 -0.6675 0.0441
vn 0.7820 -0.4957 0.3779
vn -0.9611 0.0750 -0.2659
vn -0.9437 0.2857 -0.1670
vn 0.8148 -0.1520 0.5594
vn 0.8921 -0.4480 0.0586
vn 0.8222 -0.5676 0.0437
vn 0.8527 -0.5212 0.0359
vn 0.5851 -0.7503 0.3077
vn -0.8506 -0.4077 0.3320
vn -0.4767 -0.5848 0.6563
vn 0.3841 0.7263 -0.5701
vn -0.8308 0.3764 -0.4101
vn -0.9695 0.1926 -0.1517
vn -0.9197 0.1793 -0.3494
vn -0.8127 0.3668 -0.4527
vn -0.5181 0.1839 -0.8353
vn 0.2669 0.2176 -0.9388
vn -0.2439 0.3879 -0.8889
vn -0.7487 0.5484 -0.3724
vn 0.9618 -0.2083 0.1777
vn 0.9634 -0.2590 0.0695
vn 0.7484 -0.1381 -0.6487
vn 0.5905 -0.6718 -0.4471
vn -0.9075 0.0679 -0.4146
vn -0.4371 -0.8187 -0.3725
vn 0.6599 -0.6646 -0.3505
vn 0.6431 -0.7344 0.2170
vn -0.8586 0.3718 -0.3529
vn 0.7501 -0.6610 -0.0214
vn -0.8361 0.3230 -0.4434
vn -0.8724 0.2423 -0.4245
vn 0.5419 -0.6669 -0.5116
vn -0.3241 -0.2983 -0.8978
vn -0.0344 0.2756 -0.9606
vn -0.2786 0.4371 -0.8552
vn -0.4596 0.4395 -0.7718
vn 0.7426 -0.5307 -0.4085
vn -0.8077 0.5146 -0.2877
vn 0.8085 -0.5833 -0.0783
vn 0.6379 -0.7326 -0.2375
vn 0.8341 -0.5509 0.0267
vn 0.8676 -0.3539 -0.3495
vn 0.8699 -0.3985 -0.2905
vn -0.4835 -0.5165 -0.7067
vn 0.2459 0.9239 -0.2931
vn -0.8332 0.3566 -0.4226
vn -0.9636 0.2252 -0.1439
vn 0.8070 -0.2962 0.5109
vn -0.8331 0.2094 -0.5120
vn 0.5738 -0.6700 -0.4710
vn -0.7987 0.2861 -0.5294
vn -0.7163 0.3489 -0.6043
vn -0.0612 -0.5940 -0.8022
vn 0.0135 0.3129 -0.9497
vn 0.4778 0.1612 -0.8636
vn -0.5584 0.5230 -0.6440
vn 0.5613 -0.3153 -0.7652
vn 0.6421 -0.7637 0.0667
vn 0.8425 -0.3306 0.4254
vn -0.1256 -0.9485 -0.2907
vn 0.1325 0.8751 -0.4655
vn -0.8299 0.3771 -0.4112
vn -0.9614 0.0963 -0.2576
vn -0.8308 0.3297 -0.4484
vn 0.8835 -0.4204 0.2066
vn 0.7281 -0.4040 -0.5537
vn 0.3196 -0.6812 -0.6587
vn 0.1151 -0.5630 -0.8184
vn 0.5526 -0.0995 -0.8275
vn 0.5794 -0.2568 -0.7735
vn 0.8246 -0.3226 -0.4648
vn -0.7331 0.5591 -0.3873
vn 0.8639 -0.3040 0.4016
vn 0.9782 -0.1991 0.0588
vn -0.8446 0.4952 -0.2035
vn -0.8492 0.4869 -0.2046
vn -0.8875 0.4240 -0.1803
vn -0.2988 -0.7100 -0.6376
vn 0.9059 0.2285 -0.3565
vn 0.1926 0.9480 -0.2535
vn 0.9673 -0.2451 0.0647
vn 0.8927 -0.2081 0.3996
vn -0.8738 0.3443 -0.3434
vn -0.8940 0.3460 -0.2846
vn 0.9723 -0.2326 0.0213
vn 0.8804 -0.4059 0.2454
vn 0.7781 -0.5316 -0.3347
vn 0.3118 -0.7023 -0.6400
vn -0.8312 0.1577 -0.5332
vn 0.7687 -0.1419 -0.6237
vn -0.7522 0.3349 -0.5674
vn -0.6954 0.3753 -0.6128
vn -0.7475 0.4423 -0.4955
vn -0.6943 -0.1385 -0.7062
vn -0.4921 0.4781 -0.7275
vn -0.5672 0.5163 -0.6416
vn -0.6742 0.6166 -0.4065
vn 0.7214 -0.6282 -0.2913
vn 0.6128 -0.5923 -0.5231
vn -0.8422 0.4494 -0.2979
vn 0.5542 -0.7797 0.2914
vn 0.5432 -0.2250 -0.8089
vn -0.9567 0.2177 -0.1930
vn 0.4011 -0.9150 -0.0449
vn -0.7758 -0.5935 0.2145
vn 0.2774 0.8893 -0.3636
vn 0.8731 0.0497 -0.4849
vn 0.2070 0.9084 -0.3631
vn -0.9123 0.3131 -0.2638
vn 0.6421 -0.7216 0.2587
vn -0.9557 0.1203 -0.2687
vn 0.9309 -0.0660 0.3592
vn -0.8889 0.2549 -0.3806
vn 0.8602 -0.4648 0.2097
vn 0.6192 -0.7701 -0.1535
vn 0.8036 -0.5834 -0.1173
vn 0.5235 -0.8214 -0.2264
vn -0.7163 0.3476 -0.6050
vn 0.4598 -0.7248 -0.5130
vn -0.2190 0.4038 -0.8883
vn -0.3092 0.3704 -0.8759
vn 0.6882 -0.4243 -0.5885
vn -0.7436 0.4934 -0.4512
vn 0.6640 -0.7167 -0.2132
vn 0.9084 -0.3920 0.1453
vn -0.9749 -0.0596 -0.2143
vn -0.6814 -0.6629 0.3104
vn -0.5907 -0.5855 -0.5552
vn 0.6773 0.5281 -0.5122
vn 0.8212 -0.4444 -0.3579
vn -0.9721 0.1238 -0.1993
vn 0.8994 -0.3703 0.2322
vn -0.8142 0.2435 -0.5270
vn 0.4043 -0.6346 -0.6587
vn -0.8280 0.2813 -0.4850
vn -0.8278 0.2728 -0.4902
vn -0.5427 0.1523 -0.8260
vn -0.1664 -0.4178 -0.8932
vn -0.6860 0.5581 -0.4669
vn 0.5915 -0.6960 -0.4072
vn -0.8075 0.4936 -0.3230
vn -0.8566 0.4747 -0.2021
vn 0.6546 -0.7098 0.2601
vn 0.9334 -0.3118 0.1777
vn 0.8767 -0.2019 -0.4365
vn 0.3838 -0.9224 -0.0431
vn -0.0133 -0.5592 -0.8289
vn -0.9476 -0.2656 -0.1773
vn -0.0084 0.8546 -0.5193
vn 0.7379 -0.6653 0.1132
vn 0.6082 -0.7643 0.2144
vn -0.9549 0.1825 -0.2343
vn -0.8022 0.1173 -0.5854
vn -0.2043 0.1057 -0.9732
vn -0.2241 -0.1006 -0.9694
vn -0.5901 0.4598 -0.6636
vn -0.8771 0.4317 -0.2106
vn -0.7825 0.5534 -0.2854
vn 0.6519 -0.6401 0.4066
vn -0.7205 0.5871 -0.3690
vn 0.9420 -0.2583 0.2144
vn 0.6406 -0.4994 0.5834
vn 0.8911 -0.4411 -0.1064
vn -0.3622 -0.8835 0.2970
vn -0.2468 0.9113 -0.3297
vn 0.2909 0.7705 -0.5671
vn 0.8105 -0.4636 -0.3581
vn 0.8122 -0.4404 -0.3826
vn -0.8688 0.3018 -0.3926
vn 0.8855 -0.3100 -0.3461
vn -0.8764 0.2427 -0.4159
vn -0.7555 0.3190 -0.5722
vn 0.4915 -0.6817 -0.5420
vn 0.4669 -0.7515 -0.4661
vn -0.0619 0.2999 -0.9520
vn -0.4383 0.4679 -0.7674
vn -0.7704 0.5398 -0.3393
vn 0.4697 -0.8828 -0.0094
vn 0.8318 -0.5335 -0.1534
vn 0.6295 -0.4966 0.5976
vn 0.9809 -0.1546 -0.1180
vn -0.8915 0.3819 -0.2436
vn -0.9558 0.2441 -0.1640
vn -0.0044 -0.5414 -0.8408
vn -0.5810 -0.6046 -0.5450
vn 0.7583 0.4532 -0.4686
vn 0.2154 0.8997 -0.3797
vn 0.8854 0.1380 -0.4439
vn 0.3427 0.7995 -0.4932
vn 0.7816 -0.1095 -0.6141
vn -0.6167 0.6998 -0.3604
vn -0.9920 0.0864 -0.0917
vn 0.5684 -0.7952 0.2112
vn -0.9379 0.3269 -0.1165
vn 0.7623 -0.6447 0.0577
vn 0.8551 -0.5080 0.1039
vn 0.9250 -0.3522 0.1423
vn 0.3009 -0.5430 -0.7840
vn 0.0635 -0.3399 -0.9383
vn 0.4928 0.1387 -0.8590
vn 0.4944 0.0261 -0.8689
vn -0.7547 0.5860 -0.2949
vn 0.7881 -0.5791 -0.2086
vn -0.8415 0.4942 -0.2184
vn -0.8607 0.4211 -0.2861
vn 0.9525 -0.2201 0.2105
vn 0.6655 0.1904 -0.7217
vn 0.7360 -0.2920 -0.6108
vn -0.3796 -0.7016 -0.6030
vn 0.9923 -0.0505 -0.1129
vn 0.3841 0.7543 -0.5325
vn -0.8042 0.3271 -0.4962
vn 0.7661 -0.6400 -0.0592
vn 0.5283 -0.8383 0.1344
vn 0.6471 -0.7459 0.1579
vn 0.8708 -0.4585 0.1773
vn -0.8316 0.3377 -0.4409
vn -0.7023 0.4337 -0.5646
vn 0.1675 -0.6666 -0.7264
vn 0.2665 0.2008 -0.9427
vn -0.6133 0.3656 -0.7001
vn -0.0094 0.1933 -0.9811
vn 0.5434 0.2167 -0.8110
vn 0.0739 -0.3060 -0.9492
vn 0.1414 0.2468 -0.9587
vn -0.6907 0.5474 -0.4725
vn 0.7711 -0.5669 -0.2899
vn 0.8866 -0.3818 0.2612
vn -0.8522 0.4781 -0.2126
vn -0.8716 0.4138 -0.2629
vn -0.8860 0.3427 -0.3122
vn 0.9464 -0.2770 0.1660
vn 0.8495 0.2431 -0.4683
vn 0.7179 -0.4733 -0.5105
vn 0.4677 -0.7512 -0.4657
vn -0.9824 0.0244 -0.1852
vn -0.9739 -0.0502 -0.2212
vn 0.8943 -0.4385 0.0885
vn 0.8667 -0.4947 0.0644
vn 0.9271 -0.3731 -0.0354
vn -0.9210 0.1441 -0.3620
vn 0.8994 -0.3166 0.3013
vn -0.8462 0.4183 -0.3301
vn 0.4603 -0.7083 -0.5352
vn -0.7338 0.2429 -0.6345
vn 0.6874 -0.6580 -0.3076
vn -0.6386 0.3551 -0.6827
vn -0.1799 -0.4189 -0.8900
vn -0.0931 0.3442 -0.9343
vn -0.2678 0.3528 -0.8966
vn 0.4141 -0.0909 -0.9057
vn 0.7140 -0.3287 -0.6182
vn 0.8783 -0.3904 -0.2760
vn -0.8996 0.4184 -0.1254
vn 0.8457 -0.4117 0.3395
vn -0.9013 0.1978 -0.3853
vn -0.2434 -0.8990 0.3641
vn -0.4135 -0.6174 0.6692
vn -0.2226 -0.6476 -0.7287
vn -0.1483 0.9095 -0.3883
vn -0.8601 0.3595 -0.3620
vn 0.8660 -0.4292 0.2567
vn -0.8660 0.3882 -0.3152
vn 0.2514 -0.8648 -0.4346
vn -0.7680 0.0962 -0.6331
vn -0.5314 0.1729 -0.8293
vn -0.7792 0.1120 -0.6166
vn 0.5793 -0.7202 -0.3817
vn -0.8334 0.5120 -0.2082
vn 0.8854 -0.2966 0.3580
vn 0.8260 0.0155 -0.5635
vn 0.4315 -0.5566 -0.7099
vn 0.6050 -0.4594 -0.6503
vn -0.9646 -0.2451 -0.0976
vn -0.1112 -0.9757 -0.1885
vn -0.6677 -0.6355 -0.3876
vn 0.6262 0.7629 0.1609
vn 0.9559 0.2875 -0.0603
vn 0.6935 -0.7157 -0.0829
vn -0.9770 0.0897 -0.1935
vn 0.8131 -0.5141 0.2730
vn -0.8854 0.2894 -0.3639
vn 0.9075 -0.4006 0.1261
vn 0.8447 -0.3749 0.3820
vn 0.3001 -0.7189 -0.6269
vn -0.8909 0.1457 -0.4303
vn -0.0180 -0.1997 -0.9797
vn 0.9032 -0.3149 -0.2917
vn 0.4991 -0.8561 -0.1342
vn 0.4653 -0.8836 -0.0527
vn 0.6028 -0.7966 -0.0454
vn -0.8979 0.3780 -0.2254
vn 0.9709 -0.2196 -0.0960
vn 0.7526 -0.2181 -0.6213
vn 0.7578 -0.2396 -0.6069
vn -0.9839 0.0279 -0.1765
vn -0.2306 -0.8749 0.4259
vn 0.6717 -0.7403 0.0278
vn -0.9373 0.1897 -0.2923
vn 0.9032 -0.3077 0.2991
vn -0.8807 0.3353 -0.3345
vn 0.8239 -0.5277 0.2066
vn 0.6353 -0.6607 0.3997
vn 0.8812 -0.4512 0.1409
vn -0.7630 0.2144 -0.6098
vn 0.5604 -0.7525 -0.3460
vn -0.5105 0.2297 -0.8286
vn 0.4233 -0.7338 -0.5314
vn -0.7933 0.1800 -0.5817
vn -0.0667 -0.6695 -0.7398
vn -0.3007 -0.4240 -0.8543
vn 0.3749 0.0247 -0.9267
vn -0.4371 0.4769 -0.7626
vn -0.5050 0.4494 -0.7368
vn 0.8824 -0.3839 -0.2720
vn -0.8025 0.5246 -0.2843
vn -0.8376 0.4855 -0.2504
vn 0.7782 -0.6280 0.0090
vn -0.8475 0.4885 -0.2078
vn 0.7394 -0.2446 -0.6273
vn 0.7470 -0.3309 -0.5766
vn -0.2961 -0.9550 0.0139
vn 0.5219 0.8409 -0.1433
vn -0.7338 0.5849 -0.3455
vn -0.9578 0.1259 -0.2584
vn 0.5208 -0.8536 -0.0154
vn 0.8825 -0.4542 0.1220
vn -0.8354 0.3241 -0.4439
vn -0.7325 0.1871 -0.6546
vn 0.1670 -0.4674 -0.8681
vn -0.1149 0.3215 -0.9399
vn -0.1419 0.2272 -0.9634
vn 0.0654 0.2668 -0.9615
vn -0.2994 0.4140 -0.8596
vn 0.3620 0.2168 -0.9066
vn -0.6218 0.5196 -0.5860
vn 0.8146 -0.5474 -0.1916
vn 0.5959 -0.7349 -0.3238
vn 0.3615 -0.5792 -0.7306
vn 0.5089 -0.2718 -0.8168
vn 0.8752 -0.1386 -0.4635
vn 0.8134 -0.0748 -0.5769
vn 0.4148 -0.8537 -0.3149
vn 0.3367 -0.8981 -0.2828
vn -0.3107 -0.9268 -0.2111
vn -0.0266 0.8431 -0.5371
vn 0.7260 -0.5132 -0.4578
vn 0.6132 -0.7711 0.1715
vn -0.7385 0.2089 -0.6411
vn 0.7726 -0.4486 -0.4492
vn 0.4655 -0.6926 -0.5511
vn -0.6774 -0.0184 -0.7354
vn -0.1241 0.3462 -0.9299
vn -0.3560 0.3746 -0.8561
vn 0.8552 -0.4281 -0.2922
vn -0.7179 0.5205 -0.4622
vn -0.7513 0.5350 -0.3865
vn 0.6988 -0.6925 0.1793
vn 0.4338 -0.5692 -0.6984
vn 0.4893 -0.7142 -0.5005
vn 0.7653 0.0584 -0.6411
vn 0.5596 -0.6912 0.4572
vn -0.4114 -0.6191 0.6689
vn -0.8361 -0.5237 -0.1635
vn 0.6444 0.2423 -0.7253
vn -0.1876 0.8301 -0.5250
vn -0.9491 0.3003 -0.0947
vn 0.8229 -0.5435 0.1658
vn -0.7759 0.1974 -0.5991
vn -0.7344 0.2632 -0.6256
vn -0.7499 0.1208 -0.6505
vn -0.7750 0.2402 -0.5846
vn 0.3857 -0.6918 -0.6105
vn -0.6868 0.1936 -0.7006
vn 0.2736 0.1343 -0.9524
vn -0.4233 0.0850 -0.9020
vn 0.2662 0.1167 -0.9568
vn 0.2686 0.1112 -0.9568
vn 0.2789 -0.3660 -0.8878
vn 0.4998 0.1495 -0.8531
vn -0.7295 0.4972 -0.4696
vn -0.8842 0.4407 -0.1552
vn 0.8372 -0.0776 -0.5413
vn 0.0096 -0.9989 0.0455
vn -0.0588 -0.9141 -0.4013
vn -0.9473 -0.2766 -0.1616
vn 0.5375 0.5654 -0.6257
vn -0.1588 0.8520 -0.4989
vn -0.6736 0.7012 -0.2338
vn 0.8387 -0.5396 -0.0736
vn -0.9910 0.0844 -0.1042
vn -0.9182 0.2201 -0.3293
vn 0.9820 -0.0652 0.1773
vn -0.8281 0.2761 -0.4879
vn 0.5388 -0.5150 -0.6667
vn -0.4656 -0.1218 -0.8766
vn -0.4879 0.4180 -0.7663
vn 0.4119 -0.0884 -0.9069
vn -0.6617 0.4707 -0.5836
vn -0.8563 0.5031 -0.1164
vn 0.7340 -0.6451 -0.2126
vn -0.8729 0.3769 -0.3098
vn 0.6383 -0.6717 -0.3760
vn 0.9234 -0.3041 -0.2342
vn 0.8778 -0.1327 -0.4602
vn -0.1229 0.8315 -0.5418
vn 0.2522 0.9254 -0.2828
vn 0.7077 0.3906 -0.5887
vn -0.5885 0.7590 -0.2786
vn 0.7053 -0.7076 -0.0438
vn 0.6521 -0.7357 0.1832
vn 0.8464 -0.5314 -0.0358
vn -0.8925 0.2305 -0.3876
vn 0.9469 -0.2668 0.1795
vn 0.9003 -0.2347 0.3665
vn 0.8508 -0.5092 0.1297
vn -0.6784 0.3449 -0.6487
vn 0.5948 -0.7313 -0.3338
vn 0.1971 -0.2841 -0.9383
vn -0.2567 0.0421 -0.9656
vn -0.3802 0.0186 -0.9247
vn -0.3809 -0.0301 -0.9241
vn 0.2774 0.1367 -0.9510
vn -0.5523 0.5052 -0.6631
vn 0.8553 -0.4269 -0.2937
vn 0.7920 -0.5653 -0.2307
vn -0.8321 0.5227 -0.1857
vn 0.1064 -0.3019 -0.9474
vn 0.8205 -0.2996 -0.4868
vn -0.8483 0.5256 -0.0644
vn -0.9063 0.3716 -0.2013
vn 0.8665 -0.3736 -0.3309
vn -0.9019 -0.3274 -0.2818
vn -0.2995 -0.9327 -0.2008
vn 0.1081 -0.6172 -0.7794
vn 0.1706 -0.5914 -0.7881
vn -0.2865 -0.7761 -0.5618
vn 0.5710 -0.8145 0.1031
vn -0.7646 0.2582 -0.5906
vn -0.7302 0.4296 -0.5312
vn -0.6476 0.3874 -0.6561
vn 0.4649 -0.7541 -0.4639
vn 0.6811 -0.5480 -0.4855
vn -0.8075 0.2654 -0.5269
vn -0.8714 0.0035 -0.4906
vn 0.0388 -0.3035 -0.9521
vn 0.1884 -0.1716 -0.9670
vn -0.2276 -0.2067 -0.9516
vn -0.1919 0.3464 -0.9182
vn 0.4957 0.0150 -0.8684
vn 0.6192 -0.6382 -0.4575
vn -0.8006 0.5301 -0.2794
vn 0.0211 -0.4144 -0.9099
vn -0.8522 0.4776 -0.2138
vn -0.8688 0.4815 -0.1156
vn 0.7473 -0.5442 -0.3813
vn -0.8362 0.5286 -0.1462
vn -0.8354 0.4345 -0.3366
vn -0.9076 0.3679 -0.2025
vn 0.9165 -0.2842 -0.2814
vn -0.9024 0.3416 -0.2627
vn 0.7121 0.4497 -0.5392
vn 0.7747 -0.6082 0.1731
vn 0.7270 -0.6707 -0.1473
vn 0.5299 -0.7498 -0.3962
vn -0.9439 0.3047 -0.1271
vn -0.7933 0.1765 -0.5827
vn 0.4786 -0.7157 -0.5086
vn 0.5588 -0.5635 -0.6085
vn 0.7424 -0.5559 -0.3738
vn 0.5410 -0.7327 -0.4128
vn 0.5849 -0.6728 -0.4531
vn 0.1872 -0.2459 -0.9510
vn 0.2532 0.1715 -0.9521
vn -0.1617 0.2895 -0.9434
vn 0.2266 0.1334 -0.9648
vn -0.6157 0.4472 -0.6488
vn 0.8011 -0.5343 -0.2698
vn 0.5128 -0.6982 -0.4996
vn 0.5677 -0.8090 -0.1524
vn -0.8929 0.3704 -0.2560
vn 0.6874 -0.7237 -0.0606
vn -0.8760 0.4039 -0.2636
vn 0.9498 -0.2670 -0.1632
vn 0.3372 -0.2886 -0.8961
vn 0.8060 -0.1464 -0.5736
vn 0.2621 0.9230 -0.2816
vn 0.8192 0.3948 -0.4161
vn 0.9349 0.1165 -0.3354
vn -0.6998 0.6659 -0.2585
vn -0.9200 0.2734 -0.2809
vn -0.9205 0.2785 -0.2741
vn -0.9889 0.1055 -0.1050
vn 0.8954 -0.3412 0.2862
vn 0.9081 -0.2980 0.2943
vn 0.8712 -0.4583 0.1759
vn 0.8925 -0.4159 0.1743
vn 0.8539 -0.5047 0.1267
vn -0.7703 0.3793 -0.5126
vn -0.8346 0.2592 -0.4861
vn -0.2717 -0.2574 -0.9273
vn -0.1157 0.2784 -0.9535
vn 0.3415 -0.7392 -0.5805
vn 0.5859 -0.1555 -0.7953
vn 0.7399 -0.1212 -0.6617
vn -0.7368 0.4897 -0.4663
vn -0.7583 0.5706 -0.3154
vn 0.7291 -0.6570 -0.1918
vn -0.8050 0.5566 -0.2055
vn 0.7898 -0.6009 -0.1230
vn -0.7579 0.5557 -0.3417
vn 0.8924 -0.3830 0.2386
vn -0.8142 0.5633 -0.1410
vn 0.7135 -0.6134 -0.3387
vn 0.4937 -0.5816 -0.6465
vn 0.7937 -0.5946 -0.1284
vn -0.3164 -0.8759 -0.3642
vn 0.0748 0.9374 -0.3401
vn 0.1824 0.9171 -0.3544
vn 0.8625 -0.5058 -0.0181
vn -0.9485 -0.1096 -0.2973
vn 0.6232 -0.7791 -0.0677
vn -0.8899 0.2325 -0.3925
vn -0.8751 0.3033 -0.3770
vn 0.9145 -0.1831 0.3607
vn -0.8500 0.3659 -0.3791
vn -0.8467 0.3732 -0.3792
vn 0.8409 -0.5179 0.1568
vn 0.8636 -0.4757 0.1672
vn 0.7484 -0.6600 0.0652
vn -0.8087 0.3346 -0.4837
vn -0.7212 0.2567 -0.6434
vn 0.1914 0.1818 -0.9645
vn 0.2080 0.1189 -0.9709
vn 0.4773 0.1407 -0.8674
vn 0.5057 -0.6209 -0.5989
vn 0.9918 -0.0593 0.1130
vn 0.9530 -0.2901 -0.0878
vn -0.8207 0.4802 -0.3096
vn 0.8894 0.1585 -0.4288
vn -0.9652 0.0356 -0.2592
vn -0.9676 -0.2387 -0.0826
vn 0.4829 0.5970 -0.6406
vn 0.9108 -0.3746 -0.1734
vn 0.7574 -0.6125 -0.2262
vn 0.8296 -0.5550 0.0617
vn 0.3485 -0.5087 -0.7873
vn -0.8243 0.2319 -0.5165
vn 0.6247 -0.6033 -0.4957
vn -0.7527 0.3260 -0.5719
vn -0.8155 0.1431 -0.5608
vn 0.3760 -0.3570 -0.8551
vn 0.1551 0.1564 -0.9754
vn -0.2216 0.3773 -0.8992
vn -0.5347 0.4966 -0.6837
vn -0.7584 0.5782 -0.3008
vn 0.2775 -0.8913 -0.3584
vn 0.8535 -0.0562 -0.5180
vn 0.8548 -0.3819 -0.3513
vn 0.6276 -0.6241 -0.4653
vn -0.1272 -0.5542 -0.8226
vn 0.0556 -0.8518 -0.5209
vn -0.7784 -0.6238 0.0704
vn 0.2698 0.8922 -0.3621
vn 0.2836 0.8917 -0.3528
vn -0.8837 0.0804 -0.4612
vn 0.6209 -0.7829 -0.0407
vn 0.7134 -0.6553 0.2483
vn -0.9099 0.1684 -0.3792
vn 0.8662 -0.4977 0.0453
vn 0.9218 -0.3803 0.0756
vn 0.8027 -0.5822 0.1294
vn 0.4246 -0.3798 -0.8219
vn 0.0317 -0.6927 -0.7206
vn 0.0687 -0.2078 -0.9758
vn -0.6001 0.4783 -0.6411
vn 0.6234 -0.7067 -0.3346
vn 0.7888 -0.0444 -0.6130
vn -0.8351 0.4842 -0.2612
vn -0.9591 0.0906 -0.2683
vn -0.1165 -0.8405 -0.5292
vn -0.8644 0.4701 -0.1782
vn -0.9408 0.0401 -0.3365
vn -0.8940 0.3403 -0.2915
vn 0.8956 -0.4327 0.1030
vn 0.9130 -0.1927 0.3597
vn -0.8142 0.2436 -0.5271
vn -0.7871 0.2860 -0.5465
vn -0.7868 0.2903 -0.5446
vn 0.4306 -0.3777 -0.8197
vn -0.7152 0.1654 -0.6790
vn -0.5650 0.4245 -0.7075
vn 0.5065 0.0361 -0.8615
vn 0.5410 -0.7689 -0.3407
vn 0.3840 -0.8149 -0.4341
vn -0.0052 -0.9714 -0.2374
vn 0.6051 -0.6834 -0.4085
vn -0.8402 0.4232 -0.3391
vn 0.6829 -0.4195 -0.5980
vn 0.8626 0.0213 -0.5054
vn 0.8427 -0.4247 -0.3310
vn -0.9685 -0.1462 -0.2016
vn 0.4298 0.3067 -0.8492
vn 0.9227 -0.3533 -0.1542
vn 0.6698 -0.7281 0.1455
vn 0.6273 -0.7691 0.1225
vn 0.8315 -0.5546 0.0332
vn -0.9447 -0.1119 -0.3082
vn -0.8468 0.2697 -0.4585
vn -0.8562 0.3560 -0.3744
vn 0.9150 -0.2823 0.2881
vn -0.8522 0.3685 -0.3716
vn -0.8478 0.3816 -0.3682
vn -0.8589 0.3203 -0.3996
vn 0.9182 -0.3882 0.0789
vn 0.5596 -0.6567 -0.5056
vn 0.4796 -0.8240 -0.3018
vn -0.7975 0.2653 -0.5418
vn 0.2642 -0.6346 -0.7262
vn -0.7358 -0.0012 -0.6772
vn -0.2013 -0.5680 -0.7980
vn -0.2680 0.3175 -0.9096
vn -0.7954 0.5382 -0.2787
vn 0.7138 -0.5557 -0.4262
vn -0.8983 -0.2225 -0.3788
vn -0.1269 -0.5555 -0.8218
vn -0.9613 -0.2755 0.0020
vn -0.0764 -0.7276 -0.6817
vn -0.8182 -0.5505 0.1658
vn 0.1264 0.8538 -0.5051
vn 0.8475 0.4197 -0.3250
vn 0.7910 -0.6091 0.0580
vn 0.5707 -0.8146 0.1035
vn 0.8977 -0.4405 0.0073
vn 0.6873 -0.6895 -0.2286
vn -0.8722 0.3074 -0.3804
vn -0.8451 0.2657 -0.4640
vn 0.1373 -0.9262 -0.3512
vn 0.5336 -0.7161 -0.4501
vn 0.5873 -0.6611 -0.4669
vn -0.7122 0.1622 -0.6830
vn -0.3536 0.3865 -0.8518
vn 0.3671 -0.0250 -0.9298
vn 0.6456 0.0794 -0.7595
vn 0.6561 -0.6649 -0.3570
vn -0.8616 0.4801 -0.1646
vn 0.5643 -0.4213 -0.7100
vn 0.7614 -0.5568 0.3320
vn -0.8693 0.3915 -0.3018
vn 0.7357 -0.4284 -0.5246
vn -0.7708 0.5103 -0.3814
vn 0.7020 -0.4062 -0.5850
vn 0.7676 -0.1122 -0.6310
vn -0.9201 -0.3916 -0.0016
vn 0.2070 0.8060 -0.5546
vn 0.6282 -0.7753 0.0647
vn 0.6550 -0.7424 0.1409
vn 0.8970 -0.2153 0.3860
vn 0.8498 -0.5146 0.1142
vn 0.7096 -0.6804 -0.1829
vn -0.8003 0.2311 -0.5533
vn -0.7110 0.1616 -0.6844
vn -0.1090 0.2927 -0.9500
vn 0.3343 0.0879 -0.9384
vn -0.4959 0.4780 -0.7250
vn 0.4083 -0.0033 -0.9128
vn 0.9155 -0.2390 -0.3237
vn 0.6781 -0.7028 -0.2152
vn -0.8493 0.5081 -0.1435
vn -0.8404 0.5000 -0.2091
vn 0.5783 -0.5537 -0.5991
vn 0.8310 0.1245 -0.5422
vn 0.9976 -0.0678 0.0112
vn 0.0443 -0.9045 -0.4242
vn -0.9642 0.0332 -0.2630
vn -0.0593 -0.6819 -0.7291
vn -0.6217 -0.7245 -0.2976
vn 0.8895 -0.3625 -0.2783
vn -0.6158 0.7878 0.0067
vn -0.9003 0.0387 -0.4335
vn -0.8954 -0.0089 -0.4452
vn -0.8992 0.2632 -0.3494
vn -0.7779 0.4595 -0.4287
vn 0.8709 -0.4478 0.2026
vn -0.7332 0.0013 -0.6800
vn -0.3014 -0.4113 -0.8602
vn -0.1861 0.2890 -0.9391
vn 0.1568 0.1397 -0.9777
vn 0.6604 -0.3938 -0.6394
vn 0.7024 -0.5550 -0.4457
vn -0.8076 0.5197 -0.2788
vn -0.7971 0.5581 -0.2304
vn 0.7232 -0.6900 -0.0307
vn 0.8438 -0.1442 -0.5169
vn -0.9261 0.3622 -0.1056
vn -0.9307 0.3220 -0.1736
vn 0.6424 -0.5946 -0.4835
vn 0.4341 -0.8703 -0.2327
vn -0.2406 -0.9109 -0.3351
vn 0.8104 0.3986 -0.4293
vn -0.1495 0.9224 -0.3562
vn 0.6828 -0.7293 0.0436
vn 0.9283 -0.3697 0.0394
vn 0.8200 -0.5701 0.0504
vn 0.5595 -0.6686 -0.4898
vn 0.6557 -0.6156 -0.4371
vn 0.8585 -0.3816 -0.3427
vn 0.5079 -0.5308 -0.6784
vn -0.8595 0.1877 -0.4754
vn -0.7368 -0.1689 -0.6546
vn 0.3807 -0.0785 -0.9213
vn 0.8002 -0.5644 -0.2029
vn 0.7799 -0.5398 -0.3169
vn 0.3322 -0.1678 -0.9281
vn 0.2421 -0.3069 -0.9204
vn -0.8408 0.4995 -0.2088
vn -0.8868 0.3640 -0.2849
vn -0.8132 0.5060 -0.2876
vn -0.9117 0.3540 -0.2084
vn -0.4176 -0.8486 -0.3247
vn -0.6535 -0.7230 -0.2239
vn 0.5333 0.5124 -0.6731
vn 0.6483 0.7594 0.0551
vn 0.1965 0.8167 -0.5426
vn -0.6048 0.7962 0.0177
vn -0.7794 0.3932 -0.4877
vn -0.8939 0.3402 -0.2918
vn -0.8544 0.3494 -0.3845
vn 0.8768 -0.4290 0.2173
vn 0.7991 -0.4890 -0.3498
vn -0.8493 0.1723 -0.4990
vn 0.1799 -0.5720 -0.8003
vn -0.3365 -0.4161 -0.8448
vn -0.2073 0.3260 -0.9223
vn -0.4510 0.4846 -0.7495
vn 0.8083 -0.4325 -0.3995
vn 0.8780 -0.3539 -0.3222
vn 0.7006 -0.6542 -0.2849
vn 0.8109 -0.4119 -0.4158
vn -0.7973 0.4536 -0.3981
vn 0.5501 -0.5886 -0.5924
vn -0.8397 0.4830 -0.2484
vn -0.8673 0.4882 -0.0972
vn 0.2069 0.9705 0.1239
vn 0.6167 0.7043 -0.3516
vn 0.5131 -0.2116 -0.8319
vn -0.6050 0.7960 0.0183
vn 0.7101 -0.7030 -0.0407
vn -0.8435 0.3833 -0.3761
vn 0.8315 -0.4680 0.2993
vn 0.8153 -0.5541 0.1679
vn -0.8390 0.2645 -0.4756
vn 0.4422 -0.7751 -0.4513
vn 0.2048 -0.5596 -0.8031
vn -0.0208 0.1111 -0.9936
vn 0.2114 0.1450 -0.9666
vn 0.7076 -0.0086 -0.7066
vn 0.7546 -0.5963 -0.2739
vn -0.7687 0.5672 -0.2955
vn -0.8866 0.4437 -0.1304
vn -0.8744 0.4713 -0.1154
vn -0.8010 0.5540 -0.2267
vn 0.5101 -0.4744 -0.7174
vn 0.9691 -0.0296 -0.2447
vn 0.3413 -0.6532 -0.6759
vn -0.2791 -0.7102 -0.6463
vn -0.4477 -0.8920 -0.0617
vn 0.2589 0.7682 -0.5855
vn -0.3641 0.9313 -0.0077
vn -0.7127 0.6871 0.1415
vn 0.5884 -0.8008 0.1122
vn -0.8226 0.3057 -0.4794
vn 0.3747 -0.7719 -0.5135
vn 0.5989 -0.6465 -0.4726
vn 0.6266 -0.3782 -0.6814
vn 0.1453 0.0021 -0.9894
vn 0.2811 0.0026 -0.9597
vn -0.4989 0.5120 -0.6992
vn -0.6127 0.4934 -0.6174
vn -0.8477 0.4733 -0.2396
vn 0.5482 -0.5521 -0.6282
vn 0.9049 -0.4047 0.1317
vn -0.9271 0.3586 -0.1089
vn 0.9360 -0.2338 -0.2633
vn 0.8656 -0.4213 -0.2707
vn 0.6342 -0.2924 -0.7157
vn -0.9602 -0.2780 -0.0287
vn -0.0457 -0.9817 -0.1851
vn -0.9977 -0.0669 0.0096
vn 0.5964 0.5953 -0.5385
vn 0.6290 -0.2510 -0.7358
vn 0.6394 -0.7391 -0.2120
vn 0.7562 -0.6538 0.0266
vn -0.8316 0.1125 -0.5438
vn 0.7987 -0.5519 0.2397
vn 0.9105 -0.3828 0.1565
vn -0.9089 0.2324 -0.3461
vn 0.7949 -0.4766 0.3755
vn 0.9063 -0.2833 0.3135
vn 0.8983 -0.3604 0.2512
vn 0.8965 -0.4210 0.1377
vn -0.8404 0.3902 -0.3762
vn -0.8385 0.2662 -0.4754
vn -0.7065 0.2679 -0.6550
vn -0.8042 0.0610 -0.5913
vn -0.5711 0.3680 -0.7338
vn -0.7379 0.5261 -0.4228
vn 0.6417 -0.7577 -0.1184
vn 0.4406 -0.7438 -0.5026
vn 0.6904 -0.7153 -0.1080
vn -0.9266 0.3598 -0.1091
vn -0.8535 0.3724 -0.3646
vn 0.6209 -0.5916 -0.5142
vn -0.7543 -0.6368 -0.1599
vn 0.6809 0.6665 -0.3036
vn 0.7175 -0.6915 0.0834
vn -0.8391 -0.0021 -0.5439
vn 0.7634 -0.6449 0.0370
vn -0.8936 0.2658 -0.3617
vn 0.9354 -0.2070 0.2868
vn -0.8492 0.3617 -0.3847
vn 0.8347 -0.5505 -0.0171
vn 0.8626 -0.5013 0.0681
vn 0.8314 -0.5552 0.0249
vn -0.8343 0.2584 -0.4871
vn 0.6272 -0.3791 -0.6804
vn -0.8441 0.2094 -0.4936
vn 0.5942 -0.5435 -0.5930
vn -0.6732 -0.0765 -0.7355
vn -0.2266 0.3351 -0.9145
vn 0.0091 0.1459 -0.9893
vn -0.1305 0.3587 -0.9243
vn 0.3526 0.0877 -0.9317
vn 0.5372 -0.0429 -0.8423
vn -0.6448 0.4791 -0.5955
vn 0.6195 -0.0387 -0.7841
vn -0.7489 0.5116 -0.4212
vn -0.7833 0.5100 -0.3555
vn 0.7426 -0.6364 -0.2085
vn 0.7142 -0.6723 -0.1949
vn 0.8108 -0.4117 -0.4161
vn 0.5044 -0.1039 -0.8572
vn -0.8627 0.5038 -0.0437
vn 0.9023 -0.0265 -0.4303
vn 0.6282 -0.4676 -0.6219
vn -0.7990 0.5326 -0.2792
vn -0.8935 0.2719 -0.3574
vn -0.8701 0.3024 -0.3893
vn 0.8445 -0.5353 -0.0153
vn -0.8421 0.3622 -0.3996
vn -0.3086 -0.2796 -0.9092
vn -0.4218 0.5868 -0.6912
vn -0.4544 0.5591 -0.6935
vn -0.7196 0.5338 -0.4441
vn -0.7678 0.5402 -0.3445
vn 0.9266 -0.3206 -0.1967
vn 0.7280 -0.6531 -0.2085
vn 0.5179 -0.7904 -0.3270
vn -0.7776 0.5830 -0.2355
vn -0.8459 0.4881 -0.2148
vn -0.8499 0.4946 -0.1820
vn 0.9670 -0.0431 -0.2512
vn -0.9491 -0.2730 0.1571
vn -0.8593 -0.4580 -0.2275
vn 0.4798 0.8402 -0.2528
vn 0.7216 0.6834 -0.1105
vn 0.2140 0.9043 -0.3693
vn 0.4837 0.7452 -0.4591
vn -0.9098 -0.0179 -0.4147
vn 0.6819 -0.7311 -0.0222
vn -0.9091 0.2394 -0.3410
vn 0.9169 -0.2393 0.3195
vn 0.9236 -0.3336 0.1890
vn -0.8403 0.3817 -0.3849
vn 0.5097 -0.7026 -0.4965
vn -0.8033 0.2975 -0.5159
vn -0.7917 0.2234 -0.5686
vn -0.7650 -0.0765 -0.6395
vn 0.3201 0.1068 -0.9413
vn -0.2039 0.3782 -0.9030
vn 0.3004 0.0862 -0.9499
vn -0.7238 0.4882 -0.4876
vn -0.7513 0.4670 -0.4663
vn -0.8160 0.5067 -0.2782
vn -0.8580 0.4879 -0.1606
vn -0.7952 0.5396 -0.2765
vn 0.7868 -0.6027 0.1327
vn 0.8646 -0.0595 -0.4989
vn 0.6646 -0.2327 -0.7101
vn 0.3841 -0.9198 -0.0808
vn -0.1363 -0.9885 -0.0653
vn 0.1569 -0.9823 -0.1022
vn -0.4446 0.7284 0.5213
vn -0.7260 0.5904 -0.3526
vn 0.8251 -0.5610 0.0675
vn -0.8725 0.3724 -0.3163
vn 0.9284 -0.1841 0.3227
vn -0.8447 0.3708 -0.3861
vn 0.8595 -0.3646 -0.3584
vn -0.7689 0.3117 -0.5583
vn 0.7293 -0.5014 -0.4654
vn -0.7881 0.2583 -0.5587
vn -0.8229 0.0050 -0.5682
vn -0.7372 0.0100 -0.6756
vn -0.6186 -0.2485 -0.7453
vn -0.5359 0.5196 -0.6655
vn 0.6198 -0.1232 -0.7750
vn 0.6856 -0.7156 -0.1340
vn -0.8085 0.5110 -0.2919
vn -0.6861 0.6534 -0.3199
vn -0.9947 0.0284 -0.0985
vn 0.4537 -0.8875 -0.0813
vn 0.3084 -0.9493 0.0614
vn -0.8428 -0.4886 -0.2257
vn 0.7598 0.6334 0.1466
vn -0.8677 0.3089 -0.3894
vn -0.8552 0.3191 -0.4085
vn 0.8860 -0.4132 0.2103
vn 0.7789 -0.6074 0.1565
vn 0.5133 -0.8479 -0.1325
vn 0.8849 -0.3063 -0.3509
vn 0.5035 -0.6757 -0.5384
vn 0.5510 -0.5726 -0.6071
vn -0.8166 0.1403 -0.5599
vn 0.2612 -0.6669 -0.6979
vn -0.0532 -0.5591 -0.8274
vn -0.3543 0.2698 -0.8954
vn -0.4480 0.5532 -0.7023
vn 0.5405 -0.0661 -0.8388
vn 0.6214 -0.1649 -0.7659
vn 0.7232 -0.4542 -0.5203
vn 0.9374 -0.3457 -0.0426
vn 0.7995 -0.5715 -0.1849
vn 0.6129 -0.5598 -0.5576
vn -0.8171 0.4744 -0.3275
vn 0.6039 -0.5353 -0.5906
vn -0.9889 -0.0646 0.1339
vn -0.9674 -0.2346 0.0950
vn 0.4735 -0.8731 0.1158
vn 0.4356 0.8227 -0.3652
vn 0.8358 0.1255 0.5345
vn 0.4961 -0.6304 -0.5970
vn -0.7664 0.5745 -0.2874
vn -0.9019 0.1108 -0.4174
vn -0.8433 0.1946 -0.5010
vn 0.7017 -0.6920 0.1696
vn 0.6841 -0.7087 0.1726
vn 0.9225 -0.2306 0.3095
vn -0.8267 0.2759 -0.4903
vn 0.6499 -0.6154 -0.4460
vn -0.8035 0.2970 -0.5159
vn -0.7751 0.3156 -0.5474
vn -0.8597 0.1729 -0.4806
vn 0.5311 -0.6493 -0.5444
vn -0.6019 -0.0302 -0.7980
vn 0.0852 0.0551 -0.9948
vn -0.2716 0.2299 -0.9346
vn -0.6435 0.4806 -0.5958
vn 0.9363 -0.2697 -0.2248
vn 0.7833 -0.5836 -0.2142
vn 0.8462 -0.5327 0.0128
vn 0.4700 -0.7080 -0.5271
vn 0.7200 -0.6707 -0.1783
vn -0.8800 0.3686 -0.2997
vn 0.6806 -0.5347 -0.5009
vn -0.9620 -0.2729 -0.0044
vn 0.5747 -0.8159 0.0633
vn 0.7765 -0.6140 0.1414
vn 0.8835 -0.3854 0.2663
vn 0.8344 -0.5508 -0.0201
vn -0.7742 0.4857 -0.4057
vn -0.7661 0.3324 -0.5501
vn -0.7857 0.2051 -0.5837
vn -0.1123 0.3387 -0.9342
vn 0.1625 0.0203 -0.9865
vn -0.0391 0.3014 -0.9527
vn -0.6406 0.5436 -0.5423
vn 0.5061 -0.0710 -0.8595
vn 0.8154 -0.4226 -0.3957
vn -0.7861 0.5206 -0.3333
vn 0.7716 -0.5113 -0.3784
vn 0.5456 -0.4255 -0.7220
vn 0.0534 -0.9448 -0.3234
vn -0.3241 -0.8632 0.3871
vn 0.5785 0.7676 -0.2759
vn 0.3776 0.6612 0.6482
vn 0.5881 0.6621 -0.4645
vn 0.7563 -0.6505 0.0698
vn -0.9005 -0.0267 -0.4339
vn 0.8910 -0.3415 0.2992
vn -0.9320 0.2259 -0.2836
vn 0.8223 -0.5485 0.1518
vn 0.8880 -0.4110 0.2063
vn -0.8500 0.3061 -0.4287
vn 0.7949 -0.5769 -0.1881
vn 0.6390 -0.6373 -0.4307
vn 0.3124 -0.5037 -0.8054
vn 0.1968 0.1297 -0.9718
vn 0.1769 -0.0047 -0.9842
vn -0.3610 0.2531 -0.8976
vn 0.6457 -0.7538 -0.1215
vn 0.6897 -0.7124 -0.1295
vn -0.8069 0.5131 -0.2927
vn -0.8350 0.4922 -0.2462
vn 0.8525 -0.5161 0.0823
vn -0.8892 0.4544 -0.0542
vn 0.1888 -0.8719 -0.4518
vn -0.7619 -0.6476 0.0126
vn 0.2552 0.9138 -0.3161
vn 0.3285 0.7568 -0.5651
vn 0.4921 0.7680 -0.4098
vn -0.3456 0.9019 0.2590
vn 0.5942 -0.8001 -0.0823
vn -0.9710 0.1475 -0.1882
vn 0.8791 -0.4645 0.1072
vn -0.8597 0.2990 -0.4141
vn 0.8946 -0.3216 0.3104
vn -0.8492 0.3660 -0.3808
vn 0.8283 -0.5552 0.0757
vn 0.6604 -0.6595 -0.3590
vn 0.7147 -0.5644 -0.4132
vn 0.7134 -0.5449 -0.4406
vn 0.8100 -0.2810 -0.5148
vn 0.5998 -0.5547 -0.5767
vn -0.6436 0.0030 -0.7653
vn 0.0147 -0.4420 -0.8969
vn -0.3533 0.2590 -0.8989
vn 0.4035 -0.0991 -0.9096
vn -0.4602 0.4954 -0.7367
vn -0.5518 0.5426 -0.6333
vn 0.8366 -0.2449 -0.4900
vn 0.5700 -0.7034 -0.4246
vn -0.8211 0.5088 -0.2585
vn 0.8762 -0.2119 -0.4329
vn -0.8433 0.4827 -0.2364
vn -0.8998 0.3384 -0.2753
vn 0.2382 0.8192 -0.5217
vn 0.5894 0.5429 -0.5982
vn -0.6827 0.6162 0.3927
vn 0.5218 -0.7652 -0.3771
vn 0.6886 -0.7153 -0.1190
vn 0.4600 -0.8844 -0.0791
vn 0.7014 -0.7082 -0.0800
vn 0.5147 -0.8239 0.2374
vn 0.7602 -0.6465 0.0640
vn 0.8936 -0.3885 0.2246
vn 0.9071 -0.4103 0.0938
vn 0.6519 -0.6676 -0.3596
vn -0.7747 0.3126 -0.5497
vn 0.4971 -0.5057 -0.7051
vn -0.0751 -0.4508 -0.8895
vn -0.4492 0.1257 -0.8845
vn -0.6525 0.3008 -0.6956
vn 0.6231 -0.1624 -0.7651
vn -0.8289 0.5138 -0.2213
vn 0.7957 -0.5773 -0.1832
vn 0.7103 -0.6648 -0.2312
vn -0.8638 0.4505 -0.2256
vn 0.7027 -0.1218 -0.7010
vn 0.2336 -0.5693 -0.7882
vn 0.0952 -0.9683 -0.2311
vn -0.7510 -0.6256 0.2112
vn -0.4474 -0.8651 -0.2268
vn -0.0264 0.9772 0.2107
vn 0.8392 0.1384 0.5259
vn -0.3195 0.9458 -0.0591
vn -0.8208 0.5129 -0.2516
vn -0.7145 0.1479 -0.6838
vn -0.8567 0.0952 -0.5070
vn -0.8520 0.3712 -0.3691
vn 0.9592 -0.1689 0.2269
vn 0.7094 -0.6203 -0.3345
vn -0.6438 -0.0232 -0.7648
vn -0.2481 0.2795 -0.9275
vn -0.2616 -0.0074 -0.9651
vn 0.9212 -0.2044 -0.3311
vn 0.8745 -0.4733 -0.1056
vn 0.8813 -0.4599 -0.1092
vn 0.6723 -0.7391 -0.0417
vn 0.3586 -0.6698 -0.6502
vn -0.8112 0.4685 -0.3499
vn 0.9062 0.1028 -0.4102
vn -0.8207 -0.5635 0.0946
vn 0.7225 0.6893 -0.0533
vn 0.9039 0.4272 -0.0223
vn -0.7555 0.6366 -0.1549
vn -0.7946 0.4766 -0.3761
vn 0.9007 -0.4337 -0.0268
vn -0.8942 -0.0396 -0.4459
vn -0.8576 0.3776 -0.3493
vn 0.9015 -0.2888 0.3223
vn 0.8334 -0.5525 -0.0167
vn -0.7780 0.4730 -0.4135
vn 0.7058 -0.4676 -0.5321
vn 0.8211 -0.4126 -0.3945
vn -0.8449 0.1335 -0.5180
vn -0.7088 -0.0651 -0.7024
vn -0.1428 -0.0180 -0.9896
vn -0.1550 -0.0492 -0.9867
vn -0.0485 0.1443 -0.9883
vn 0.2162 0.0701 -0.9738
vn -0.3690 0.2881 -0.8837
vn -0.2663 -0.0138 -0.9638
vn -0.4438 0.1246 -0.8874
vn -0.3758 0.2660 -0.8877
vn -0.7509 0.5372 -0.3842
vn 0.5950 -0.6609 -0.4575
vn 0.5781 -0.6166 -0.5344
vn -0.8385 0.4921 -0.2339
vn 0.8450 -0.0997 -0.5253
vn -0.9272 0.3474 -0.1398
vn 0.9023 0.0333 -0.4298
vn -0.8568 0.4400 -0.2688
vn 0.5280 -0.0502 -0.8478
vn 0.4886 -0.2739 -0.8284
vn 0.4968 -0.3018 -0.8137
vn -0.9501 -0.1366 -0.2805
vn -0.9741 -0.0877 -0.2083
vn -0.6518 -0.7563 0.0559
vn 0.5686 0.8145 -0.1155
vn 0.3400 -0.8774 -0.3385
vn 0.5539 -0.8216 -0.1344
vn -0.8159 -0.0251 -0.5777
vn 0.7412 -0.6638 0.1000
vn 0.8735 -0.4675 0.1359
vn 0.9120 -0.3683 0.1806
vn 0.8586 -0.4906 0.1485
vn 0.6930 -0.6547 -0.3018
vn -0.8448 0.1349 -0.5178
vn 0.0772 0.2032 -0.9761
vn 0.4282 -0.1414 -0.8925
vn -0.5899 0.2396 -0.7711
vn -0.6106 0.2075 -0.7643
vn -0.3733 0.4217 -0.8264
vn -0.8583 0.4380 -0.2675
vn 0.7048 -0.5022 -0.5010
vn -0.8387 0.4716 -0.2724
vn 0.6090 -0.6089 -0.5084
vn -0.8408 0.4839 -0.2425
vn 0.8099 -0.4395 -0.3884
vn -0.8154 0.5209 -0.2527
vn 0.7690 0.1361 -0.6246
vn 0.5739 -0.1896 -0.7966
vn 0.1897 -0.7329 -0.6534
vn 0.7093 -0.6932 -0.1281
vn 0.8115 -0.5772 0.0907
vn 0.9412 -0.2599 0.2159
vn 0.8003 -0.5820 -0.1444
vn -0.8472 0.3302 -0.4162
vn 0.8232 -0.5414 -0.1708
vn -0.8351 0.3264 -0.4427
vn 0.6023 -0.6864 -0.4074
vn -0.7863 0.1975 -0.5855
vn -0.7138 -0.0527 -0.6984
vn -0.7100 -0.0648 -0.7012
vn -0.0501 -0.4191 -0.9066
vn -0.4130 -0.3585 -0.8372
vn -0.2738 0.0783 -0.9586
vn -0.5581 0.2410 -0.7940
vn 0.2117 0.0917 -0.9730
vn -0.3645 0.3746 -0.8525
vn 0.4983 -0.0316 -0.8665
vn 0.8200 -0.5154 -0.2488
vn -0.8811 0.4446 -0.1613
vn -0.0128 -0.8704 -0.4922
vn -0.4145 -0.8991 0.1408
vn 0.1790 -0.9329 0.3126
vn 0.7107 0.6914 -0.1297
vn -0.4096 0.8264 0.3863
vn -0.3886 0.8231 -0.4142
vn 0.6792 -0.7334 -0.0262
vn -0.9141 0.1600 -0.3726
vn 0.6886 -0.7084 0.1549
vn 0.9454 -0.2834 0.1610
vn 0.9570 -0.2111 0.1988
vn 0.9473 -0.2959 0.1225
vn -0.8450 0.3781 -0.3782
vn 0.9026 -0.4299 -0.0224
vn -0.8407 0.3115 -0.4429
vn 0.4786 -0.5513 -0.6834
vn 0.4471 -0.5906 -0.6718
vn -0.8028 0.1584 -0.5748
vn -0.0886 -0.3157 -0.9447
vn -0.5193 -0.0219 -0.8543
vn -0.3639 -0.3288 -0.8715
vn 0.1914 -0.0617 -0.9796
vn -0.0591 -0.1889 -0.9802
vn 0.1186 -0.0623 -0.9910
vn -0.5504 0.2314 -0.8022
vn -0.6584 0.5906 -0.4666
vn -0.8288 0.5214 -0.2029
vn 0.8006 -0.4996 -0.3307
vn 0.8106 -0.4866 -0.3258
vn 0.4059 -0.5746 -0.7107
vn -0.7961 0.4996 -0.3416
vn -0.9609 0.2719 -0.0520
vn -0.9574 0.2641 -0.1170
vn 0.0355 -0.9641 -0.2631
vn -0.7435 -0.6350 0.2096
vn 0.9163 0.3998 0.0242
vn -0.3233 0.8879 -0.3274
vn 0.5455 -0.8313 0.1068
vn -0.8264 0.1159 -0.5510
vn -0.8664 0.4006 -0.2982
vn 0.8739 -0.4491 0.1863
vn 0.5201 -0.7803 -0.3474
vn 0.7586 -0.6490 -0.0573
vn 0.7231 -0.4294 -0.5411
vn 0.4462 -0.5376 -0.7154
vn -0.5005 0.0316 -0.8652
vn -0.3344 0.2769 -0.9008
vn -0.1859 0.2036 -0.9612
vn -0.4355 0.0055 -0.9002
vn -0.5584 0.4552 -0.6936
vn -0.7158 0.2867 -0.6367
vn -0.6004 0.4294 -0.6746
vn 0.6918 -0.1595 -0.7043
vn -0.7379 0.4360 -0.5151
vn 0.8490 -0.3877 -0.3591
vn -0.8084 0.4769 -0.3451
vn 0.8654 -0.4400 0.2397
vn 0.6131 -0.4113 -0.6745
vn 0.2303 -0.7166 -0.6584
vn -0.9736 -0.2207 -0.0586
vn 0.3640 -0.9225 -0.1285
vn -0.8471 0.4232 -0.3214
vn 0.4846 -0.8688 -0.1020
vn 0.7487 -0.5524 0.3665
vn -0.8845 0.2841 -0.3700
vn 0.9341 -0.2928 0.2043
vn -0.8891 0.3003 -0.3455
vn -0.8795 0.3361 -0.3369
vn 0.6901 -0.6180 -0.3765
vn -0.8153 0.2753 -0.5094
vn 0.5256 -0.6059 -0.5972
vn 0.3822 -0.5912 -0.7102
vn -0.7596 -0.0319 -0.6496
vn -0.6527 0.0706 -0.7543
vn -0.6441 -0.0290 -0.7644
vn -0.1572 0.1948 -0.9682
vn -0.3905 0.2790 -0.8773
vn -0.2936 0.3835 -0.8757
vn 0.1685 0.0171 -0.9856
vn -0.5649 0.4391 -0.6986
vn -0.5684 0.4364 -0.6975
vn -0.5797 0.4461 -0.6819
vn 0.9283 -0.2737 -0.2519
vn 0.8487 -0.5214 -0.0883
vn 0.6240 -0.6852 -0.3757
vn -0.7580 0.5266 -0.3849
vn 0.6564 -0.3260 -0.6804
vn 0.3415 0.9100 -0.2351
vn 0.7207 -0.6750 -0.1582
vn 0.8752 -0.4731 0.1009
vn 0.8174 -0.5653 -0.1105
vn 0.8563 -0.2243 -0.4653
vn -0.6555 -0.0202 -0.7549
vn -0.1789 0.2442 -0.9531
vn 0.1255 -0.0076 -0.9921
vn 0.0306 0.0201 -0.9993
vn 0.1936 -0.2778 -0.9409
vn 0.8204 -0.5178 -0.2426
vn 0.8254 -0.5096 -0.2428
vn -0.8309 0.5250 -0.1846
vn -0.7900 0.5847 -0.1845
vn -0.8288 0.5081 -0.2343
vn -0.8004 0.5482 -0.2428
vn 0.7620 -0.5236 -0.3810
vn 0.7492 -0.2404 -0.6171
vn -0.8625 0.4407 -0.2487
vn 0.6813 0.0948 -0.7259
vn -0.9896 -0.1412 0.0277
vn 0.1528 -0.9577 -0.2439
vn -0.0581 -0.9972 -0.0475
vn 0.4678 0.5344 -0.7040
vn -0.7607 0.6322 -0.1468
vn 0.4050 -0.9120 0.0645
vn -0.8834 0.1404 -0.4471
vn 0.7718 -0.5239 -0.3604
vn 0.7818 -0.4809 -0.3969
vn 0.5399 -0.5235 -0.6591
vn -0.7874 0.1926 -0.5856
vn -0.5738 0.2070 -0.7924
vn -0.6066 0.0201 -0.7948
vn -0.1410 0.2079 -0.9679
vn -0.7228 0.5188 -0.4565
vn 0.8445 -0.4936 0.2078
vn -0.9072 0.3782 -0.1844
vn 0.4613 -0.0654 -0.8848
vn 0.3433 -0.2579 -0.9031
vn 0.1661 -0.9728 -0.1612
vn -0.0210 -0.9221 0.3864
vn -0.1020 -0.9106 0.4005
vn 0.5613 0.8230 0.0874
vn 0.9179 0.2807 0.2806
vn 0.9326 0.2599 0.2504
vn -0.1592 0.9495 -0.2704
vn -0.9109 0.0098 -0.4126
vn 0.7811 -0.5685 0.2583
vn -0.8924 0.3084 -0.3294
vn 0.8778 -0.4399 0.1896
vn -0.8510 0.3766 -0.3659
vn -0.8402 0.3887 -0.3781
vn 0.8690 -0.4667 -0.1642
vn -0.7889 0.2618 -0.5559
vn -0.0913 -0.3435 -0.9347
vn -0.6421 -0.0451 -0.7653
vn 0.4000 -0.1018 -0.9108
vn 0.7556 -0.4107 -0.5103
vn 0.7013 -0.6434 0.3068
vn 0.7329 -0.5944 -0.3309
vn 0.9159 -0.3775 -0.1364
vn 0.8122 -0.4648 -0.3526
vn -0.7909 0.5667 -0.2311
vn 0.6504 -0.3914 -0.6510
vn 0.3519 -0.2511 -0.9017
vn -0.1554 -0.9029 -0.4007
vn -0.8938 -0.3337 0.2996
vn -0.5172 -0.7125 0.4742
vn 0.4107 0.3549 -0.8399
vn 0.8476 0.4671 -0.2516
vn -0.4809 0.8230 -0.3022
vn 0.9396 0.0768 0.3336
vn 0.8991 -0.4167 0.1343
vn -0.7476 0.4951 -0.4426
vn 0.3710 -0.5678 -0.7348
vn 0.4504 -0.4938 -0.7439
vn 0.1256 -0.5408 -0.8317
vn -0.8598 0.0498 -0.5082
vn -0.0860 0.2857 -0.9544
vn -0.5778 0.3328 -0.7453
vn 0.6042 -0.1323 -0.7858
vn 0.8902 -0.4551 -0.0232
vn -0.7766 0.5821 -0.2410
vn -0.8832 0.4171 -0.2144
vn 0.9359 -0.3358 -0.1068
vn -0.8248 0.5141 -0.2354
vn -0.8477 0.4922 -0.1981
vn -0.8491 0.5134 -0.1241
vn -0.8660 0.4953 -0.0687
vn 0.3831 0.1341 -0.9139
vn -0.9538 0.1846 0.2372
vn -0.9840 -0.1643 0.0692
vn -0.8241 -0.5641 -0.0519
vn 0.5903 0.7402 -0.3218
vn 0.2167 0.6711 -0.7090
vn -0.2544 0.8916 -0.3746
vn 0.7421 -0.6373 -0.2076
vn 0.8073 -0.5465 0.2227
vn 0.7532 -0.6215 0.2154
vn 0.9364 -0.2818 0.2091
vn -0.7781 0.2986 -0.5526
vn 0.8317 -0.4995 -0.2426
vn -0.7916 0.3187 -0.5214
vn 0.1545 -0.4648 -0.8718
vn 0.0345 -0.4645 -0.8849
vn -0.4843 -0.0216 -0.8746
vn -0.4396 -0.0785 -0.8948
vn -0.1542 0.1628 -0.9745
vn 0.2379 -0.3311 -0.9131
vn 0.4672 -0.1130 -0.8769
vn -0.7188 0.5120 -0.4702
vn -0.7359 0.4178 -0.5328
vn -0.8290 0.4911 -0.2676
vn -0.8326 0.5047 -0.2281
vn 0.7161 -0.6619 -0.2214
vn 0.8111 -0.5134 -0.2801
vn 0.6577 -0.5945 -0.4627
vn 0.6529 -0.3761 -0.6575
vn 0.3368 -0.4972 -0.7996
vn -0.8786 0.3640 -0.3093
vn -0.8666 0.4941 -0.0696
vn 0.4011 -0.0281 -0.9156
vn -0.9671 -0.2534 0.0214
vn -0.8830 -0.4694 0.0054
vn 0.6367 0.7710 -0.0123
vn 0.3687 0.7161 -0.5927
vn 0.8858 0.4161 -0.2054
vn 0.7929 0.5863 0.1661
vn 0.9284 -0.3504 0.1238
vn 0.8944 -0.4410 0.0751
vn 0.5288 -0.7136 -0.4595
vn -0.7907 0.2762 -0.5463
vn -0.8164 0.1239 -0.5640
vn -0.8405 0.1252 -0.5271
vn 0.7473 -0.4832 -0.4561
vn 0.0534 -0.3641 -0.9298
vn -0.3369 0.2953 -0.8941
vn -0.1202 0.3079 -0.9438
vn 0.0962 -0.0725 -0.9927
vn -0.3384 0.2954 -0.8934
vn -0.4057 0.3335 -0.8510
vn 0.2251 0.0262 -0.9740
vn 0.5405 -0.1628 -0.8254
vn 0.7695 -0.3335 -0.5446
vn -0.7919 0.5633 -0.2356
vn 0.9472 -0.3196 0.0261
vn -0.7915 0.5650 -0.2327
vn 0.4255 -0.1645 -0.8899
vn -0.9048 0.4255 0.0171
vn -0.4836 -0.7031 -0.5213
vn -0.4119 0.9016 -0.1319
vn 0.5384 -0.8333 0.1256
vn 0.8193 -0.5397 -0.1938
vn -0.8631 -0.0645 -0.5008
vn 0.7386 -0.6633 0.1206
vn 0.6900 -0.7078 0.1515
vn -0.8817 0.3281 -0.3391
vn 0.9472 -0.2721 0.1699
vn 0.9054 -0.4187 0.0699
vn 0.6300 -0.7132 -0.3072
vn 0.7524 -0.4597 -0.4718
vn -0.8351 0.1837 -0.5185
vn -0.7394 0.1555 -0.6551
vn -0.6483 -0.0211 -0.7611
vn -0.7785 0.1079 -0.6183
vn 0.0419 -0.3712 -0.9276
vn -0.1761 0.1583 -0.9716
vn 0.0414 0.0262 -0.9988
vn -0.4087 0.3306 -0.8507
vn -0.7206 0.5107 -0.4689
vn 0.6726 -0.2393 -0.7003
vn -0.8653 0.4561 -0.2079
vn 0.8757 -0.4805 -0.0465
vn 0.8803 -0.4738 0.0231
vn 0.8829 -0.4688 0.0263
vn -0.8733 0.4710 -0.1242
vn -0.8909 0.4492 -0.0666
vn -0.9044 0.0441 0.4245
vn 0.3304 -0.7150 -0.6161
vn 0.1223 -0.5578 -0.8209
vn -0.9659 -0.1133 0.2329
vn -0.2908 -0.9136 0.2843
vn 0.5989 0.8008 0.0008
vn -0.9301 -0.0135 -0.3671
vn 0.8248 -0.5444 0.1525
vn 0.9161 -0.3795 0.1293
vn -0.8340 0.4452 -0.3260
vn 0.8816 -0.4277 0.1997
vn 0.6506 -0.5776 -0.4930
vn -0.7380 0.1286 -0.6624
vn -0.6479 -0.0196 -0.7615
vn 0.0870 -0.0284 -0.9958
vn -0.5523 0.3734 -0.7454
vn 0.9838 -0.1235 -0.1296
vn -0.8214 0.5228 -0.2279
vn -0.8308 0.5250 -0.1847
vn -0.1846 -0.8377 0.5139
vn -0.3409 0.9250 -0.1675
vn 0.9274 0.2457 -0.2821
vn -0.8979 0.4093 -0.1619
vn -0.9618 0.1685 -0.2158
vn 0.4948 -0.8685 0.0284
vn 0.5156 -0.8565 0.0219
vn -0.9524 0.1881 -0.2398
vn -0.8237 0.3055 -0.4777
vn 0.8230 -0.5681 -0.0034
vn 0.9545 -0.2339 0.1848
vn 0.9481 -0.2652 0.1756
vn 0.9087 -0.3641 0.2042
vn -0.8442 0.3750 -0.3830
vn 0.8299 -0.5570 -0.0313
vn -0.6582 0.5780 -0.4825
vn -0.8367 0.2938 -0.4623
vn 0.8423 -0.2421 -0.4815
vn 0.5047 -0.5770 -0.6421
vn -0.5740 0.0056 -0.8188
vn -0.6485 -0.0181 -0.7610
vn -0.6922 -0.0161 -0.7216
vn -0.5960 0.4048 -0.6935
vn -0.1699 0.5825 -0.7949
vn 0.5779 -0.2248 -0.7845
vn 0.6561 -0.5973 -0.4612
vn -0.8465 0.5184 -0.1209
vn -0.8298 0.5118 -0.2224
vn 0.3972 0.1377 -0.9073
vn 0.5732 -0.3517 -0.7401
vn -0.9037 0.0963 0.4172
vn -0.2717 -0.9453 0.1807
vn 0.4231 -0.8874 0.1832
vn -0.8917 -0.3571 0.2781
vn 0.2473 0.9161 -0.3156
vn 0.5435 0.8360 -0.0751
vn 0.9849 -0.1089 -0.1349
vn -0.3277 0.8629 -0.3846
vn 0.5543 -0.8231 -0.1239
vn -0.7659 0.6138 -0.1917
vn 0.4702 -0.8725 -0.1332
vn -0.9141 0.2963 -0.2767
vn -0.8706 0.3818 -0.3104
vn 0.8801 -0.4632 0.1044
vn -0.7805 0.3604 -0.5109
vn 0.7450 -0.5658 -0.3533
vn 0.8190 -0.4103 -0.4012
vn -0.8584 0.0967 -0.5037
vn -0.4831 -0.3266 -0.8124
vn -0.7441 0.1691 -0.6463
vn -0.7725 0.3251 -0.5455
vn -0.1947 0.1682 -0.9663
vn -0.2619 0.1323 -0.9560
vn 0.0974 0.0221 -0.9950
vn -0.4001 0.3082 -0.8631
vn 0.3581 -0.1886 -0.9144
vn -0.5533 0.3974 -0.7321
vn 0.3736 -0.2352 -0.8973
vn 0.6739 -0.2745 -0.6860
vn 0.7994 -0.4932 -0.3432
vn 0.8754 -0.4810 -0.0483
vn 0.9242 -0.3481 -0.1570
vn 0.7349 -0.6666 0.1249
vn 0.6048 -0.6508 -0.4591
vn -0.8468 0.5181 -0.1207
vn 0.6004 -0.3104 -0.7370
vn 0.5997 -0.3304 -0.7288
vn 0.2721 0.0278 -0.9619
vn 0.4186 0.1794 -0.8903
vn -0.8477 0.4444 0.2895
vn 0.4130 -0.0210 -0.9105
vn -0.4765 -0.7913 -0.3833
vn 0.0476 -0.9925 0.1128
vn 0.7404 0.6291 -0.2367
vn 0.5400 0.7971 -0.2704
vn 0.5358 -0.8369 -0.1122
vn 0.8292 -0.5585 -0.0225
vn 0.4717 -0.8102 -0.3480
vn -0.8607 0.2947 -0.4151
vn 0.9605 -0.2051 0.1882
vn 0.8182 -0.5749 0.0029
vn -0.7965 0.3377 -0.5016
vn 0.2019 -0.4962 -0.8444
vn -0.3591 0.2581 -0.8969
vn -0.1323 0.2371 -0.9624
vn 0.5478 -0.2179 -0.8078
vn 0.8268 -0.4695 -0.3099
vn 0.6342 -0.6689 -0.3878
vn 0.6498 -0.5605 -0.5134
vn -0.8288 0.4943 0.2620
vn 0.5555 -0.5196 -0.6492
vn -0.2531 -0.8974 0.3615
vn 0.5847 0.7628 -0.2760
vn 0.9844 -0.1080 -0.1390
vn 0.5135 -0.8083 -0.2880
vn -0.9163 0.0756 -0.3932
vn -0.8314 0.3893 -0.3965
vn -0.8263 0.3900 -0.4064
vn -0.7925 0.3257 -0.5155
vn -0.8437 0.2117 -0.4933
vn 0.5104 -0.6307 -0.5845
vn 0.4753 -0.5422 -0.6929
vn -0.5992 -0.3445 -0.7227
vn 0.1541 -0.0415 -0.9872
vn 0.3943 -0.2072 -0.8953
vn -0.7891 0.5104 -0.3416
vn -0.7324 0.5644 -0.3808
vn 0.6839 -0.6584 -0.3142
vn 0.9374 -0.1770 -0.3000
vn 0.7939 -0.5421 -0.2755
vn 0.7602 -0.4593 -0.4595
vn 0.6005 -0.3964 -0.6944
vn -0.9820 -0.1737 0.0744
vn 0.1607 -0.9593 0.2321
vn 0.1177 0.7884 -0.6037
vn 0.9243 0.3818 0.0034
vn 0.6298 -0.7650 -0.1347
vn -0.5717 0.8090 -0.1368
vn -0.9725 0.1296 -0.1934
vn 0.6243 -0.7201 -0.3028
vn -0.9123 0.1675 -0.3736
vn 0.8383 -0.4101 0.3592
vn 0.9334 -0.3051 0.1887
vn -0.8420 0.3789 -0.3840
vn -0.7841 0.4045 -0.4707
vn 0.9091 -0.4123 0.0599
vn -0.7951 0.3407 -0.5018
vn -0.8609 0.0986 -0.4991
vn 0.5477 -0.5739 -0.6088
vn -0.6061 0.0046 -0.7954
vn -0.0130 -0.4979 -0.8672
vn -0.3359 -0.1977 -0.9209
vn -0.1870 0.2016 -0.9615
vn 0.0897 0.0553 -0.9944
vn -0.4253 0.2824 -0.8599
vn -0.6351 0.4704 -0.6127
vn -0.7013 0.4879 -0.5197
vn 0.5368 -0.1710 -0.8262
vn -0.8620 0.4785 -0.1674
vn -0.8437 0.5028 -0.1880
vn 0.9103 -0.3387 -0.2381
vn -0.8459 0.4959 -0.1962
vn -0.9033 0.4279 -0.0311
vn 0.1498 -0.8327 -0.5331
vn 0.5059 -0.5533 -0.6617
vn 0.5911 0.6486 -0.4794
vn 0.3213 0.7904 -0.5215
vn -0.4140 0.8995 0.1396
vn 0.7372 -0.6627 -0.1314
vn -0.8201 0.5718 -0.0211
vn -0.8417 0.4880 -0.2310
vn 0.8074 -0.5454 0.2251
vn -0.8962 0.2282 -0.3805
vn -0.8857 0.2722 -0.3761
vn 0.9115 -0.4039 0.0782
vn -0.8457 0.3270 -0.4217
vn -0.7574 0.4751 -0.4480
vn 0.7332 -0.6043 -0.3117
vn 0.9033 -0.2914 -0.3147
vn 0.6531 -0.5717 -0.4966
vn -0.8372 0.2271 -0.4975
vn 0.3479 -0.5859 -0.7319
vn -0.8253 0.0287 -0.5639
vn -0.7705 0.2960 0.5645
vn 0.2373 -0.5035 -0.8308
vn 0.0741 -0.4733 -0.8778
vn -0.6300 0.0103 -0.7766
vn 0.1226 -0.4027 -0.9071
vn -0.8829 0.3599 -0.3017
vn 0.1865 -0.5062 -0.8420
vn -0.4617 -0.1552 -0.8734
vn -0.2647 0.1507 -0.9525
vn -0.0759 -0.1359 -0.9878
vn -0.5208 0.2579 -0.8138
vn -0.3439 0.3175 -0.8837
vn 0.0643 0.1674 -0.9838
vn 0.3413 -0.2146 -0.9151
vn -0.5838 0.4420 -0.6810
vn -0.6811 0.4240 -0.5970
vn -0.6817 0.4968 -0.5371
vn 0.7408 -0.6709 -0.0350
vn -0.8616 0.4855 -0.1481
vn 0.8015 -0.5231 -0.2898
vn 0.7105 -0.2863 -0.6428
vn 0.3666 -0.1279 -0.9215
vn -0.9802 0.1548 0.1235
vn -0.9802 0.1645 0.1097
vn -0.9327 -0.3010 0.1987
vn 0.4925 0.8021 -0.3378
vn -0.1994 0.9716 -0.1275
vn 0.6432 -0.7645 -0.0420
vn -0.7068 0.6095 -0.3591
vn 0.4975 -0.8672 -0.0200
vn 0.8324 -0.5523 -0.0449
vn 0.9145 -0.3856 0.1221
vn 0.7292 -0.6839 -0.0234
vn 0.8651 -0.4910 -0.1021
vn -0.7666 0.3667 -0.5271
vn 0.6376 -0.4503 -0.6251
vn -0.8309 0.2270 -0.5081
vn -0.8116 0.3529 -0.4656
vn 0.3425 -0.3973 -0.8514
vn -0.6267 0.0134 -0.7792
vn -0.8114 0.1554 -0.5634
vn -0.1231 0.0411 -0.9915
vn -0.2772 0.0574 -0.9591
vn -0.0887 0.1119 -0.9897
vn -0.2542 -0.0856 -0.9634
vn -0.2145 0.0514 -0.9754
vn 0.0639 0.0158 -0.9978
vn -0.4371 0.3331 -0.8354
vn 0.5248 -0.2440 -0.8155
vn -0.9154 0.3911 -0.0949
vn -0.8276 0.5144 -0.2246
vn 0.6656 -0.7433 -0.0667
vn 0.7507 -0.4311 -0.5006
vn -0.8754 0.4833 0.0088
vn -0.7986 0.5849 -0.1423
vn 0.5612 -0.1980 -0.8037
vn 0.5953 -0.1046 -0.7966
vn -0.9620 -0.0872 0.2587
vn -0.3443 -0.9383 -0.0331
vn -0.3157 -0.7336 0.6018
vn 0.9212 0.3811 -0.0783
vn -0.8570 0.1435 -0.4949
vn 0.8900 -0.4390 0.1229
vn 0.9764 -0.2074 0.0600
vn 0.8996 -0.4117 0.1460
vn 0.9087 -0.4162 0.0335
vn -0.8494 0.3486 -0.3963
vn -0.8244 0.3706 -0.4278
vn -0.8454 0.3615 -0.3932
vn 0.8611 -0.4981 -0.1017
vn -0.8328 0.2328 -0.5022
vn -0.6777 0.0397 -0.7343
vn -0.6480 0.0800 -0.7574
vn -0.6423 0.5107 -0.5715
vn -0.8824 0.1597 -0.4427
vn 0.0548 0.0300 -0.9980
vn -0.4106 0.3992 -0.8198
vn 0.3544 -0.1893 -0.9157
vn -0.6446 0.3442 -0.6826
vn 0.5040 -0.6650 -0.5511
vn -0.8543 0.5191 -0.0261
vn -0.9658 0.2216 0.1346
vn -0.9286 -0.2058 0.3089
vn -0.2946 -0.8645 0.4072
vn 0.5613 0.5743 -0.5959
vn -0.0299 0.9914 -0.1276
vn 0.8982 0.4081 0.1633
vn 0.7833 -0.6212 0.0243
vn 0.5029 -0.8270 -0.2513
vn -0.8571 0.1428 -0.4950
vn -0.8276 0.4225 -0.3696
vn 0.9024 -0.4298 -0.0302
vn 0.8455 -0.5329 -0.0331
vn 0.7980 -0.5916 -0.1149
vn 0.8367 -0.5229 0.1626
vn 0.8189 -0.4104 -0.4011
vn 0.8008 -0.4367 -0.4099
vn -0.8099 0.1772 -0.5591
vn -0.8413 0.1356 -0.5232
vn 0.5334 -0.3394 -0.7748
vn -0.8351 0.2133 -0.5072
vn 0.4514 -0.5040 -0.7363
vn -0.8123 0.2242 -0.5384
vn 0.4698 -0.5504 -0.6902
vn -0.6952 -0.1740 -0.6974
vn -0.0531 -0.4100 -0.9105
vn -0.7145 0.2507 -0.6532
vn 0.3033 -0.4365 -0.8470
vn -0.2097 -0.1084 -0.9717
vn 0.2280 0.0929 -0.9692
vn -0.4309 0.3389 -0.8364
vn 0.3204 -0.3570 -0.8774
vn -0.5748 0.4576 -0.6784
vn -0.7378 0.4467 -0.5061
vn -0.7375 0.4878 -0.4670
vn -0.7940 0.5043 -0.3393
vn -0.7910 0.5070 -0.3425
vn 0.8187 -0.5740 0.0171
vn -0.8301 0.5203 -0.2004
vn 0.8970 -0.2694 -0.3505
vn 0.8246 -0.4210 -0.3780
vn 0.7612 -0.3623 -0.5378
vn 0.6089 -0.6353 -0.4750
vn 0.1491 -0.9864 -0.0691
vn -0.0572 -0.9027 0.4266
vn 0.5904 -0.7657 -0.2554
vn -0.9641 -0.0340 -0.2634
vn -0.8898 0.2701 -0.3677
vn -0.8311 0.2320 -0.5055
vn 0.6310 -0.4711 -0.6164
vn -0.8214 0.1743 -0.5431
vn 0.3864 -0.3624 -0.8482
vn -0.3556 0.0284 -0.9342
vn -0.8486 0.0705 -0.5242
vn -0.8099 0.3080 -0.4993
vn -0.0554 0.0889 -0.9945
vn -0.2563 0.2024 -0.9452
vn 0.1564 0.1617 -0.9744
vn 0.4080 -0.1946 -0.8920
vn -0.5660 0.3851 -0.7289
vn 0.5265 -0.2547 -0.8111
vn 0.9098 -0.3710 0.1863
vn 0.7294 -0.5107 -0.4551
vn 0.8803 -0.4688 -0.0726
vn 0.7091 -0.2703 -0.6512
vn -0.8963 0.4433 0.0119
vn 0.5616 0.1605 -0.8117
vn -0.3888 -0.7691 -0.5073
vn -0.7639 -0.4799 -0.4314
vn -0.5038 -0.8622 0.0524
vn -0.8522 -0.3651 0.3748
vn -0.6778 -0.4772 0.5594
vn -0.6278 0.6654 -0.4038
vn 0.7138 -0.6867 0.1376
vn -0.8619 0.2946 -0.4127
vn -0.8693 0.3304 -0.3677
vn 0.9004 -0.4114 0.1413
vn 0.8758 -0.4789 -0.0601
vn 0.8357 -0.5398 0.1012
vn 0.7523 -0.6112 -0.2457
vn -0.8370 0.2466 -0.4885
vn -0.7914 0.3365 -0.5103
vn -0.7823 0.1662 -0.6004
vn -0.7786 0.2245 -0.5860
vn 0.2395 -0.5211 -0.8192
vn 0.1924 -0.4862 -0.8524
vn -0.7242 0.3489 -0.5947
vn 0.3169 -0.4264 -0.8472
vn -0.4293 -0.2373 -0.8714
vn -0.1192 0.1549 -0.9807
vn -0.3349 0.1475 -0.9306
vn -0.3869 0.1872 -0.9029
vn -0.4723 0.2975 -0.8297
vn 0.1311 -0.0873 -0.9875
vn 0.8370 -0.3660 -0.4068
vn 0.8692 -0.4875 -0.0822
vn 0.8023 -0.5490 -0.2341
vn 0.8407 -0.3047 -0.4477
vn -0.8730 0.4859 0.0421
vn 0.5979 -0.1088 -0.7941
vn 0.5403 -0.3746 -0.7535
vn 0.9781 0.1879 -0.0893
vn -0.0676 0.9875 -0.1426
vn -0.6969 0.6135 -0.3714
vn 0.6916 -0.7095 0.1350
vn 0.9548 -0.2492 0.1620
vn 0.9347 -0.3454 0.0832
vn 0.8641 -0.4867 -0.1278
vn -0.7810 0.1267 -0.6116
vn -0.8421 0.0702 -0.5348
vn -0.5933 0.0394 -0.8040
vn -0.6034 0.0233 -0.7971
vn -0.4022 -0.2350 -0.8849
vn -0.0497 0.0050 -0.9988
vn -0.2851 0.0576 -0.9568
vn 0.4556 -0.3721 -0.8087
vn -0.6388 0.4409 -0.6305
vn 0.7455 -0.1453 -0.6504
vn 0.7107 -0.7035 0.0018
vn -0.8376 0.4670 -0.2833
vn 0.7219 -0.5988 -0.3467
vn 0.7082 -0.4051 -0.5782
vn 0.4093 -0.1131 -0.9054
vn -0.8744 0.4706 -0.1180
vn 0.3706 -0.7289 -0.5756
vn -0.1965 -0.8207 -0.5366
vn -0.9852 -0.1138 0.1283
vn -0.2477 -0.8977 0.3643
vn 0.6431 0.7599 0.0941
vn 0.7516 0.6414 -0.1540
vn -0.7760 0.5153 -0.3638
vn 0.5356 -0.8373 -0.1099
vn 0.6913 -0.7075 0.1465
vn 0.9638 -0.2635 -0.0418
vn 0.8703 -0.4882 -0.0644
vn 0.8912 -0.4534 -0.0135
vn -0.8322 0.3427 -0.4359
vn 0.9055 -0.2689 -0.3282
vn 0.6433 -0.6276 -0.4385
vn 0.7123 -0.4957 -0.4969
vn -0.4838 -0.1669 -0.8591
vn 0.1083 -0.3848 -0.9166
vn -0.3846 0.1557 -0.9098
vn -0.6282 0.3006 -0.7176
vn -0.0695 -0.1347 -0.9884
vn -0.2551 0.2432 -0.9358
vn -0.0785 -0.0147 -0.9968
vn -0.0248 0.0897 -0.9957
vn 0.1052 -0.0964 -0.9898
vn 0.4169 -0.3209 -0.8504
vn -0.6830 0.3158 -0.6586
vn 0.6068 -0.2360 -0.7590
vn 0.8058 -0.4705 -0.3597
vn 0.8168 -0.5770 -0.0005
vn -0.7783 0.5899 -0.2150
vn -0.7334 0.5624 -0.3819
vn -0.8264 0.5520 -0.1112
vn -0.8085 0.5595 -0.1825
vn 0.7226 -0.4752 -0.5020
vn 0.8152 -0.5535 -0.1705
vn -0.8701 0.4777 -0.1216
vn 0.0184 -0.8922 -0.4513
vn -0.3981 -0.7536 0.5231
vn 0.4496 0.8772 -0.1683
vn 0.7347 0.6516 -0.1888
vn -0.1258 0.9650 -0.2299
vn -0.8663 0.4551 -0.2060
vn 0.8819 -0.4424 0.1627
vn 0.9498 -0.2712 0.1560
vn -0.7918 0.5046 -0.3442
vn 0.8957 -0.4408 0.0587
vn -0.7580 0.4729 -0.4491
vn 0.7552 -0.6534 -0.0536
vn -0.8050 0.1233 -0.5804
vn -0.8199 0.1711 -0.5464
vn 0.4978 -0.4955 -0.7118
vn 0.1432 -0.5612 -0.8152
vn 0.0142 -0.3582 -0.9335
vn -0.7196 0.0272 -0.6939
vn -0.0422 -0.4849 -0.8736
vn 0.2594 -0.3447 -0.9022
vn -0.7577 0.0392 -0.6514
vn -0.4963 0.3972 -0.7719
vn -0.3451 -0.0800 -0.9352
vn -0.4319 0.2986 -0.8511
vn 0.0860 -0.0848 -0.9927
vn 0.1612 0.1623 -0.9735
vn -0.4254 0.3269 -0.8439
vn -0.9365 0.3504 0.0129
vn 0.9167 -0.3899 -0.0871
vn 0.5543 -0.5587 -0.6169
vn 0.6006 -0.6750 -0.4284
vn 0.7416 -0.5607 -0.3684
vn -0.8667 0.4972 0.0410
vn -0.8839 0.4623 0.0713
vn 0.5439 -0.4055 -0.7347
vn -0.0759 -0.8975 -0.4344
vn -0.7789 -0.2061 0.5923
vn 0.6821 0.6673 0.2991
vn -0.3986 0.9040 0.1543
vn 0.9149 0.2812 0.2896
vn -0.9247 0.0038 -0.3806
vn 0.8096 -0.5655 -0.1577
vn -0.7317 0.3616 -0.5778
vn 0.1919 -0.5088 -0.8393
vn -0.0256 -0.3678 -0.9295
vn -0.6475 0.0793 -0.7579
vn -0.6555 0.1117 -0.7469
vn -0.1888 -0.2364 -0.9531
vn -0.0787 -0.0157 -0.9968
vn -0.2120 0.1240 -0.9694
vn -0.2108 0.0550 -0.9760
vn -0.3861 0.1625 -0.9080
vn -0.2312 -0.0623 -0.9709
vn -0.4540 0.2825 -0.8450
vn -0.4819 0.3491 -0.8037
vn 0.1669 -0.1386 -0.9762
vn 0.1306 -0.0521 -0.9901
vn -0.4766 0.2984 -0.8269
vn 0.5563 -0.3127 -0.7699
vn 0.6868 -0.7046 -0.1783
vn 0.8949 -0.3384 -0.2909
vn 0.7399 -0.3802 -0.5550
vn -0.8616 0.4942 -0.1159
vn 0.5992 -0.6438 -0.4759
vn -0.9360 -0.1264 0.3286
vn -0.0181 0.9863 -0.1637
vn 0.7633 0.4461 0.4673
vn -0.6523 0.5976 -0.4663
vn -0.7266 0.6825 -0.0791
vn 0.4832 -0.8720 -0.0789
vn 0.6200 -0.7212 -0.3091
vn -0.9721 0.1796 -0.1506
vn 0.8342 -0.5073 0.2162
vn -0.8498 0.2061 -0.4852
vn -0.8658 0.3054 -0.3965
vn -0.8493 0.3985 -0.3462
vn 0.8012 -0.4370 -0.4087
vn 0.5660 -0.5116 -0.6465
vn -0.8171 0.2055 -0.5386
vn 0.5801 -0.4415 -0.6845
vn 0.4887 -0.5099 -0.7080
vn -0.7803 0.0042 -0.6254
vn -0.5578 -0.1287 -0.8199
vn 0.0340 0.0140 -0.9993
vn 0.0290 -0.0856 -0.9959
vn -0.5198 0.2839 -0.8057
vn -0.7288 0.4611 -0.5063
vn 0.9540 -0.2658 -0.1385
vn 0.8246 -0.4209 -0.3780
vn -0.8374 0.5443 -0.0509
vn 0.9435 -0.2771 -0.1819
vn -0.8152 0.5788 -0.0233
vn -0.8656 0.5007 0.0109
vn -0.7606 -0.2380 0.6040
vn 0.5713 0.8207 0.0013
vn -0.4649 0.8728 0.1487
vn 0.7357 -0.6738 -0.0690
vn -0.8523 0.4593 -0.2504
vn 0.4710 -0.8791 0.0729
vn 0.4885 -0.8725 -0.0133
vn -0.9155 0.3851 -0.1164
vn 0.5609 -0.8279 -0.0013
vn 0.7202 -0.6912 -0.0603
vn 0.8857 -0.4641 0.0125
vn 0.8985 -0.4389 0.0020
vn -0.8777 0.2646 -0.3995
vn -0.8697 0.3286 -0.3683
vn -0.8346 0.4852 -0.2608
vn -0.8625 0.3305 -0.3833
vn -0.6703 0.5531 -0.4948
vn -0.7921 0.2599 -0.5522
vn 0.7829 -0.4638 -0.4146
vn 0.6576 -0.5473 -0.5176
vn 0.5395 -0.7703 -0.3401
vn 0.5789 -0.4921 -0.6502
vn -0.8100 0.2206 -0.5434
vn 0.1679 -0.8018 -0.5735
vn -0.6707 0.2716 -0.6902
vn 0.1865 -0.4710 -0.8622
vn -0.7303 -0.0132 -0.6830
vn -0.6027 0.1332 -0.7867
vn -0.7098 0.0643 -0.7014
vn 0.2721 -0.4400 -0.8558
vn 0.2395 -0.4445 -0.8632
vn -0.2373 -0.0652 -0.9693
vn 0.0806 -0.0676 -0.9945
vn 0.0870 -0.0436 -0.9953
vn 0.6765 -0.2830 -0.6799
vn 0.9161 -0.3869 -0.1054
vn -0.8423 0.5359 -0.0574
vn -0.8802 0.4746 -0.0017
vn -0.8361 0.5468 0.0436
vn -0.9462 0.2399 0.2173
vn -0.9024 0.3051 0.3042
vn 0.5249 -0.8302 -0.1875
vn -0.4462 -0.7345 -0.5113
vn -0.6697 -0.4663 -0.5779
vn 0.6894 0.6960 0.2007
vn -0.6567 0.5998 -0.4571
vn 0.6240 -0.7448 -0.2365
vn -0.8068 -0.0560 -0.5881
vn -0.9767 0.0256 -0.2131
vn 0.9201 -0.3025 0.2488
vn -0.8226 0.4093 -0.3946
vn 0.7299 -0.6368 -0.2484
vn 0.8695 -0.4158 -0.2668
vn 0.8698 -0.4852 -0.0893
vn 0.7694 -0.5462 -0.3312
vn -0.8168 0.3163 -0.4825
vn 0.4329 -0.5032 -0.7479
vn -0.1481 -0.3773 -0.9142
vn -0.6293 0.0603 -0.7748
vn 0.2395 -0.4544 -0.8580
vn -0.3795 0.1169 -0.9178
vn -0.3343 0.1074 -0.9363
vn -0.1970 0.1429 -0.9699
vn -0.0419 -0.0604 -0.9973
vn -0.6336 0.4164 -0.6520
vn -0.6996 0.4820 -0.5274
vn 0.6994 -0.4773 -0.5320
vn 0.8459 -0.4851 -0.2218
vn 0.6966 -0.3066 0.6487
vn 0.7463 -0.5990 -0.2904
vn 0.8087 -0.4161 -0.4158
vn 0.6044 -0.7873 -0.1220
vn -0.7781 0.6275 -0.0300
vn 0.6954 -0.2518 -0.6731
vn 0.4024 -0.6590 -0.6354
vn -0.7737 -0.3558 0.5243
vn -0.1041 -0.9629 -0.2491
vn -0.6396 -0.2910 0.7115
vn -0.7240 -0.4897 0.4858
vn 0.7234 0.6882 0.0548
vn 0.9157 0.3906 -0.0942
vn 0.9785 0.2046 0.0258
vn 0.9932 -0.0777 -0.0870
vn 0.7341 -0.6491 -0.1994
vn -0.7840 0.5990 -0.1629
vn 0.4037 -0.9133 -0.0536
vn 0.7361 -0.6738 -0.0651
vn -0.8479 0.2413 -0.4721
vn 0.9785 -0.1660 0.1225
vn -0.8522 0.4146 -0.3193
vn 0.9412 -0.2602 0.2157
vn 0.9146 -0.4044 -0.0020
vn -0.8299 0.2932 -0.4747
vn 0.9402 -0.2395 -0.2424
vn 0.7734 -0.5216 -0.3604
vn -0.7971 0.2258 -0.5600
vn 0.2367 -0.4073 -0.8821
vn 0.0608 -0.4620 -0.8848
vn 0.1129 -0.3541 -0.9284
vn -0.8433 0.3102 -0.4389
vn 0.2402 -0.4440 -0.8632
vn -0.8501 0.2779 -0.4474
vn -0.7167 0.0002 -0.6973
vn -0.2316 -0.2318 -0.9448
vn -0.2933 0.1585 -0.9428
vn -0.3654 0.1451 -0.9195
vn -0.1965 -0.0635 -0.9784
vn -0.0480 0.1420 -0.9887
vn -0.0545 -0.0644 -0.9964
vn -0.2572 0.1892 -0.9477
vn -0.4701 0.1695 -0.8662
vn -0.4411 0.2538 -0.8608
vn -0.0095 -0.1811 -0.9834
vn -0.4891 0.3497 -0.7991
vn -0.5811 0.4692 -0.6650
vn -0.7552 0.4990 -0.4250
vn 0.8468 -0.5305 -0.0388
vn -0.8371 0.5011 -0.2193
vn 0.9468 -0.3089 -0.0901
vn -0.8424 0.5328 -0.0808
vn -0.8810 0.4607 -0.1081
vn -0.8473 0.5286 -0.0514
vn -0.8333 0.5523 -0.0223
vn 0.6300 0.0919 -0.7711
vn -0.8387 0.5444 -0.0138
vn -0.8739 0.4386 0.2097
vn -0.2750 -0.9184 -0.2843
vn -0.3295 -0.9191 0.2161
vn 0.6297 0.6924 -0.3524
vn -0.1328 0.8925 -0.4310
vn -0.4292 0.9023 0.0403
vn -0.9140 0.3768 -0.1502
vn -0.8573 0.3900 -0.3362
vn -0.8442 0.4426 -0.3023
vn -0.9261 0.2782 -0.2548
vn 0.8400 -0.4667 0.2769
vn 0.9473 -0.2638 0.1815
vn -0.8302 0.3107 -0.4629
vn 0.8743 -0.3947 -0.2825
vn -0.8002 0.2025 -0.5644
vn -0.7921 0.1316 -0.5960
vn -0.6969 0.0946 -0.7109
vn -0.6818 0.1230 -0.7212
vn -0.7478 0.2782 -0.6028
vn 0.1466 -0.3456 -0.9268
vn -0.2290 -0.2420 -0.9429
vn -0.7274 0.0743 -0.6822
vn -0.1409 -0.2141 -0.9666
vn -0.2838 -0.0764 -0.9558
vn -0.1649 0.0660 -0.9841
vn -0.0967 -0.1547 -0.9832
vn -0.3816 0.0742 -0.9213
vn -0.6024 0.3677 -0.7085
vn 0.5065 -0.3520 -0.7871
vn -0.7610 0.4929 -0.4218
vn -0.7835 0.5231 -0.3354
vn 0.7892 -0.6131 0.0372
vn 0.8851 -0.4363 -0.1619
vn 0.8621 -0.3011 -0.4076
vn 0.5758 -0.7447 -0.3376
vn 0.7925 -0.3756 -0.4805
vn -0.8123 0.5832 0.0062
vn 0.6480 0.0576 -0.7595
vn 0.5295 -0.8289 -0.1807
vn -0.0982 -0.8597 -0.5012
vn -0.5118 -0.8500 -0.1250
vn 0.9772 -0.2122 0.0113
vn 0.6354 -0.7516 -0.1772
vn 0.5571 -0.8239 -0.1040
vn 0.7287 -0.6766 0.1061
vn -0.9082 0.2151 -0.3589
vn -0.7488 0.4296 -0.5047
vn 0.9294 -0.2913 -0.2267
vn -0.8580 0.2316 -0.4584
vn -0.8688 0.3487 -0.3516
vn -0.8190 0.1279 -0.5593
vn -0.8291 0.2763 -0.4861
vn -0.7566 0.2547 -0.6023
vn 0.0559 -0.2218 -0.9735
vn -0.7133 0.0676 -0.6976
vn -0.3949 0.7335 -0.5533
vn -0.2901 0.1453 -0.9459
vn -0.3067 0.1401 -0.9415
vn -0.0293 -0.0249 -0.9993
vn 0.0615 -0.0960 -0.9935
vn 0.1895 -0.0999 -0.9768
vn -0.4671 0.2483 -0.8486
vn 0.5490 -0.3107 -0.7759
vn 0.7713 -0.4731 -0.4256
vn 0.4808 -0.6270 -0.6129
vn 0.7787 -0.3916 -0.4902
vn 0.7314 -0.6784 -0.0692
vn 0.6332 0.0262 -0.7736
vn -0.9106 0.4118 0.0353
vn 0.6205 -0.1016 -0.7776
vn 0.5781 -0.6468 -0.4975
vn 0.4485 0.8763 0.1758
vn 0.3164 0.8412 -0.4384
vn -0.0176 0.9995 0.0261
vn -0.2024 0.9603 -0.1918
vn 0.7076 -0.6978 -0.1114
vn -0.9553 0.2804 0.0935
vn 0.9104 -0.4027 0.0951
vn -0.8512 0.4295 -0.3016
vn 0.8074 -0.5776 -0.1200
vn 0.8635 -0.4872 -0.1302
vn -0.8132 0.3301 -0.4793
vn 0.8115 -0.4323 -0.3932
vn -0.8281 0.3923 -0.4004
vn -0.8654 0.2890 -0.4094
vn -0.8114 0.0886 -0.5777
vn 0.7350 -0.5148 -0.4413
vn -0.7930 0.1763 -0.5832
vn -0.8892 0.1230 -0.4407
vn -0.6146 0.1604 -0.7724
vn 0.0208 -0.3743 -0.9271
vn -0.7538 0.2196 -0.6194
vn -0.5425 0.1185 -0.8316
vn -0.4406 0.0894 -0.8932
vn -0.4375 0.0952 -0.8942
vn -0.1420 -0.2336 -0.9619
vn -0.1269 -0.2359 -0.9634
vn -0.3654 0.0722 -0.9281
vn -0.0590 -0.1014 -0.9931
vn -0.3408 0.1619 -0.9261
vn -0.5092 0.0634 -0.8583
vn -0.4263 0.2186 -0.8778
vn -0.2634 0.1227 -0.9569
vn -0.5127 0.3107 -0.8004
vn 0.0709 -0.1695 -0.9830
vn 0.2300 -0.2718 -0.9345
vn 0.1931 -0.0300 -0.9807
vn 0.5347 -0.2344 -0.8119
vn 0.6631 -0.2879 -0.6910
vn 0.7552 -0.6280 -0.1878
vn 0.6599 -0.6162 -0.4298
vn 0.7703 -0.4786 -0.4215
vn -0.8458 0.5309 -0.0529
vn 0.8467 -0.3359 -0.4127
vn -0.1157 -0.9799 -0.1627
vn -0.2441 -0.8475 0.4712
vn 0.8742 0.4217 -0.2407
vn -0.3972 0.8938 0.2081
vn 0.4993 0.8232 -0.2703
vn -0.7460 0.3719 -0.5524
vn -0.8969 -0.2855 -0.3377
vn -0.9248 0.2951 -0.2402
vn 0.9402 -0.3328 0.0729
vn 0.9299 -0.3587 0.0813
vn 0.8979 -0.4247 -0.1158
vn 0.8863 -0.3524 -0.3004
vn 0.6143 -0.4941 -0.6152
vn -0.8053 0.1822 -0.5642
vn -0.8430 0.1475 -0.5172
vn -0.6994 0.2378 -0.6740
vn -0.6204 0.1202 -0.7751
vn -0.5892 0.0644 -0.8054
vn -0.0033 -0.3881 -0.9216
vn -0.6037 -0.0924 -0.7918
vn -0.4176 0.2328 -0.8783
vn -0.5954 -0.0250 -0.8030
vn -0.6453 0.1757 -0.7435
vn 0.1429 -0.2775 -0.9501
vn -0.0954 -0.2793 -0.9555
vn -0.4728 0.2245 -0.8521
vn -0.4605 0.0667 -0.8851
vn -0.0886 -0.1207 -0.9887
vn -0.3495 0.1660 -0.9221
vn -0.0381 -0.0533 -0.9979
vn -0.3766 0.0733 -0.9235
vn -0.2890 0.1482 -0.9458
vn -0.4201 0.1158 -0.9001
vn -0.0019 -0.0851 -0.9964
vn -0.3542 0.2631 -0.8974
vn 0.1871 0.0980 -0.9774
vn -0.4467 0.2162 -0.8682
vn 0.0201 -0.1117 -0.9935
vn 0.0200 -0.1118 -0.9935
vn -0.6316 0.4254 -0.6481
vn 0.4851 -0.3817 -0.7868
vn -0.8185 0.5491 -0.1689
vn 0.8670 -0.4431 -0.2279
vn 0.7364 -0.5573 -0.3837
vn -0.8346 0.5439 -0.0871
vn 0.8243 -0.4034 -0.3971
vn 0.4206 -0.7060 -0.5698
vn -0.9289 -0.2055 0.3081
vn -0.6240 -0.6911 -0.3647
vn -0.4291 -0.8564 0.2871
vn 0.7886 0.6089 -0.0855
vn 0.8431 0.5359 -0.0443
vn 0.7817 0.6174 0.0875
vn -0.3754 0.9112 0.1697
vn -0.4265 0.8773 -0.2201
vn 0.6900 -0.7181 -0.0903
vn 0.8360 -0.5486 -0.0119
vn 0.8919 -0.4169 0.1750
vn -0.8465 0.4514 -0.2823
vn -0.8545 0.3803 -0.3538
vn -0.8305 0.4362 -0.3463
vn -0.8258 0.4740 -0.3057
vn -0.8160 0.4746 -0.3299
vn -0.8107 0.3705 -0.4533
vn -0.8518 0.2546 -0.4578
vn 0.4527 -0.4840 -0.7489
vn 0.2494 -0.4415 -0.8619
vn 0.0032 -0.2906 -0.9568
vn -0.3973 0.1914 -0.8975
vn -0.5132 0.0941 -0.8531
vn 0.0741 -0.3336 -0.9398
vn -0.4549 0.0919 -0.8858
vn -0.5127 0.0173 -0.8584
vn -0.0958 -0.1134 -0.9889
vn -0.4985 -0.0105 -0.8669
vn -0.3354 0.0801 -0.9387
vn -0.0089 0.1624 -0.9867
vn -0.1379 -0.2368 -0.9617
vn -0.4609 0.0937 -0.8825
vn -0.1206 0.0637 -0.9907
vn -0.1372 -0.1320 -0.9817
vn -0.1141 0.0161 -0.9933
vn -0.0850 -0.0622 -0.9944
vn -0.0707 -0.1859 -0.9800
vn -0.5210 0.2420 -0.8185
vn 0.0914 -0.1912 -0.9773
vn -0.4153 0.2656 -0.8700
vn -0.5580 0.3212 -0.7652
vn -0.6186 0.2926 -0.7292
vn -0.5738 0.4189 -0.7037
vn 0.2620 -0.2257 -0.9383
vn -0.5587 0.3913 -0.7313
vn -0.7948 0.4963 -0.3494
vn 0.8049 -0.4524 -0.3839
vn -0.7956 0.5934 -0.1223
vn 0.7706 -0.0348 0.6364
vn -0.8604 0.5093 0.0170
vn -0.8509 0.5241 -0.0369
vn 0.6201 -0.2461 -0.7449
vn 0.2989 -0.8367 -0.4588
vn -0.2346 -0.9334 -0.2716
vn -0.5186 -0.8459 -0.1249
vn -0.7132 -0.6716 0.2007
vn -0.6917 -0.1931 0.6959
vn 0.8020 0.4674 0.3720
vn -0.8588 0.3874 -0.3351
vn 0.4247 -0.9050 0.0251
vn 0.5562 -0.8189 -0.1417
vn -0.7731 0.3179 -0.5489
vn 0.8493 -0.4802 0.2193
vn 0.9311 -0.3423 0.1260
vn 0.9077 -0.4177 -0.0413
vn -0.7936 0.3283 -0.5124
vn -0.8348 0.2951 -0.4649
vn 0.9007 -0.3488 -0.2591
vn -0.8828 0.2765 -0.3796
vn -0.8203 0.1706 -0.5460
vn 0.5624 -0.4711 -0.6795
vn 0.4863 -0.4715 -0.7356
vn -0.4167 0.1795 -0.8911
vn 0.0560 -0.2692 -0.9615
vn -0.3983 0.2391 -0.8855
vn -0.4757 0.1633 -0.8643
vn -0.0864 -0.1119 -0.9900
vn -0.1293 -0.1432 -0.9812
vn -0.5456 0.1653 -0.8216
vn -0.2943 -0.0269 -0.9553
vn -0.4617 0.0797 -0.8834
vn -0.4513 0.0681 -0.8897
vn -0.0975 -0.0822 -0.9918
vn -0.2158 -0.0482 -0.9752
vn -0.4710 0.0874 -0.8778
vn -0.0861 -0.1850 -0.9790
vn -0.4758 0.2309 -0.8487
vn -0.1820 -0.0440 -0.9823
vn -0.4042 0.1486 -0.9025
vn -0.5680 0.2626 -0.7801
vn 0.1898 -0.2425 -0.9514
vn -0.5847 0.3669 -0.7235
vn -0.6613 0.3913 -0.6399
vn 0.4392 -0.4518 -0.7765
vn -0.6343 0.4433 -0.6333
vn 0.5568 -0.2868 -0.7796
vn -0.7300 0.4868 -0.4797
vn -0.7687 0.4708 -0.4330
vn 0.8822 -0.4392 -0.1696
vn -0.8420 0.5341 -0.0757
vn 0.7830 -0.3086 -0.5400
vn 0.6934 -0.2449 -0.6776
vn 0.6840 -0.4355 -0.5851
vn -0.7851 0.5701 -0.2421
vn -0.9133 -0.0525 0.4038
vn -0.9411 -0.1074 0.3205
vn 0.3636 -0.8901 -0.2749
vn -0.5683 0.8033 -0.1780
vn 0.6558 -0.7492 -0.0931
vn 0.4081 -0.9109 0.0611
vn 0.7171 -0.6967 -0.0170
vn -0.9422 0.2574 -0.2145
vn -0.7450 0.5511 -0.3759
vn -0.8362 0.2876 -0.4669
vn 0.9105 -0.4028 -0.0933
vn 0.9297 -0.2412 -0.2782
vn 0.6140 -0.4945 -0.6152
vn 0.4277 -0.5421 -0.7233
vn -0.7803 0.3640 -0.5086
vn -0.8031 0.2117 -0.5570
vn 0.2638 -0.4851 -0.8337
vn -0.0067 -0.2673 -0.9636
vn -0.6140 -0.0256 -0.7889
vn 0.0030 -0.2917 -0.9565
vn -0.5841 0.0969 -0.8059
vn -0.0553 -0.2557 -0.9652
vn -0.0539 -0.1147 -0.9919
vn -0.0217 0.0662 -0.9976
vn -0.4626 0.1963 -0.8646
vn 0.0071 -0.1626 -0.9867
vn -0.5339 0.3164 -0.7841
vn 0.0232 -0.1106 -0.9936
vn 0.6152 -0.3776 -0.6921
vn 0.6489 -0.2606 -0.7149
vn -0.8319 0.4696 -0.2957
vn 0.8510 -0.4623 -0.2491
vn -0.8284 0.5256 -0.1935
vn -0.9289 0.3181 -0.1895
vn 0.8376 -0.5130 0.1881
vn -0.7752 0.5551 -0.3017
vn 0.8912 -0.4515 -0.0445
vn 0.5546 -0.4503 -0.6997
vn -0.8268 0.5558 0.0866
vn 0.5243 -0.5733 -0.6296
vn 0.5793 0.0104 -0.8150
vn -0.9262 0.3770 0.0009
vn -0.9118 0.4097 0.0274
vn 0.7830 -0.2711 -0.5599
vn 0.9847 -0.1446 0.0975
vn -0.9123 -0.0086 0.4094
vn -0.7763 -0.1094 0.6208
vn -0.2007 -0.9728 -0.1158
vn -0.8107 -0.5852 0.0188
vn -0.0298 0.9704 0.2397
vn 0.7533 0.6563 0.0431
vn 0.2492 0.9256 -0.2850
vn 0.6911 -0.7039 -0.1638
vn 0.4498 -0.8767 -0.1706
vn 0.9016 -0.4302 -0.0443
vn 0.9270 -0.3594 -0.1072
vn 0.9417 -0.3353 0.0257
vn -0.8805 0.4055 -0.2457
vn 0.9402 -0.3316 0.0780
vn 0.8822 -0.4670 -0.0608
vn -0.8887 0.3059 -0.3415
vn 0.8204 -0.5655 -0.0840
vn -0.8910 0.1901 -0.4124
vn -0.8794 0.2512 -0.4044
vn -0.8498 0.2887 -0.4411
vn -0.7483 0.3005 -0.5914
vn -0.6166 0.1592 -0.7710
vn 0.0562 -0.2656 -0.9624
vn 0.0068 -0.1731 -0.9849
vn 0.0468 -0.1857 -0.9815
vn 0.0665 -0.1828 -0.9809
vn -0.5573 0.2862 -0.7795
vn 0.1939 -0.1865 -0.9631
vn 0.2800 -0.0859 -0.9561
vn 0.4400 -0.4425 -0.7814
vn 0.9538 -0.2999 -0.0183
vn 0.9435 -0.3001 -0.1408
vn 0.9082 -0.4154 -0.0504
vn -0.9419 0.1873 0.2788
vn -0.7911 0.5137 0.3321
vn 0.9746 -0.2153 -0.0614
vn 0.5434 -0.8370 0.0640
vn -0.8702 0.3278 -0.3677
vn -0.8493 0.4807 -0.2181
vn 0.8445 -0.5355 -0.0110
vn 0.8524 -0.5176 -0.0744
vn -0.8145 0.3293 -0.4776
vn -0.8690 0.2495 -0.4273
vn 0.7400 -0.4795 -0.4717
vn 0.7658 -0.4398 -0.4692
vn 0.4715 -0.4716 -0.7452
vn 0.4636 -0.4867 -0.7404
vn -0.6511 0.3052 -0.6949
vn -0.6749 0.1538 -0.7217
vn -0.5970 0.1502 -0.7881
vn -0.4982 0.1316 -0.8570
vn -0.0196 -0.1807 -0.9833
vn -0.6946 0.0576 -0.7171
vn 0.0153 -0.1133 -0.9934
vn -0.0342 -0.2404 -0.9701
vn -0.5136 0.2123 -0.8313
vn -0.5135 0.1934 -0.8360
vn 0.2052 -0.0143 -0.9786
vn -0.5980 0.3389 -0.7263
vn -0.4352 0.2214 -0.8727
vn 0.3691 -0.3493 -0.8613
vn 0.4735 -0.2771 -0.8361
vn 0.4339 -0.3123 -0.8451
vn 0.4591 -0.4076 -0.7894
vn 0.6283 -0.2119 -0.7485
vn -0.8727 0.4510 -0.1870
vn -0.8443 0.5336 -0.0498
vn 0.6561 -0.7495 0.0890
vn -0.8788 0.4473 0.1663
vn -0.7981 0.1524 0.5829
vn 0.0425 -0.9846 0.1696
vn -0.2323 -0.9554 -0.1825
vn 0.8467 0.5311 -0.0338
vn 0.7766 0.6241 0.0854
vn -0.6623 0.6920 -0.2872
vn 0.9607 -0.2605 -0.0959
vn -0.7561 0.4649 -0.4606
vn -0.7740 0.4165 -0.4770
vn 0.6464 -0.5468 -0.5321
vn -0.8044 0.2018 -0.5587
vn 0.3624 -0.5182 -0.7747
vn 0.1524 -0.4296 -0.8900
vn -0.5693 0.1957 -0.7985
vn -0.5678 0.2042 -0.7974
vn -0.5208 0.2422 -0.8186
vn 0.0317 -0.2209 -0.9748
vn -0.5355 0.2067 -0.8188
vn -0.5993 0.2768 -0.7511
vn -0.5972 0.4028 -0.6936
vn -0.6829 0.4370 -0.5854
vn -0.8595 0.5027 -0.0923
vn 0.9400 -0.3408 -0.0124
vn 0.8254 -0.2420 -0.5100
vn 0.9104 -0.4130 0.0250
vn 0.7054 -0.6420 -0.3004
vn -0.7559 0.6541 0.0286
vn -0.5563 0.5158 0.6515
vn 0.7483 -0.5037 -0.4317
vn 0.4235 -0.8830 -0.2023
vn -0.3669 -0.9109 0.1890
vn 0.8333 0.5509 0.0474
vn 0.9771 0.1930 0.0892
vn 0.5606 -0.8278 -0.0233
vn -0.6913 0.7113 0.1274
vn 0.7352 -0.6404 -0.2222
vn -0.7926 0.5918 -0.1468
vn -0.7575 0.6428 -0.1141
vn -0.8417 0.5306 -0.0999
vn 0.9283 -0.3715 -0.0189
vn 0.9159 -0.3962 0.0644
vn 0.9504 -0.2987 0.0872
vn 0.9138 -0.4060 -0.0080
vn 0.8786 -0.4765 -0.0325
vn -0.7952 0.3933 -0.4614
vn 0.6530 -0.5274 -0.5435
vn 0.4604 -0.5340 -0.7091
vn -0.8527 0.4072 -0.3271
vn 0.3468 -0.3548 -0.8682
vn 0.2948 -0.4704 -0.8318
vn -0.0193 -0.2015 -0.9793
vn -0.5655 0.2050 -0.7988
vn -0.5385 0.3169 -0.7808
vn -0.5465 0.1291 -0.8274
vn 0.0785 -0.0944 -0.9924
vn -0.6406 0.3657 -0.6751
vn 0.1444 -0.2225 -0.9642
vn -0.5028 0.3456 -0.7923
vn 0.2925 -0.1863 -0.9379
vn -0.7869 0.4959 -0.3673
vn -0.9070 0.3956 -0.1442
vn 0.7411 -0.6464 -0.1817
vn 0.8857 -0.3374 -0.3189
vn -0.8487 0.4698 0.2430
vn 0.7530 -0.0422 -0.6566
vn -0.8329 -0.2645 0.4861
vn -0.7078 -0.7048 0.0475
vn 0.9922 0.0127 -0.1241
vn -0.1109 0.9934 -0.0297
vn -0.9564 -0.2912 0.0236
vn 0.8412 -0.5390 -0.0437
vn 0.9029 -0.4297 0.0140
vn -0.8082 0.4707 -0.3539
vn -0.8690 0.2852 -0.4043
vn -0.8541 0.2495 -0.4563
vn -0.8273 0.1356 -0.5452
vn -0.9288 0.2931 -0.2268
vn -0.7243 0.4115 -0.5532
vn 0.2559 -0.3975 -0.8812
vn -0.6349 0.1585 -0.7561
vn -0.5736 0.2048 -0.7931
vn -0.0057 -0.2242 -0.9745
vn 0.2326 -0.2423 -0.9419
vn 0.3338 0.0586 -0.9408
vn 0.5085 -0.3768 -0.7742
vn 0.4192 -0.6698 -0.6129
vn -0.8195 0.4931 -0.2921
vn 0.6397 -0.7127 0.2878
vn -0.8422 0.5267 -0.1156
vn 0.9451 -0.3266 -0.0147
vn 0.9245 -0.3811 0.0069
vn 0.6452 -0.5237 -0.5563
vn -0.7216 0.6775 0.1426
vn 0.9256 -0.0383 -0.3766
vn 0.9149 -0.1245 -0.3839
vn 0.7153 -0.5380 -0.4460
vn 0.2399 -0.9634 0.1194
vn 0.4834 -0.8682 0.1120
vn -0.9054 -0.3489 0.2418
vn 0.6739 0.7380 0.0358
vn 0.8001 0.5991 -0.0289
vn 0.6436 0.7370 0.2066
vn 0.2469 0.9293 -0.2747
vn 0.8776 -0.4683 0.1024
vn 0.4245 -0.8803 -0.2119
vn -0.9262 0.3642 -0.0975
vn -0.9396 0.2899 -0.1820
vn -0.9585 -0.1408 -0.2480
vn -0.9144 0.3353 -0.2270
vn 0.8924 -0.4506 -0.0257
vn -0.8600 0.4258 -0.2814
vn -0.8388 0.4964 -0.2235
vn -0.9086 0.3365 -0.2473
vn 0.8452 -0.4040 -0.3498
vn -0.8705 0.2010 -0.4492
vn 0.6482 -0.5163 -0.5598
vn 0.5754 -0.3589 -0.7349
vn 0.3210 -0.3305 -0.8875
vn -0.7472 0.1577 -0.6457
vn -0.6712 0.2433 -0.7002
vn 0.2156 -0.2451 -0.9452
vn 0.1456 -0.4057 -0.9023
vn -0.5810 0.1563 -0.7987
vn -0.6531 0.2315 -0.7210
vn 0.1881 -0.3142 -0.9305
vn 0.3032 -0.3116 -0.9006
vn 0.8996 -0.1334 -0.4158
vn 0.8951 -0.1599 -0.4161
vn 0.7925 -0.5660 -0.2269
vn 0.7780 -0.6224 -0.0850
vn -0.8479 0.5227 -0.0889
vn 0.7850 -0.5569 -0.2714
vn 0.8202 -0.5636 -0.0981
vn 0.8091 -0.5603 -0.1776
vn 0.6180 -0.2557 -0.7434
vn 0.7300 -0.0323 -0.6827
vn -0.9467 -0.0048 0.3221
vn -0.3073 -0.8414 -0.4445
vn -0.7946 -0.0982 0.5991
vn 0.4156 -0.9074 0.0620
vn -0.7304 -0.3343 0.5956
vn -0.4546 -0.7865 0.4180
vn -0.2831 -0.7815 0.5561
vn 0.7264 0.6843 0.0637
vn -0.2793 0.9527 0.1198
vn 0.5333 -0.8447 0.0460
vn 0.6291 -0.7707 -0.1012
vn 0.6941 -0.7183 -0.0485
vn -0.9289 0.0284 -0.3693
vn 0.8798 -0.4535 -0.1428
vn 0.9282 -0.3370 -0.1578
vn -0.8476 0.4847 -0.2159
vn -0.8596 0.3089 -0.4070
vn -0.7790 0.4668 -0.4186
vn -0.7514 0.2982 -0.5886
vn 0.1238 -0.5028 -0.8555
vn 0.2139 -0.5494 -0.8077
vn -0.7099 -0.0120 -0.7042
vn -0.6625 0.1874 -0.7252
vn -0.5883 0.2510 -0.7687
vn 0.2213 -0.1920 -0.9561
vn -0.6446 0.1766 -0.7439
vn 0.3890 -0.1889 -0.9017
vn -0.6462 0.4765 -0.5961
vn -0.7810 0.4646 -0.4173
vn -0.4635 0.7283 -0.5047
vn 0.4097 -0.8322 -0.3736
vn 0.9410 -0.3230 0.1008
vn 0.6112 -0.4974 -0.6157
vn 0.6481 -0.2880 -0.7050
vn -0.6932 0.6035 0.3940
vn 0.1656 -0.9841 -0.0647
vn -0.2727 -0.9139 0.3009
vn 0.0928 0.9339 0.3452
vn 0.8777 0.4670 0.1073
vn -0.1104 0.9934 -0.0312
vn 0.8783 -0.4780 0.0113
vn 0.9655 -0.2106 0.1529
vn 0.8098 -0.5430 -0.2224
vn 0.8953 -0.2377 -0.3767
vn 0.8381 -0.4338 -0.3308
vn -0.8461 0.2558 -0.4676
vn 0.2277 -0.2077 -0.9513
vn 0.0495 -0.3344 -0.9411
vn 0.1962 -0.2625 -0.9448
vn -0.6606 0.2693 -0.7007
vn 0.3660 -0.3212 -0.8734
vn 0.2285 -0.2376 -0.9441
vn 0.9418 -0.3362 0.0035
vn 0.9439 -0.3302 0.0079
vn -0.8292 0.5581 0.0299
vn 0.6724 -0.6637 -0.3276
vn 0.6516 -0.1668 -0.7400
vn 0.5955 -0.3235 -0.7353
vn 0.8110 0.5573 0.1781
vn -0.7716 0.5378 -0.3398
vn -0.9670 0.2468 -0.0635
vn -0.9309 0.1814 -0.3170
vn 0.8389 -0.4703 -0.2739
vn -0.8591 0.4726 -0.1964
vn 0.8733 -0.4873 -0.0002
vn -0.0595 -0.8889 -0.4541
vn 0.8859 -0.3511 -0.3033
vn 0.7113 -0.3294 -0.6210
vn 0.2672 -0.2744 -0.9238
vn -0.6253 0.3100 -0.7162
vn 0.0060 -0.3307 -0.9437
vn 0.2276 -0.2971 -0.9273
vn -0.5758 0.3587 -0.7347
vn 0.3001 -0.2654 -0.9162
vn -0.6957 0.3315 -0.6372
vn -0.6336 0.4122 -0.6547
vn 0.3730 -0.3303 -0.8670
vn -0.7009 0.4075 -0.5854
vn 0.5212 -0.3313 -0.7865
vn -0.7911 0.4849 -0.3729
vn 0.5563 -0.3356 -0.7602
vn -0.7671 0.5863 -0.2604
vn 0.7887 -0.1794 -0.5880
vn 0.4111 -0.8231 -0.3918
vn -0.6268 -0.5438 0.5580
vn -0.4296 -0.6673 0.6084
vn -0.8391 -0.4773 0.2611
vn 0.8482 0.5017 0.1699
vn -0.7158 0.5999 -0.3574
vn 0.6816 -0.7277 -0.0769
vn -0.9294 0.2809 -0.2393
vn -0.9860 -0.1552 -0.0611
vn -0.7415 0.5903 -0.3190
vn 0.6911 -0.7212 -0.0473
vn -0.9560 0.2650 -0.1256
vn -0.8811 0.4095 -0.2368
vn 0.9247 -0.3395 -0.1723
vn -0.8551 0.4584 -0.2421
vn -0.9303 0.3238 -0.1723
vn -0.6856 0.6853 -0.2456
vn 0.8698 -0.4728 -0.1410
vn -0.8009 0.5203 -0.2963
vn 0.8861 -0.4004 -0.2337
vn -0.9168 0.2939 -0.2705
vn -0.8745 0.3520 -0.3336
vn -0.8256 0.3881 -0.4096
vn 0.7557 -0.4289 -0.4950
vn 0.6423 -0.5123 -0.5701
vn -0.7477 0.0577 -0.6616
vn -0.7893 0.2808 -0.5461
vn -0.8014 0.2971 -0.5191
vn -0.7597 0.2344 -0.6065
vn -0.7250 0.2660 -0.6353
vn 0.1876 -0.2913 -0.9380
vn 0.2677 -0.4198 -0.8672
vn -0.6113 0.4229 -0.6689
vn -0.6462 0.4273 -0.6323
vn -0.8189 0.4936 -0.2928
vn 0.8989 -0.4382 0.0036
vn -0.8415 0.5396 -0.0270
vn -0.8220 0.5680 -0.0405
vn -0.8634 0.5037 0.0283
vn 0.9487 -0.3160 -0.0096
vn -0.7523 0.3021 0.5854
vn -0.7100 0.2770 0.6475
vn -0.6800 0.1149 0.7242
vn 0.3217 -0.8678 -0.3786
vn 0.0783 -0.9965 -0.0284
vn -0.6559 0.5553 -0.5112
vn 0.5645 -0.8048 0.1835
vn -0.7008 0.7131 0.0184
vn 0.4498 -0.8594 -0.2431
vn 0.9205 -0.2525 -0.2983
vn -0.9047 0.3465 -0.2480
vn -0.9648 0.2027 -0.1678
vn -0.9588 0.2457 -0.1424
vn -0.8756 0.4108 -0.2541
vn 0.7953 -0.5951 -0.1152
vn -0.8591 0.4357 -0.2684
vn 0.8750 -0.3458 -0.3388
vn -0.8846 0.3003 -0.3567
vn 0.7123 -0.5188 -0.4727
vn 0.5860 -0.3475 -0.7320
vn -0.8368 0.3765 -0.3976
vn 0.5850 -0.4816 -0.6526
vn 0.6654 -0.3456 -0.6616
vn -0.8612 0.2040 -0.4655
vn -0.7732 0.4244 -0.4713
vn -0.6561 0.5174 -0.5494
vn -0.6814 0.3400 -0.6482
vn -0.7197 0.3953 -0.5708
vn -0.5970 0.4853 -0.6389
vn 0.2165 -0.1079 -0.9703
vn 0.2065 0.0953 -0.9738
vn -0.6736 0.4607 -0.5779
vn 0.7968 -0.2365 -0.5561
vn -0.8436 0.5170 -0.1455
vn -0.9215 0.3739 -0.1050
vn 0.9045 -0.3742 -0.2047
vn 0.8937 -0.2568 -0.3678
vn 0.5593 -0.0452 -0.8277
vn -0.6309 0.2405 0.7377
vn 0.6926 -0.7159 0.0880
vn -0.8144 -0.5088 0.2791
vn -0.8485 -0.4330 0.3043
vn -0.5271 -0.8428 0.1091
vn -0.3857 0.9183 -0.0890
vn 0.8154 0.5562 0.1606
vn -0.3518 0.9301 0.1053
vn 0.4427 -0.8905 -0.1050
vn -0.9446 0.1622 -0.2854
vn 0.9518 -0.3065 0.0137
vn 0.9074 -0.4030 -0.1194
vn 0.9021 -0.3948 -0.1740
vn 0.8660 -0.4983 -0.0411
vn 0.8469 -0.4553 -0.2746
vn -0.9272 0.2105 -0.3098
vn -0.9105 0.0762 -0.4064
vn -0.6231 -0.2067 -0.7543
vn -0.7910 0.3225 -0.5198
vn 0.1739 -0.3939 -0.9025
vn 0.2761 -0.2729 -0.9216
vn -0.7562 0.2379 -0.6096
vn -0.6538 0.3443 -0.6738
vn 0.2084 -0.2520 -0.9450
vn -0.6988 0.5136 -0.4979
vn 0.6946 -0.2085 -0.6885
vn 0.7687 -0.6246 0.1375
vn -0.8397 0.5302 0.1175
vn -0.8221 0.5614 0.0950
vn 0.8864 0.0015 -0.4628
vn -0.6853 0.3216 0.6534
vn 0.9258 -0.2946 -0.2369
vn -0.7697 -0.3085 0.5590
vn -0.4831 -0.8030 0.3489
vn 0.5597 0.7847 -0.2663
vn 0.8435 0.4401 -0.3079
vn 0.7522 0.6544 -0.0775
vn 0.5936 0.7997 -0.0900
vn 0.8370 -0.5357 -0.1112
vn -0.9376 0.2592 -0.2319
vn 0.5985 -0.7991 -0.0571
vn -0.7620 -0.5110 0.3979
vn 0.6970 -0.7156 -0.0457
vn 0.9008 -0.3899 0.1912
vn -0.8511 0.4794 -0.2143
vn -0.8490 0.3568 -0.3896
vn 0.8629 -0.3603 -0.3544
vn -0.9035 0.3413 -0.2592
vn 0.6983 -0.4982 -0.5140
vn -0.7603 0.1973 -0.6188
vn 0.4313 -0.5253 -0.7335
vn 0.1921 -0.3753 -0.9068
vn -0.6462 0.3534 -0.6764
vn -0.6818 0.3313 -0.6522
vn -0.7467 0.4070 -0.5261
vn 0.3800 -0.3268 -0.8653
vn 0.5621 -0.4590 -0.6880
vn -0.7817 0.4333 -0.4486
vn -0.7155 0.4753 -0.5120
vn -0.7994 0.5079 -0.3209
vn 0.3643 -0.7252 -0.5843
vn -0.8598 0.5040 0.0817
vn -0.8249 0.5109 -0.2418
vn 0.9233 -0.3782 0.0672
vn -0.8669 0.4980 -0.0228
vn 0.9216 -0.3836 0.0593
vn -0.7522 0.5942 0.2847
vn 0.6381 -0.6379 -0.4312
vn 0.6235 -0.2171 -0.7511
vn 0.6852 -0.2062 -0.6986
vn -0.7906 0.5165 0.3290
vn 0.7122 -0.0421 -0.7007
vn 0.7618 -0.1731 -0.6243
vn -0.8456 0.4129 0.3384
vn 0.7044 -0.7040 0.0905
vn -0.7210 -0.0365 0.6919
vn -0.5866 0.0244 0.8095
vn -0.1928 0.7719 -0.6058
vn 0.9944 0.0241 0.1025
vn 0.6243 -0.7765 0.0856
vn 0.4926 -0.8555 0.1596
vn -0.8479 0.1717 -0.5016
vn 0.4350 -0.8669 -0.2435
vn 0.9660 -0.2107 0.1502
vn 0.9246 -0.2885 0.2488
vn -0.8848 0.3976 -0.2431
vn 0.8301 -0.5561 0.0418
vn -0.7650 0.6342 -0.1123
vn -0.8838 0.4637 -0.0619
vn 0.8436 -0.4949 -0.2085
vn -0.8339 0.5441 -0.0928
vn 0.8635 -0.4093 -0.2948
vn -0.8731 0.3579 -0.3311
vn 0.8574 -0.3712 -0.3564
vn 0.3603 -0.6281 -0.6897
vn -0.5074 0.2172 -0.8339
vn 0.3154 -0.5575 -0.7679
vn 0.3177 -0.3666 -0.8744
vn -0.6855 0.3465 -0.6403
vn -0.6915 0.3467 -0.6338
vn -0.6989 0.3046 -0.6471
vn 0.4835 -0.4441 -0.7543
vn 0.5924 -0.6019 -0.5355
vn 0.5656 -0.8174 0.1095
vn -0.8544 0.5072 -0.1129
vn 0.7418 -0.3272 -0.5855
vn -0.9131 0.3984 0.0868
vn 0.6985 -0.5199 -0.4918
vn 0.9899 0.0466 -0.1335
vn 0.9020 -0.4235 -0.0840
vn 0.7872 -0.6099 -0.0916
vn -0.3995 -0.9161 0.0330
vn -0.8458 -0.0612 0.5299
vn -0.4512 -0.8212 0.3494
vn 0.0287 0.9438 -0.3293
vn -0.1043 0.7714 -0.6277
vn 0.8812 0.4443 -0.1615
vn 0.9801 -0.0827 0.1806
vn -0.2036 0.9528 -0.2252
vn -0.5767 0.8110 -0.0985
vn 0.5456 -0.8341 0.0818
vn -0.7325 0.3142 -0.6039
vn -0.9361 0.3162 0.1542
vn -0.8197 0.3864 -0.4228
vn -0.8969 0.2343 0.3750
vn 0.8075 -0.5411 -0.2348
vn 0.7676 -0.6264 -0.1362
vn 0.9306 -0.3657 -0.0162
vn -0.9150 0.3561 -0.1899
vn -0.7789 0.1132 -0.6168
vn 0.3666 -0.4831 -0.7951
vn -0.7350 0.3327 -0.5909
vn 0.3310 -0.2953 -0.8962
vn 0.2669 -0.4101 -0.8721
vn -0.7496 0.3625 -0.5538
vn 0.2721 -0.3043 -0.9129
vn -0.6746 0.3566 -0.6463
vn -0.7941 0.4329 -0.4266
vn 0.6263 -0.4648 -0.6259
vn 0.7032 -0.3303 -0.6296
vn 0.8539 -0.4991 -0.1475
vn 0.6717 -0.7359 0.0853
vn -0.8546 0.5190 -0.0144
vn -0.8380 0.5450 -0.0249
vn -0.8285 0.5493 0.1087
vn 0.6747 -0.4590 -0.5780
vn -0.7107 0.5947 0.3759
vn -0.0616 -0.9970 -0.0471
vn 0.1322 -0.9855 -0.1062
vn -0.3762 -0.5946 0.7105
vn -0.5170 -0.7172 0.4673
vn 0.2979 0.9466 -0.1231
vn -0.3708 0.8582 -0.3550
vn 0.6779 -0.6568 0.3303
vn 0.5541 -0.8321 0.0241
vn 0.7806 -0.6090 0.1405
vn 0.8738 -0.4861 -0.0096
vn -0.9058 0.3101 -0.2888
vn -0.9178 0.2687 -0.2924
vn -0.9718 0.2336 -0.0323
vn -0.8393 0.3583 -0.4090
vn -0.8374 0.4299 -0.3376
vn -0.8667 0.1637 -0.4712
vn 0.6711 -0.3898 -0.6306
vn 0.5473 -0.5293 -0.6483
vn 0.4534 -0.4727 -0.7557
vn -0.7391 0.3901 -0.5490
vn 0.2344 -0.3153 -0.9196
vn -0.7103 0.4370 -0.5517
vn 0.2698 -0.4577 -0.8472
vn 0.4135 -0.1800 -0.8925
vn 0.8408 -0.4865 -0.2375
vn 0.9172 -0.3983 -0.0117
vn 0.8852 -0.4625 0.0494
vn 0.8989 -0.4270 -0.0986
vn 0.6054 -0.2749 -0.7470
vn 0.6029 -0.3642 -0.7098
vn 0.6838 -0.6160 -0.3912
vn -0.9032 0.3634 0.2282
vn -0.8247 0.4476 0.3459
vn 0.9361 -0.0011 -0.3518
vn -0.8809 0.4002 0.2528
vn -0.7153 0.1798 0.6753
vn -0.6012 -0.0651 0.7964
vn 0.2037 -0.9084 0.3653
vn -0.0648 -0.8267 0.5589
vn -0.9041 0.4041 -0.1391
vn -0.9965 -0.0716 0.0443
vn 0.7155 -0.6656 -0.2121
vn 0.9329 -0.3549 0.0613
vn -0.8783 0.4530 -0.1530
vn -0.9081 0.3708 -0.1944
vn -0.8351 0.2851 -0.4705
vn 0.6070 -0.5746 -0.5491
vn -0.7363 0.2632 -0.6234
vn 0.4745 -0.4500 -0.7565
vn -0.7863 0.3396 -0.5161
vn 0.4542 -0.4477 -0.7703
vn -0.7882 0.3380 -0.5144
vn 0.5004 -0.4485 -0.7405
vn 0.5740 -0.3054 -0.7598
vn -0.7512 0.4716 -0.4619
vn 0.5621 -0.3379 -0.7549
vn 0.6664 -0.1910 -0.7207
vn -0.8486 0.4844 -0.2127
vn 0.8823 -0.4668 0.0603
vn 0.9721 -0.1594 -0.1718
vn 0.8020 -0.4107 -0.4336
vn 0.6734 -0.3764 -0.6362
vn 0.8139 -0.3043 -0.4949
vn -0.8402 0.5399 0.0511
vn -0.8588 0.5107 0.0406
vn -0.8797 0.0108 0.4755
vn 0.7015 -0.6989 -0.1394
vn -0.9043 -0.4215 -0.0678
vn 0.8162 0.5160 -0.2599
vn -0.0143 0.8862 -0.4632
vn -0.2876 0.8624 -0.4165
vn -0.5307 0.7115 -0.4605
vn -0.7648 0.6140 -0.1954
vn -0.9175 -0.0977 0.3856
vn 0.6117 -0.7841 0.1053
vn 0.8360 -0.5421 -0.0852
vn 0.9751 -0.2183 0.0392
vn 0.9633 -0.2624 0.0570
vn -0.8415 0.5316 -0.0961
vn 0.9121 -0.4054 -0.0605
vn 0.8719 -0.4564 -0.1773
vn 0.9224 -0.1852 -0.3389
vn 0.8222 -0.3485 -0.4500
vn 0.8614 -0.2942 -0.4139
vn 0.8070 -0.4073 -0.4277
vn -0.7525 0.1178 -0.6480
vn -0.7138 0.2829 -0.6406
vn 0.4369 -0.4878 -0.7558
vn 0.3298 -0.3916 -0.8590
vn 0.3437 -0.3892 -0.8547
vn 0.3702 -0.3434 -0.8632
vn -0.6989 0.4060 -0.5887
vn 0.7681 -0.1411 -0.6246
vn 0.6168 -0.5603 -0.5528
vn 0.5361 -0.3102 -0.7851
vn 0.5008 -0.3867 -0.7744
vn 0.6130 -0.2316 -0.7554
vn 0.4274 -0.4587 -0.7791
vn -0.8084 0.5111 0.2921
vn 0.7801 -0.5529 -0.2930
vn -0.9229 0.3031 0.2376
vn -0.7517 0.3866 0.5343
vn 0.6967 -0.6204 -0.3600
vn 0.5732 -0.7983 -0.1849
vn -0.5733 0.0164 0.8192
vn 0.6939 -0.6969 0.1814
vn 0.7210 -0.6696 0.1784
vn 0.6687 -0.7435 0.0017
vn 0.6672 -0.6905 -0.2795
vn -0.9388 0.3369 -0.0715
vn -0.8739 0.4613 -0.1537
vn -0.8105 0.4911 -0.3193
vn -0.8542 0.5064 -0.1180
vn -0.8050 0.5840 -0.1044
vn 0.7707 -0.4886 -0.4091
vn 0.7054 -0.4907 -0.5115
vn 0.6228 -0.5649 -0.5414
vn 0.2025 -0.2305 -0.9518
vn -0.7851 0.4342 -0.4417
vn 0.7573 -0.3881 -0.5253
vn 0.4726 -0.3916 -0.7895
vn -0.8471 0.5126 -0.1405
vn 0.8970 -0.2660 -0.3529
vn 0.5745 -0.5228 -0.6297
vn 0.8322 -0.3479 -0.4318
vn 0.4600 -0.2491 -0.8523
vn 0.0409 -0.9800 -0.1946
vn 0.4525 -0.8801 -0.1437
vn -0.6718 -0.5556 0.4899
vn -0.9368 -0.2498 0.2452
vn -0.5301 -0.8445 0.0762
vn 0.8588 0.4560 -0.2334
vn 0.9868 -0.1504 -0.0607
vn -0.5799 0.7825 -0.2268
vn 0.8369 -0.5242 0.1576
vn -0.9362 0.1853 -0.2985
vn -0.9189 0.2752 0.2827
vn -0.8918 0.3800 0.2456
vn 0.8910 -0.4362 -0.1256
vn 0.9024 -0.4278 0.0512
vn 0.9465 -0.3195 -0.0458
vn -0.9190 0.3937 0.0202
vn -0.8392 0.5004 -0.2128
vn -0.9302 0.3640 -0.0471
vn -0.9312 0.2967 -0.2117
vn 0.6585 -0.5629 -0.4995
vn -0.7610 0.3471 -0.5480
vn 0.4945 -0.4394 -0.7499
vn -0.8045 0.2689 -0.5296
vn 0.4461 -0.3447 -0.8260
vn -0.7571 0.4766 -0.4468
vn 0.5530 -0.4670 -0.6900
vn 0.5541 -0.5660 -0.6103
vn -0.8227 0.4800 -0.3047
vn 0.7097 -0.3758 -0.5958
vn 0.7804 -0.6158 -0.1085
vn -0.7797 0.5928 0.2018
vn 0.7370 -0.5161 -0.4363
vn -0.7642 0.5122 0.3919
vn -0.7943 0.3789 0.4748
vn 0.5650 -0.7732 -0.2880
vn 0.6892 -0.6832 -0.2413
vn -0.5908 -0.7760 -0.2209
vn -0.5840 -0.1029 0.8052
vn 0.2945 -0.9555 0.0179
vn 0.6432 0.7314 -0.2265
vn 0.7855 0.6171 -0.0472
vn 0.5345 -0.8399 0.0941
vn -0.8413 0.5253 0.1271
vn -0.8338 0.5520 0.0031
vn 0.9114 -0.4061 -0.0668
vn 0.8048 -0.5671 -0.1753
vn -0.8231 0.5251 -0.2163
vn -0.9269 0.2654 -0.2654
vn 0.6825 -0.3842 -0.6217
vn 0.6888 -0.3996 -0.6048
vn 0.6222 -0.4419 -0.6462
vn 0.5810 -0.4099 -0.7032
vn 0.3370 -0.3751 -0.8636
vn 0.2811 -0.3357 -0.8991
vn -0.6955 0.3218 -0.6425
vn 0.5199 -0.3546 -0.7771
vn 0.5781 -0.1118 -0.8082
vn 0.7163 -0.5524 -0.4264
vn -0.8096 0.4639 -0.3597
vn -0.8611 0.5026 -0.0771
vn 0.9270 -0.3710 -0.0546
vn 0.6080 -0.4273 -0.6692
vn 0.6711 -0.4548 -0.5854
vn -0.7323 0.5346 0.4218
vn -0.7113 -0.1013 0.6955
vn -0.7558 -0.1094 0.6456
vn -0.0323 -0.6642 0.7469
vn 0.8869 0.3649 -0.2833
vn -0.3697 0.8035 -0.4666
vn -0.3534 0.8452 -0.4010
vn -0.8267 0.5472 -0.1311
vn -0.9199 0.1801 0.3483
vn 0.7078 -0.6684 -0.2287
vn 0.7663 -0.6101 -0.2015
vn -0.8999 0.4114 0.1447
vn 0.9132 -0.4050 -0.0459
vn 0.8349 -0.5329 -0.1380
vn -0.8481 0.5298 0.0010
vn 0.9364 -0.3451 -0.0643
vn -0.9862 0.1392 0.0895
vn 0.8639 -0.4889 -0.1212
vn -0.7806 0.3499 -0.5179
vn 0.3171 -0.4021 -0.8589
vn -0.7267 0.3966 -0.5610
vn 0.4244 -0.4643 -0.7773
vn -0.6815 0.5049 -0.5297
vn -0.7861 0.5142 -0.3431
vn 0.8220 -0.5507 -0.1449
vn -0.8068 0.5500 0.2157
vn -0.8076 0.5187 0.2805
vn -0.6010 0.7373 0.3085
vn -0.7765 0.4509 0.4403
vn -0.8022 0.3038 0.5140
vn -0.7445 0.4592 0.4846
vn 0.6537 0.7555 -0.0421
vn 0.9780 0.1843 0.0982
vn -0.4080 0.8164 -0.4087
vn -0.7698 0.5588 -0.3083
vn -0.8853 0.4414 -0.1467
vn -0.9964 -0.0121 0.0838
vn 0.5831 -0.7925 -0.1787
vn 0.6727 -0.7365 -0.0711
vn 0.9063 -0.3907 -0.1610
vn -0.7732 0.6312 -0.0613
vn -0.8438 0.5212 -0.1277
vn 0.8398 -0.3432 -0.4206
vn -0.9436 0.3215 -0.0788
vn 0.6863 -0.4015 -0.6065
vn 0.3145 -0.4995 -0.8072
vn 0.4197 -0.3696 -0.8290
vn -0.7421 0.3735 -0.5566
vn 0.4333 -0.3950 -0.8101
vn -0.7922 0.5176 -0.3233
vn -0.8411 0.5110 -0.1773
vn 0.5814 -0.8127 -0.0379
vn -0.8490 0.5279 -0.0234
vn 0.8921 -0.4518 -0.0102
vn -0.8253 0.5450 0.1477
vn 0.5177 -0.5286 -0.6727
vn 0.6551 0.0126 -0.7555
vn 0.8522 -0.4311 -0.2966
vn 0.7129 -0.4662 -0.5239
vn -0.8076 0.3010 0.5071
vn -0.0441 -0.9622 -0.2687
vn -0.1210 -0.9469 0.2977
vn 0.3151 0.9274 -0.2016
vn 0.7774 0.5545 -0.2971
vn 0.9974 0.0562 0.0456
vn 0.9961 0.0660 0.0582
vn -0.3022 0.8548 -0.4219
vn -0.9524 0.2418 0.1854
vn -0.9650 0.2367 0.1131
vn -0.9187 0.3755 -0.1225
vn 0.8908 -0.4159 -0.1834
vn 0.8786 -0.4501 -0.1597
vn -0.7857 0.6173 -0.0405
vn 0.9295 -0.1898 -0.3164
vn 0.8658 -0.3954 -0.3068
vn -0.8647 0.2029 -0.4595
vn -0.8213 0.3827 -0.4232
vn 0.4592 -0.1796 -0.8700
vn -0.7931 0.3982 -0.4609
vn -0.7966 0.4260 -0.4289
vn -0.7557 0.4582 -0.4680
vn -0.7686 0.4332 -0.4708
vn 0.3785 -0.3977 -0.8358
vn 0.5707 -0.4774 -0.6681
vn 0.6570 -0.5125 -0.5529
vn 0.6190 -0.7261 -0.2994
vn 0.6016 -0.7767 -0.1866
vn 0.8621 -0.4139 -0.2924
vn -0.8115 0.4887 0.3205
vn -0.6119 0.7328 0.2975
vn 0.6309 -0.0595 -0.7736
vn 0.6832 -0.1713 -0.7098
vn 0.8195 -0.1820 -0.5433
vn 0.8008 -0.3430 -0.4909
vn 0.9510 -0.0897 -0.2959
vn 0.8762 0.1546 -0.4564
vn -0.6685 0.7324 0.1294
vn -0.3315 0.9426 -0.0401
vn -0.7756 0.4316 0.4607
vn -0.8349 0.1988 0.5133
vn 0.8214 -0.5454 -0.1670
vn -0.9875 0.1561 0.0198
vn -0.8901 0.4264 -0.1609
vn -0.9129 0.3899 0.1211
vn -0.9196 0.2374 -0.3131
vn 0.9348 -0.3456 -0.0816
vn -0.8949 0.4441 0.0439
vn 0.7917 -0.5319 -0.3004
vn 0.8827 -0.3462 -0.3178
vn -0.8874 0.3817 -0.2585
vn -0.8489 0.4275 -0.3109
vn 0.9254 -0.2055 -0.3185
vn -0.9072 0.4148 0.0709
vn 0.7818 -0.3520 -0.5147
vn 0.5614 -0.4430 -0.6990
vn -0.7944 0.4146 -0.4439
vn 0.4426 -0.4052 -0.7999
vn 0.5250 -0.4359 -0.7310
vn 0.6488 -0.3367 -0.6824
vn -0.7997 0.5042 -0.3261
vn 0.7299 -0.6173 -0.2935
vn 0.7361 -0.6658 -0.1220
vn 0.8689 -0.2538 -0.4250
vn 0.6477 -0.3770 -0.6621
vn -0.8056 0.5097 0.3022
vn 0.5687 -0.1265 -0.8127
vn 0.6580 -0.2122 -0.7225
vn 0.9523 -0.1434 -0.2694
vn 0.9045 -0.3113 -0.2914
vn 0.7523 -0.6588 0.0028
vn -0.1948 -0.8833 0.4264
vn 0.6934 -0.7036 0.1552
vn 0.5375 -0.8356 0.1134
vn 0.6579 -0.7523 -0.0361
vn 0.6958 -0.7141 -0.0770
vn -0.8617 0.4111 -0.2973
vn -0.8075 0.4706 -0.3557
vn 0.8887 -0.4533 -0.0686
vn -0.8498 0.4912 -0.1913
vn -0.9232 0.3583 -0.1393
vn 0.8915 -0.3370 -0.3028
vn 0.7283 -0.4832 -0.4858
vn 0.6219 -0.5121 -0.5924
vn 0.4660 -0.4621 -0.7545
vn 0.4401 -0.3886 -0.8095
vn -0.9271 0.3747 0.0107
vn 0.9017 -0.2977 -0.3135
vn -0.9023 0.4303 0.0271
vn 0.8436 -0.0980 -0.5280
vn 0.8383 -0.3089 -0.4492
vn 0.4810 -0.7101 -0.5142
vn 0.7582 -0.6418 -0.1153
vn -0.9070 0.1339 0.3992
vn -0.8726 -0.1324 0.4702
vn -0.5709 -0.7672 -0.2924
vn 0.0376 -0.9510 -0.3070
vn 0.3884 -0.8928 -0.2280
vn -0.6713 -0.4778 0.5666
vn -0.3467 -0.6378 0.6878
vn -0.7091 0.6947 0.1206
vn -0.7886 0.5921 -0.1662
vn 0.5537 -0.8326 0.0146
vn -0.9503 0.2796 -0.1365
vn 0.9320 -0.2946 -0.2111
vn 0.9329 -0.3033 -0.1944
vn -0.8475 0.5262 -0.0695
vn -0.8471 0.5162 -0.1262
vn -0.7119 0.6961 0.0928
vn 0.8045 -0.5674 -0.1757
vn -0.8571 0.5145 0.0251
vn 0.7775 -0.4707 -0.4171
vn -0.8834 0.4324 -0.1808
vn -0.9336 0.3506 -0.0742
vn -0.8910 0.3055 -0.3359
vn 0.4583 -0.4687 -0.7552
vn -0.7716 0.5198 -0.3667
vn -0.7542 0.5381 -0.3763
vn 0.5553 -0.3651 -0.7472
vn 0.7252 -0.5736 -0.3810
vn 0.7464 -0.4075 -0.5262
vn -0.8557 0.4926 -0.1586
vn -0.8458 0.5306 -0.0557
vn 0.7619 -0.4669 -0.4489
vn 0.6815 -0.2582 -0.6848
vn 0.8395 -0.5289 -0.1248
vn 0.5026 -0.7224 -0.4749
vn 0.6760 -0.7115 -0.1919
vn 0.5018 -0.5835 -0.6386
vn -0.8942 0.3558 0.2719
vn 0.6696 -0.7426 0.0162
vn -0.8445 -0.0193 0.5352
vn -0.3971 -0.2851 0.8724
vn -0.1877 -0.9794 -0.0744
vn -0.9710 -0.2300 0.0645
vn 0.2965 0.9334 -0.2023
vn -0.1260 0.9909 0.0472
vn 0.8718 0.4747 0.1208
vn 0.8826 -0.3726 0.2868
vn 0.6538 -0.7304 0.1979
vn 0.6385 -0.7694 -0.0193
vn -0.7548 0.6445 -0.1221
vn 0.8728 -0.4062 -0.2707
vn 0.7678 -0.3968 -0.5030
vn 0.8657 -0.2981 -0.4022
vn -0.7896 0.3828 -0.4795
vn 0.8201 -0.5277 -0.2212
vn -0.8445 0.5017 -0.1874
vn -0.9180 0.3647 -0.1554
vn -0.8722 0.4886 -0.0224
vn -0.9647 0.2326 -0.1235
vn -0.8112 0.3205 -0.4890
vn -0.8291 0.3361 -0.4467
vn 0.4334 -0.3948 -0.8101
vn 0.5549 -0.4686 -0.6874
vn 0.7454 -0.3501 -0.5673
vn 0.7243 -0.4429 -0.5284
vn -0.8732 0.4824 -0.0695
vn -0.8728 0.4867 -0.0372
vn 0.8894 -0.2099 -0.4060
vn -0.8257 0.5382 0.1688
vn 0.8324 -0.2982 -0.4671
vn -0.7802 0.5403 0.3153
vn -0.6540 0.4583 0.6019
vn -0.8056 0.3022 0.5096
vn 0.8813 -0.4517 -0.1391
vn -0.8825 -0.2953 0.3659
vn 0.0126 -0.9667 -0.2557
vn -0.4661 -0.8700 -0.1608
vn 0.0101 -0.7120 0.7021
vn -0.1875 -0.8367 0.5145
vn -0.1925 -0.8224 0.5353
vn 0.6162 0.7223 0.3139
vn -0.3807 0.9132 0.1455
vn -0.5432 0.7904 0.2831
vn -0.9324 0.0251 0.3606
vn -0.9354 0.0026 0.3537
vn -0.8806 0.2309 0.4139
vn 0.7015 -0.6591 0.2709
vn -0.8476 0.5013 0.1742
vn 0.9359 -0.3080 -0.1709
vn -0.7894 0.5861 0.1828
vn 0.8944 -0.4252 -0.1391
vn 0.8460 -0.4368 -0.3058
vn 0.9118 -0.2754 -0.3047
vn -0.7719 0.6319 -0.0693
vn -0.9373 0.3437 0.0577
vn -0.8740 0.4814 -0.0668
vn -0.8347 0.3708 -0.4072
vn 0.4377 -0.5124 -0.7388
vn 0.3589 -0.4198 -0.8336
vn 0.4165 -0.3980 -0.8174
vn -0.7610 0.4914 -0.4236
vn -0.8718 0.4868 0.0546
vn 0.7467 -0.3156 -0.5856
vn -0.8691 0.3852 0.3102
vn 0.5682 -0.7177 -0.4025
vn 0.5385 -0.2244 -0.8122
vn 0.2513 -0.5286 -0.8108
vn 0.4697 -0.1536 -0.8694
vn -0.7192 0.4151 0.5572
vn 0.7031 -0.1440 -0.6963
vn -0.7258 -0.0015 0.6879
vn -0.7658 -0.1908 0.6141
vn -0.1460 -0.9890 -0.0250
vn 0.7286 0.6803 0.0797
vn -0.1518 0.9842 -0.0910
vn 0.9775 -0.0665 0.2003
vn -0.8194 -0.1620 0.5499
vn 0.6641 -0.7476 -0.0096
vn -0.7845 0.6174 -0.0585
vn -0.9152 0.3866 -0.1137
vn -0.8327 0.4963 -0.2456
vn 0.5498 -0.4858 -0.6795
vn 0.5712 -0.4201 -0.7051
vn 0.5279 -0.3363 -0.7799
vn -0.7765 0.4465 -0.4447
vn -0.7931 0.4406 -0.4205
vn -0.7950 0.5256 -0.3030
vn -0.7851 0.5351 -0.3120
vn 0.5122 -0.7883 -0.3410
vn 0.8843 -0.4390 -0.1588
vn 0.8299 -0.5271 -0.1829
vn 0.8450 -0.5025 -0.1831
vn 0.8350 -0.0891 -0.5430
vn 0.8679 -0.4954 0.0370
vn 0.7431 -0.3319 -0.5811
vn -0.8799 0.0856 0.4674
vn 0.7825 -0.5275 -0.3307
vn -0.7316 0.0254 0.6813
vn 0.5083 0.8543 0.1088
vn 0.8053 0.5643 0.1818
vn 0.1468 0.9827 -0.1133
vn 0.8668 -0.4971 0.0401
vn 0.4538 -0.8786 -0.1488
vn 0.6008 -0.7869 -0.1409
vn -0.8998 0.4342 0.0424
vn -0.9043 -0.1205 0.4096
vn -0.9572 0.2850 0.0511
vn 0.8917 -0.4523 -0.0177
vn 0.8355 -0.4270 -0.3458
vn 0.8881 -0.4267 -0.1712
vn -0.8625 0.5000 -0.0780
vn 0.8775 -0.4549 -0.1519
vn -0.8825 0.4686 -0.0400
vn 0.8879 -0.4150 -0.1986
vn 0.8713 -0.2691 -0.4103
vn 0.7570 -0.4058 -0.5121
vn 0.5086 -0.4896 -0.7082
vn -0.8001 0.3952 -0.4513
vn 0.6100 -0.4430 -0.6570
vn -0.8569 0.4749 -0.2004
vn 0.8683 -0.4689 -0.1619
vn 0.7412 -0.3714 -0.5591
vn -0.7891 0.6108 0.0649
vn 0.7220 -0.4141 -0.5544
vn -0.6611 0.6004 0.4500
vn -0.7917 0.3458 0.5036
vn 0.7214 -0.3235 -0.6123
vn -0.7621 -0.3818 0.5229
vn 0.6892 -0.6820 -0.2447
vn 0.8885 0.3650 -0.2782
vn 0.7837 -0.6203 -0.0327
vn 0.5182 -0.8550 -0.0183
vn -0.9408 0.2995 -0.1585
vn -0.9161 0.3860 -0.1084
vn 0.9401 -0.2524 -0.2290
vn -0.9652 0.2513 -0.0726
vn 0.9141 -0.3748 -0.1548
vn 0.9038 -0.4178 -0.0924
vn -0.9714 0.2301 -0.0584
vn 0.7282 -0.4452 -0.5210
vn 0.7629 -0.4543 -0.4600
vn 0.7767 -0.4289 -0.4612
vn 0.6603 -0.6214 -0.4218
vn 0.5046 -0.4621 -0.7293
vn 0.5029 -0.4561 -0.7342
vn 0.5129 -0.6492 -0.5617
vn 0.7649 -0.2806 -0.5798
vn -0.8567 0.5159 0.0040
vn -0.8851 0.4619 0.0574
vn 0.7723 -0.3138 -0.5524
vn -0.9035 0.3773 0.2035
vn 0.8478 -0.2665 -0.4585
vn 0.8907 -0.3610 -0.2762
vn 0.8557 -0.2292 -0.4640
vn 0.8779 -0.2549 -0.4054
vn -0.7833 0.4736 0.4026
vn -0.4364 -0.8977 0.0603
vn -0.6052 -0.3929 0.6924
vn -0.8038 -0.4746 0.3588
vn 0.1207 0.9920 0.0381
vn 0.8526 0.5183 0.0672
vn 0.8563 0.4884 -0.1681
vn 0.6539 -0.7453 0.1299
vn 0.7014 -0.7115 0.0425
vn 0.6850 -0.7134 -0.1476
vn 0.8243 -0.4592 -0.3311
vn -0.8654 0.4781 0.1498
vn -0.9450 0.3213 0.0606
vn 0.8972 -0.4252 -0.1191
vn -0.8645 0.4984 -0.0650
vn 0.8220 -0.4073 -0.3979
vn 0.8365 -0.3080 -0.4532
vn -0.8543 0.5143 -0.0754
vn 0.6129 -0.4185 -0.6702
vn -0.8570 0.3282 -0.3972
vn -0.8219 0.4204 -0.3844
vn 0.4487 -0.4528 -0.7705
vn -0.7713 0.4902 -0.4058
vn 0.5952 -0.5402 -0.5949
vn 0.7283 -0.3461 -0.5914
vn 0.6929 -0.4106 -0.5927
vn -0.8131 0.5488 -0.1941
vn 0.7110 -0.6931 0.1188
vn -0.7129 0.6350 0.2977
vn 0.8376 -0.2180 -0.5008
vn 0.4501 0.0510 -0.8915
vn 0.5350 -0.1119 -0.8374
vn -0.7732 0.3514 0.5279
vn 0.7373 -0.3012 -0.6047
vn -0.7421 0.1101 0.6611
vn 0.6710 -0.6980 -0.2501
vn -0.9704 -0.2079 0.1227
vn -0.2292 -0.8658 0.4448
vn 0.6782 0.7252 0.1188
vn 0.9844 0.1612 0.0706
vn -0.9075 -0.1229 0.4016
vn 0.8868 -0.3951 -0.2396
vn -0.5613 0.7752 -0.2899
vn 0.8451 -0.4176 -0.3338
vn -0.5290 0.8054 -0.2673
vn 0.8488 -0.5082 -0.1459
vn -0.9404 0.3379 0.0375
vn -0.9102 0.4133 0.0267
vn -0.8847 0.4638 -0.0465
vn -0.9352 0.3482 -0.0638
vn 0.5290 -0.4576 -0.7147
vn -0.7978 0.4950 -0.3443
vn 0.8210 -0.5467 -0.1644
vn 0.7681 -0.6371 -0.0640
vn 0.7303 -0.6459 -0.2223
vn 0.3735 -0.3990 -0.8374
vn -0.7338 0.4841 0.4766
vn 0.3007 -0.3773 -0.8759
vn -0.7191 0.4911 0.4916
vn -0.6914 0.4425 0.5711
vn -0.7436 0.3343 0.5790
vn 0.6989 -0.6751 -0.2361
vn 0.3186 -0.9431 -0.0954
vn -0.3325 -0.9020 0.2756
vn -0.1332 -0.9305 0.3413
vn -0.2943 -0.8953 0.3346
vn -0.1370 0.9839 -0.1147
vn -0.5605 0.7200 0.4091
vn 0.9637 -0.1908 -0.1866
vn -0.9026 0.4070 -0.1404
vn 0.8467 -0.5092 -0.1542
vn 0.8554 -0.4301 -0.2885
vn -0.8864 0.4521 -0.0993
vn -0.9442 0.3274 0.0371
vn 0.8511 -0.2544 -0.4592
vn 0.7735 -0.4184 -0.4761
vn 0.4652 -0.4965 -0.7328
vn 0.5112 -0.4317 -0.7432
vn -0.8119 0.4746 -0.3400
vn 0.5302 -0.4138 -0.7400
vn 0.4808 -0.3932 -0.7838
vn 0.5009 -0.4105 -0.7619
vn 0.5192 -0.3708 -0.7700
vn -0.7699 0.5406 -0.3392
vn 0.6869 -0.3568 -0.6332
vn -0.8268 0.5268 -0.1974
vn -0.8311 0.5409 -0.1295
vn 0.6738 -0.6852 -0.2766
vn 0.8556 -0.3569 -0.3749
vn 0.7220 -0.2556 -0.6430
vn 0.7923 -0.3890 -0.4701
vn 0.8230 -0.3420 -0.4535
vn 0.3960 -0.3556 -0.8466
vn 0.2048 -0.2666 -0.9418
vn 0.8207 -0.2931 -0.4905
vn -0.7447 -0.3708 0.5550
vn -0.5200 -0.0252 0.8538
vn -0.5997 -0.1924 0.7768
vn -0.4185 -0.5745 0.7034
vn -0.2130 -0.9291 0.3024
vn -0.2732 -0.8630 0.4250
vn -0.3163 -0.8367 0.4472
vn 0.9149 0.3695 0.1629
vn 0.6581 -0.7514 -0.0477
vn 0.7060 -0.6959 0.1315
vn -0.8699 0.4907 0.0499
vn -0.7824 0.2607 0.5655
vn 0.6627 -0.7363 -0.1367
vn -0.8443 0.5159 0.1451
vn 0.9340 -0.2444 -0.2607
vn 0.9475 -0.3178 -0.0355
vn -0.8900 0.3827 0.2478
vn -0.8112 0.5536 -0.1884
vn -0.6875 0.7144 -0.1306
vn -0.8713 0.4836 0.0834
vn 0.8567 -0.4903 -0.1601
vn -0.7800 0.6239 -0.0484
vn 0.9100 -0.2747 -0.3107
vn -0.9294 0.3582 -0.0889
vn 0.6535 -0.3810 -0.6540
vn -0.8343 0.5485 -0.0556
vn 0.7325 -0.6670 -0.1361
vn 0.5871 -0.8094 -0.0142
vn -0.8645 0.4975 0.0716
vn -0.8398 0.5277 0.1276
vn 0.7487 -0.4254 -0.5084
vn -0.8826 0.3114 0.3524
vn -0.7541 0.4915 0.4357
vn 0.8086 -0.3679 -0.4592
vn 0.8706 -0.1694 -0.4619
vn 0.8894 -0.3389 -0.3069
vn 0.9009 -0.2097 -0.3801
vn 0.8073 0.5619 0.1801
vn 0.9559 0.1931 -0.2214
vn 0.9374 0.3010 -0.1754
vn -0.3626 0.9240 0.1212
vn -0.5075 0.8139 0.2830
vn -0.7159 0.6966 -0.0465
vn -0.7096 0.7036 0.0370
vn 0.4718 -0.8740 -0.1162
vn 0.8142 -0.5134 -0.2711
vn 0.8163 -0.5599 -0.1424
vn -0.8937 0.4405 -0.0847
vn -0.8809 0.4602 0.1103
vn -0.9344 0.3512 -0.0592
vn -0.8667 0.4953 -0.0600
vn 0.8101 -0.5010 -0.3046
vn 0.8430 -0.3678 -0.3926
vn -0.9244 0.3813 -0.0061
vn -0.8455 0.4121 -0.3395
vn 0.4701 -0.4375 -0.7665
vn 0.5037 -0.4468 -0.7393
vn 0.5051 -0.4490 -0.7371
vn 0.7301 -0.2044 -0.6520
vn -0.8525 0.5118 -0.1063
vn 0.7237 -0.1990 -0.6608
vn 0.5355 -0.3393 -0.7734
vn -0.6484 0.6155 0.4481
vn 0.6321 -0.5526 -0.5432
vn -0.7187 0.4077 0.5632
vn -0.6294 0.4930 0.6007
vn -0.5496 -0.2531 0.7962
vn 0.6797 0.7061 0.1984
vn 0.8096 0.5033 0.3020
vn -0.9686 0.2102 -0.1330
vn -0.8059 0.2843 0.5193
vn -0.8419 0.5134 0.1663
vn 0.6348 -0.3918 -0.6660
vn -0.8974 0.1206 0.4244
vn -0.8932 0.4413 -0.0862
vn 0.9073 -0.4113 -0.0876
vn -0.9233 0.3430 0.1728
vn 0.8373 -0.4465 -0.3156
vn -0.8284 0.5602 0.0019
vn -0.7750 0.6279 0.0721
vn -0.9524 0.0697 0.2968
vn -0.9171 0.3722 -0.1428
vn -0.9143 0.3409 -0.2185
vn 0.5256 -0.5288 -0.6664
vn -0.8444 0.4786 -0.2407
vn 0.6155 -0.5257 -0.5872
vn 0.4796 -0.6125 -0.6284
vn -0.8627 0.4857 -0.1409
vn 0.7291 -0.6844 0.0077
vn -0.8454 0.5335 0.0267
vn 0.6989 -0.6926 0.1788
vn 0.7614 -0.3006 -0.5744
vn -0.7199 0.4995 0.4820
vn 0.3619 -0.2174 -0.9065
vn -0.7287 0.6806 0.0759
vn -0.6581 0.0678 0.7499
vn 0.7258 -0.6299 0.2763
vn -0.2762 0.8792 0.3883
vn 0.7056 -0.7063 0.0569
vn -0.8506 0.5148 0.1072
vn -0.9057 -0.4111 0.1037
vn -0.8090 0.3650 0.4608
vn -0.8288 0.5404 0.1451
vn -0.8287 0.4791 -0.2892
vn -0.7063 0.6290 0.3250
vn -0.6675 0.7259 -0.1657
vn -0.7944 0.5941 0.1263
vn 0.9821 -0.1683 -0.0850
vn 0.8455 -0.3017 -0.4406
vn -0.9230 0.3813 -0.0526
vn -0.9126 0.3941 -0.1088
vn 0.5400 -0.4727 -0.6963
vn -0.8662 0.4336 -0.2485
vn 0.5203 -0.4226 -0.7421
vn 0.4948 -0.4720 -0.7297
vn -0.7690 0.5665 -0.2961
vn -0.8327 0.5507 -0.0581
vn -0.7026 0.6666 0.2488
vn 0.8391 -0.0872 -0.5370
vn 0.6256 -0.3551 -0.6946
vn -0.7324 0.5510 0.4000
vn 0.3815 -0.1966 -0.9032
vn 0.4606 -0.5159 -0.7223
vn 0.5776 -0.7669 -0.2797
vn -0.4305 -0.0033 0.9026
vn 0.8101 0.5720 0.1285
vn 0.6890 -0.7200 -0.0833
vn -0.7666 0.6415 0.0277
vn 0.5275 -0.8495 0.0116
vn -0.8441 0.2012 0.4971
vn -0.8836 0.2934 -0.3650
vn -0.7587 0.6211 -0.1962
vn 0.8450 -0.4750 -0.2458
vn 0.8661 -0.3557 -0.3511
vn -0.9104 0.4137 -0.0048
vn 0.8296 -0.3794 -0.4097
vn -0.8750 0.4015 -0.2705
vn 0.5133 -0.6360 -0.5762
vn 0.6865 -0.3484 -0.6382
vn -0.8557 0.4479 -0.2593
vn -0.8308 0.4996 -0.2453
vn 0.5577 -0.4328 -0.7083
vn -0.8044 0.5153 -0.2957
vn 0.6498 -0.6053 -0.4598
vn -0.8522 0.5124 -0.1059
vn -0.8829 0.4640 -0.0723
vn 0.8495 -0.5212 -0.0816
vn 0.7006 -0.6525 -0.2887
vn 0.8394 -0.3653 -0.4024
vn 0.8713 -0.1351 -0.4719
vn -0.6927 0.6143 0.3778
vn 0.5848 -0.4509 -0.6743
vn 0.5681 -0.1661 -0.8060
vn 0.5906 -0.2068 -0.7800
vn -0.7013 0.5028 0.5053
vn 0.7832 -0.3541 -0.5111
vn -0.3804 -0.6131 0.6923
vn -0.4735 0.5603 0.6797
vn 0.6949 -0.6642 -0.2756
vn 0.8018 -0.5287 -0.2786
vn 0.6202 -0.7789 -0.0930
vn 0.9131 -0.3680 -0.1758
vn -0.9151 0.3872 -0.1128
vn -0.9381 0.3370 -0.0796
vn 0.9823 -0.1316 0.1336
vn 0.8919 -0.3795 -0.2462
vn 0.9010 -0.3538 -0.2512
vn -0.9002 0.4260 0.0900
vn 0.8295 -0.4918 -0.2647
vn -0.8099 0.5848 0.0465
vn -0.7850 0.6061 0.1283
vn -0.8472 0.5309 -0.0208
vn 0.6192 -0.4470 -0.6456
vn 0.5958 -0.4861 -0.6394
vn 0.5192 -0.5205 -0.6779
vn 0.6893 -0.4197 -0.5905
vn 0.6720 -0.6761 -0.3022
vn 0.8488 -0.3511 -0.3952
vn -0.7374 0.4845 0.4706
vn -0.7246 0.4065 0.5565
vn 0.8048 -0.4855 -0.3413
vn -0.7239 0.2454 0.6448
vn 0.8203 -0.5406 -0.1864
vn -0.4825 -0.8251 0.2938
vn -0.4792 -0.2457 0.8426
vn -0.8753 -0.2707 0.4006
vn -0.1208 0.9925 -0.0158
vn -0.5756 0.7482 0.3299
vn -0.7282 0.6491 -0.2201
vn -0.8345 0.5392 -0.1134
vn -0.9348 0.3414 -0.0977
vn 0.9133 -0.4025 0.0619
vn 0.8974 -0.4198 -0.1358
vn -0.9262 0.3013 0.2267
vn 0.9344 -0.2944 -0.2006
vn -0.9604 0.2438 0.1352
vn -0.7128 0.5418 0.4454
vn -0.6599 0.7033 -0.2644
vn 0.8169 -0.5031 -0.2820
vn -0.7282 0.6683 0.1520
vn 0.8414 -0.3026 -0.4477
vn 0.8788 -0.2714 -0.3925
vn -0.9437 0.3309 0.0006
vn 0.8335 -0.3920 -0.3894
vn -0.9000 0.4268 0.0885
vn 0.7408 -0.3882 -0.5482
vn -0.8927 0.4279 0.1413
vn -0.9224 0.3590 -0.1428
vn 0.4674 -0.4403 -0.7666
vn -0.8276 0.5565 0.0739
vn -0.8496 0.3947 0.3500
vn 0.8354 -0.2683 -0.4797
vn -0.6833 0.4891 0.5421
vn -0.6034 0.2845 0.7450
vn 0.9538 -0.1654 -0.2507
vn -0.6655 0.2584 0.7003
vn 0.7442 -0.6506 -0.1512
vn 0.2969 -0.9549 0.0062
vn -0.2279 -0.4286 0.8743
vn 0.3248 0.9129 0.2472
vn 0.8614 0.4671 0.1996
vn 0.8562 0.4887 -0.1675
vn 0.8747 0.4516 0.1762
vn 0.9855 0.0402 0.1649
vn 0.7128 -0.6721 -0.2004
vn -0.3739 0.9230 -0.0905
vn 0.5949 -0.8022 0.0510
vn 0.6853 -0.7086 0.1680
vn 0.6431 -0.7517 -0.1463
vn -0.9022 0.4308 -0.0205
vn -0.8617 0.3893 0.3255
vn -0.9443 0.2235 0.2415
vn 0.9163 -0.3407 -0.2103
vn -0.8506 0.4502 -0.2717
vn -0.8847 0.4231 -0.1958
vn -0.8431 0.5249 -0.1165
vn 0.9389 0.0350 -0.3424
vn 0.6944 -0.4251 -0.5807
vn 0.5562 -0.4344 -0.7085
vn -0.8549 0.4867 -0.1793
vn 0.5368 -0.4604 -0.7070
vn 0.6747 -0.4643 -0.5738
vn -0.7952 0.5611 -0.2299
vn 0.5048 -0.7898 -0.3485
vn -0.9963 -0.0295 -0.0811
vn 0.7711 -0.6361 0.0289
vn -0.8398 0.4098 0.3560
vn 0.8671 -0.3867 -0.3139
vn -0.7396 0.4651 0.4865
vn 0.6912 -0.4065 -0.5975
vn 0.8192 -0.2619 -0.5102
vn 0.5837 -0.5881 -0.5599
vn 0.7846 -0.2561 -0.5647
vn 0.8275 -0.1420 -0.5432
vn 0.8261 -0.2981 -0.4782
vn 0.5922 -0.7255 -0.3508
vn 0.5077 0.8541 0.1130
vn 0.7719 0.6288 -0.0938
vn 0.1852 0.9827 -0.0076
vn 0.0097 0.9840 0.1782
vn 0.9878 -0.1041 0.1155
vn 0.6442 -0.6965 -0.3160
vn 0.8574 -0.5071 0.0881
vn -0.9255 0.2906 0.2429
vn 0.9605 -0.0901 -0.2634
vn 0.8949 -0.4238 -0.1399
vn -0.8145 0.5762 -0.0681
vn 0.7974 -0.2595 -0.5448
vn -0.8264 0.5486 0.1271
vn -0.8422 0.5281 0.1081
vn -0.8944 0.4280 -0.1298
vn 0.6407 -0.3412 -0.6878
vn -0.8537 0.4879 -0.1820
vn -0.8034 0.5613 -0.1986
vn 0.5367 -0.4405 -0.7197
vn -0.7778 0.6051 -0.1701
vn 0.6581 -0.5322 -0.5327
vn -0.8311 0.5034 -0.2364
vn 0.8250 -0.5576 -0.0921
vn 0.7927 -0.3687 -0.4855
vn -0.7282 0.4852 0.4841
vn 0.6806 -0.3844 -0.6237
vn 0.8305 -0.3939 -0.3939
vn 0.2107 -0.6468 -0.7330
vn 0.8197 -0.3578 -0.4473
vn 0.9207 -0.2411 -0.3069
vn 0.8381 -0.4500 -0.3082
vn -0.5959 -0.4095 0.6908
vn -0.2532 -0.9457 0.2036
vn 0.3943 -0.9128 0.1062
vn -0.7930 -0.1507 0.5902
vn 0.7287 0.6607 0.1803
vn 0.6024 0.7845 -0.1477
vn 0.9581 0.2852 0.0259
vn -0.9599 -0.1974 -0.1993
vn -0.9644 -0.1434 -0.2223
vn -0.8812 0.4193 -0.2184
vn -0.9983 0.0423 0.0405
vn 0.9175 -0.3976 0.0030
vn -0.8079 0.5888 -0.0253
vn 0.8972 -0.3409 -0.2807
vn 0.8130 -0.5151 -0.2715
vn 0.7878 -0.4508 -0.4197
vn 0.6373 -0.4074 -0.6541
vn 0.6227 -0.4388 -0.6479
vn -0.9539 0.2866 0.0886
vn 0.6059 -0.4396 -0.6631
vn 0.6994 -0.4395 -0.5636
vn 0.8281 -0.2938 -0.4774
vn 0.8772 -0.4511 -0.1643
vn -0.8896 0.3601 0.2809
vn 0.7018 -0.6087 -0.3701
vn 0.7395 -0.5776 -0.3456
vn 0.7121 -0.3221 -0.6239
vn -0.5246 0.2335 0.8187
vn -0.6705 -0.2946 0.6809
vn -0.5148 0.0802 0.8536
vn -0.1076 -0.9856 0.1304
vn -0.3397 -0.3022 0.8907
vn 0.0434 0.9839 0.1734
vn 0.6984 -0.6959 -0.1672
vn -0.8531 0.5059 0.1274
vn 0.6884 -0.7111 -0.1427
vn 0.8604 -0.3925 -0.3252
vn 0.8818 -0.4345 -0.1835
vn 0.8035 -0.5646 -0.1888
vn 0.8988 -0.3897 -0.2005
vn 0.8706 -0.4465 -0.2069
vn -0.8093 0.5814 -0.0838
vn 0.9424 -0.2075 -0.2624
vn 0.6365 -0.4209 -0.6463
vn -0.8737 0.4355 -0.2167
vn -0.8411 0.5164 -0.1606
vn -0.8193 0.5469 -0.1722
vn -0.7833 0.6082 -0.1286
vn 0.4363 -0.6805 -0.5886
vn 0.6036 -0.3308 -0.7254
vn 0.7866 -0.3198 -0.5283
vn 0.7522 -0.6562 0.0593
vn -0.9237 0.3719 0.0917
vn 0.6302 -0.7626 -0.1457
vn 0.9177 -0.2800 -0.2817
vn -0.7036 0.6161 0.3542
vn 0.9051 -0.2921 -0.3091
vn -0.7283 0.4774 0.4916
vn 0.8793 -0.1866 -0.4382
vn 0.8472 -0.2892 -0.4456
vn 0.8582 -0.3378 -0.3866
vn 0.5167 -0.3818 -0.7663
vn -0.5746 0.3664 0.7319
vn 0.9309 0.3611 0.0560
vn -0.2412 0.9544 0.1759
vn -0.2725 0.9440 0.1862
vn -0.2099 0.8767 0.4329
vn 0.6070 -0.7737 -0.1813
vn -0.4299 0.8796 0.2035
vn -0.8885 0.4258 0.1711
vn -0.8677 0.2922 0.4022
vn -0.8201 0.5294 0.2172
vn -0.9994 0.0295 -0.0206
vn 0.8213 0.0664 0.5667
vn 0.6922 -0.6480 -0.3177
vn -0.9076 0.4109 0.0864
vn -0.8750 0.4831 -0.0334
vn -0.9587 0.1644 -0.2320
vn 0.8204 -0.5090 -0.2605
vn 0.8305 -0.4915 -0.2620
vn 0.8346 -0.4388 -0.3330
vn -0.7665 0.3136 0.5605
vn -0.9044 0.3695 0.2133
vn -0.9416 0.2278 0.2481
vn 0.7978 -0.2818 -0.5331
vn -0.8243 0.5102 -0.2455
vn 0.6536 -0.3756 -0.6570
vn 0.6980 -0.5254 -0.4865
vn -0.7760 0.6215 0.1073
vn 0.7561 -0.1930 -0.6253
vn -0.9028 0.2907 0.3169
vn -0.7586 0.5580 0.3363
vn 0.8353 -0.3966 -0.3808
vn 0.9139 -0.0035 -0.4060
vn 0.8709 -0.3462 -0.3487
vn -0.5616 0.1744 0.8088
vn 0.2573 -0.9660 -0.0268
vn -0.4007 -0.7086 0.5807
vn 0.7249 0.6778 0.1228
vn 0.9622 -0.2016 0.1832
vn -0.3665 0.9295 -0.0407
vn 0.5857 -0.7884 -0.1879
vn 0.6119 -0.7715 -0.1740
vn 0.8560 -0.3602 -0.3707
vn -0.9449 0.3165 0.0841
vn 0.8450 -0.5140 -0.1478
vn 0.9075 -0.3539 -0.2263
vn -0.8382 0.4851 -0.2492
vn 0.8877 -0.4555 -0.0676
vn 0.7842 -0.5404 -0.3049
vn 0.7035 -0.3414 -0.6233
vn 0.6189 -0.4226 -0.6621
vn 0.6944 -0.4121 -0.5900
vn -0.8524 0.5227 -0.0138
vn 0.7501 -0.6614 0.0031
vn 0.7612 -0.1859 -0.6213
vn 0.8692 -0.4693 -0.1557
vn 0.9070 -0.3177 -0.2764
vn -0.7376 0.3275 0.5906
vn -0.5784 0.5072 0.6389
vn 0.1554 -0.8825 -0.4440
vn 0.7009 -0.4812 -0.5266
vn -0.7163 0.2164 0.6634
vn 0.8287 -0.3626 -0.4264
vn -0.5704 0.4118 0.7107
vn -0.5409 0.1766 0.8224
vn -0.7511 -0.1551 0.6417
vn 0.8853 0.4642 -0.0265
vn -0.7263 0.4697 0.5019
vn -0.2106 0.8766 0.4327
vn 0.5733 -0.8143 -0.0910
vn 0.6570 -0.7257 -0.2044
vn -0.9412 -0.0769 -0.3291
vn -0.9156 0.3902 0.0971
vn -0.7349 0.6306 0.2495
vn 0.9311 -0.3611 -0.0506
vn -0.8392 0.3732 0.3956
vn -0.7845 0.6041 -0.1396
vn -0.9186 0.3125 0.2419
vn -0.6812 0.7302 -0.0524
vn 0.8558 -0.3547 -0.3765
vn 0.8997 -0.2160 -0.3793
vn 0.7689 -0.3326 -0.5461
vn 0.8079 -0.2575 -0.5302
vn 0.6592 -0.4121 -0.6291
vn -0.8802 0.4678 0.0808
vn 0.4512 -0.4662 -0.7610
vn 0.5161 -0.5028 -0.6934
vn 0.8228 -0.5684 0.0025
vn 0.8639 -0.4724 -0.1750
vn 0.8106 -0.4192 -0.4090
vn -0.7892 0.4982 0.3593
vn 0.8951 -0.1348 -0.4249
vn 0.8539 -0.3253 -0.4062
vn 0.8915 -0.3789 -0.2483
vn -0.4062 -0.1594 0.8998
vn 0.7273 -0.6850 0.0434
vn -0.3588 -0.8773 0.3188
vn -0.0683 -0.8447 0.5308
vn -0.3785 -0.6123 0.6941
vn 0.5041 0.8526 -0.1376
vn 0.5549 0.6928 -0.4606
vn -0.4945 0.8687 0.0277
vn 0.6987 -0.6959 -0.1658
vn 0.8472 -0.4958 0.1906
vn -0.8933 0.2653 0.3627
vn 0.9604 0.1354 -0.2435
vn -0.7329 0.6631 -0.1519
vn -0.8161 0.5661 0.1162
vn -0.8842 0.4368 0.1657
vn 0.9063 -0.3716 -0.2014
vn 0.8275 -0.5459 -0.1313
vn -0.8598 0.4996 0.1053
vn 0.8718 -0.4807 -0.0943
vn -0.9013 0.3339 0.2760
vn 0.8234 -0.4655 -0.3245
vn -0.7981 0.5863 0.1387
vn -0.8870 0.3371 0.3155
vn -0.9063 0.3445 0.2448
vn -0.8891 0.2881 0.3557
vn -0.8074 0.5692 0.1552
vn 0.6350 -0.4256 -0.6447
vn 0.5772 -0.3089 -0.7560
vn 0.5583 -0.4290 -0.7101
vn 0.8321 -0.1808 -0.5243
vn -0.8130 0.5763 -0.0836
vn -0.8567 0.4032 0.3218
vn 0.8381 -0.5335 -0.1139
vn -0.5797 0.3038 0.7561
vn 0.8266 -0.3776 -0.4174
vn -0.6781 -0.1819 0.7121
vn -0.2777 -0.8013 0.5299
vn -0.5619 0.6530 0.5078
vn 0.6807 -0.7225 -0.1211
vn 0.9079 -0.3166 -0.2746
vn 0.8653 -0.4147 -0.2816
vn 0.9132 -0.2772 -0.2988
vn 0.7081 -0.6819 0.1833
vn -0.8836 0.2029 0.4220
vn -0.8056 0.5117 0.2988
vn -0.8977 0.3815 0.2204
vn -0.8775 0.3859 0.2848
vn 0.6153 -0.4860 -0.6207
vn -0.8183 0.5692 -0.0803
vn 0.7177 -0.4702 -0.5136
vn 0.7253 -0.5460 -0.4193
vn 0.9571 -0.2206 -0.1881
vn 0.8966 -0.4131 -0.1594
vn 0.9418 -0.3351 -0.0252
vn -0.5655 0.4236 0.7077
vn -0.3513 -0.4743 0.8072
vn 0.8655 0.3917 -0.3122
vn 0.0756 0.9931 -0.0899
vn 0.9958 -0.0894 -0.0203
vn -0.1229 0.9845 0.1248
vn 0.7201 -0.6344 -0.2811
vn 0.9014 -0.3557 -0.2469
vn -0.8188 0.2758 0.5035
vn -0.9498 0.3026 0.0797
vn 0.8821 -0.3683 -0.2936
vn 0.8868 -0.4053 -0.2219
vn -0.7645 0.5866 0.2673
vn 0.8442 -0.4026 -0.3539
vn -0.6843 0.6716 0.2841
vn -0.6301 0.6778 0.3789
vn -0.7118 0.6907 -0.1272
vn 0.8359 -0.0437 -0.5471
vn -0.7894 0.6103 0.0666
vn -0.9243 0.2660 0.2737
vn -0.8612 0.4762 0.1775
vn 0.6344 -0.4639 -0.6183
vn -0.8531 0.5217 -0.0057
vn 0.6026 -0.4340 -0.6697
vn 0.5568 -0.4745 -0.6817
vn 0.5279 -0.5849 -0.6158
vn 0.6796 -0.7034 -0.2084
vn 0.6654 0.7462 0.0185
vn 0.8568 0.4324 -0.2809
vn 0.9595 0.1772 -0.2188
vn -0.0034 0.9981 0.0618
vn 0.9036 -0.1504 -0.4011
vn 0.6021 -0.7729 -0.2005
vn -0.9762 0.1133 -0.1850
vn 0.6441 -0.7140 -0.2746
vn -0.9364 0.3066 0.1706
vn -0.9010 0.4145 0.1281
vn 0.9181 -0.3848 0.0944
vn -0.8758 0.4820 -0.0264
vn -0.8845 0.2948 0.3615
vn -0.9438 0.1138 0.3102
vn 0.8292 -0.0408 -0.5575
vn 0.9263 -0.3028 -0.2243
vn -0.9709 0.2186 0.0978
vn -0.8928 0.4439 -0.0773
vn -0.8223 0.5546 -0.1272
vn -0.8372 0.5401 -0.0858
vn -0.8128 0.5811 -0.0412
vn 0.5483 -0.7121 -0.4385
vn 0.7432 -0.4062 -0.5317
vn 0.7163 -0.6791 -0.1603
vn -0.8231 0.4586 0.3349
vn -0.8295 0.3982 0.3917
vn 0.9451 -0.3144 -0.0885
vn -0.7121 0.4822 0.5103
vn 0.9255 -0.3703 -0.0791
vn -0.5503 0.1981 0.8111
vn 0.7415 -0.6691 0.0500
vn 0.6407 -0.7393 -0.2072
vn 0.2142 -0.9704 0.1119
vn -0.5371 -0.8433 0.0171
vn -0.1254 -0.8660 0.4840
vn -0.2482 0.9530 0.1739
vn -0.8223 0.5669 0.0496
vn -0.9012 0.2722 -0.3372
vn 0.6913 -0.6530 -0.3093
vn -0.8830 0.4200 0.2098
vn -0.6960 0.7129 0.0857
vn -0.7853 0.6184 0.0292
vn 0.8971 -0.3389 -0.2835
vn -0.9277 0.2592 0.2688
vn -0.8814 0.4034 0.2459
vn -0.8555 0.4584 0.2408
vn 0.7884 -0.3114 -0.5305
vn -0.8083 0.5461 0.2201
vn -0.7843 0.5935 0.1807
vn -0.8741 0.4825 0.0559
vn 0.6027 -0.4761 -0.6404
vn 0.5965 -0.5478 -0.5865
vn 0.5640 -0.6851 -0.4610
vn -0.8378 0.5335 -0.1162
vn 0.5572 -0.6119 -0.5613
vn -0.8555 0.4998 0.1356
vn 0.8642 -0.4684 -0.1836
vn -0.7978 0.5136 0.3157
vn 0.9540 -0.0022 -0.2999
vn 0.8181 -0.2905 -0.4964
vn 0.8538 -0.5090 -0.1093
vn 0.9501 -0.3118 -0.0134
vn -0.6724 0.4190 0.6101
vn 0.8592 -0.4901 -0.1467
vn 0.9249 -0.3802 -0.0000
vn -0.5519 0.3697 0.7475
vn 0.9354 0.0411 0.3511
vn -0.6195 0.3184 0.7175
vn -0.4528 0.1817 0.8729
vn 0.9137 -0.2423 -0.3262
vn 0.9382 -0.3459 -0.0142
vn 0.7482 -0.6608 0.0593
vn -0.5381 -0.1395 0.8313
vn 0.5263 -0.8371 -0.1490
vn -0.7244 0.5759 0.3788
vn -0.9097 0.0537 0.4118
vn -0.8253 0.5455 0.1459
vn 0.6430 -0.7303 -0.2308
vn -0.8805 0.4642 0.0958
vn -0.8497 0.5262 0.0328
vn -0.9011 0.1764 0.3962
vn 0.8807 -0.3762 -0.2879
vn -0.7731 0.5524 0.3118
vn -0.7595 0.5727 0.3085
vn 0.8356 -0.5282 -0.1509
vn -0.7085 0.6922 0.1375
vn -0.8427 0.5300 0.0949
vn 0.8001 -0.3338 -0.4984
vn 0.6017 -0.4365 -0.6689
vn -0.8873 0.3454 0.3057
vn -0.8789 0.3752 0.2946
vn 0.5538 -0.4718 -0.6861
vn 0.6142 -0.4593 -0.6417
vn -0.7968 0.6040 -0.0192
vn -0.8174 0.5702 -0.0819
vn 0.6596 -0.4646 -0.5908
vn -0.8476 0.5291 0.0388
vn -0.9048 0.4131 0.1036
vn -0.8320 0.5502 0.0716
vn 0.6844 -0.7111 0.1611
vn -0.9290 0.2137 0.3023
vn -0.7676 0.3882 0.5100
vn 0.8860 -0.4613 -0.0467
vn 0.9377 -0.3428 0.0565
vn -0.5628 0.3397 0.7536
vn 0.8636 -0.3245 -0.3859
vn 0.9087 -0.4134 -0.0585
vn 0.0073 -0.9050 0.4254
vn 0.8135 0.5577 0.1650
vn 0.9724 0.1630 -0.1672
vn -0.2583 0.9282 -0.2678
vn 0.6879 -0.7073 -0.1629
vn 0.5892 -0.8076 -0.0248
vn -0.8735 0.4321 0.2244
vn 0.6264 -0.6704 -0.3977
vn -0.9898 0.1391 -0.0304
vn 0.7030 -0.5971 -0.3865
vn -0.8810 0.4287 0.2001
vn -0.8203 0.5712 -0.0295
vn -0.7474 0.6634 0.0368
vn 0.8172 -0.3453 -0.4614
vn 0.7563 -0.0341 -0.6534
vn 0.5480 -0.4852 -0.6814
vn -0.7963 0.6049 0.0099
vn 0.7016 -0.5228 -0.4842
vn 0.8031 -0.3894 -0.4510
vn -0.8426 0.5299 0.0959
vn 0.7945 -0.5001 -0.3446
vn 0.9113 -0.0864 -0.4026
vn -0.9044 0.2472 0.3478
vn -0.7082 0.5180 0.4797
vn -0.6899 0.5099 0.5138
vn -0.6481 0.5242 0.5525
vn 0.9588 -0.2839 -0.0064
vn 0.7558 -0.6210 0.2076
vn -0.7487 0.0343 0.6620
vn 0.9513 0.3024 0.0594
vn 0.9397 -0.3172 -0.1278
vn -0.3655 0.8983 -0.2440
vn -0.4168 0.8661 -0.2761
vn 0.5925 -0.7757 -0.2176
vn 0.7926 -0.5734 -0.2073
vn 0.6776 -0.5744 -0.4593
vn 0.9093 -0.3449 -0.2330
vn -0.8656 0.4286 0.2590
vn 0.8451 -0.5152 -0.1428
vn -0.6080 0.6551 0.4485
vn 0.5972 -0.6442 -0.4779
vn 0.8297 -0.3222 -0.4558
vn 0.8987 -0.2357 -0.3698
vn 0.5957 -0.4861 -0.6394
vn -0.7794 0.6245 -0.0503
vn -0.8671 0.4921 -0.0765
vn 0.5966 -0.5314 -0.6014
vn -0.7831 0.6180 -0.0689
vn -0.7806 0.6247 -0.0182
vn 0.7338 -0.6301 -0.2540
vn 0.9327 -0.1191 -0.3404
vn -0.7435 0.5367 0.3990
vn 0.8195 -0.3854 -0.4242
vn 0.8880 -0.2903 -0.3565
vn 0.8962 -0.2101 -0.3908
vn 0.8680 -0.4938 -0.0526
vn -0.6657 0.4254 0.6131
vn 0.8643 -0.1267 0.4868
vn 0.7899 -0.5693 -0.2280
vn 0.8300 -0.3837 -0.4047
vn 0.8498 -0.4886 -0.1977
vn 0.1795 -0.9115 0.3701
vn -0.2153 -0.4303 0.8766
vn 0.7971 0.5999 0.0687
vn 0.9789 0.1362 -0.1524
vn 0.8397 -0.5427 -0.0196
vn -0.7501 0.3391 0.5677
vn 0.8809 -0.4602 -0.1107
vn 0.8944 -0.3822 -0.2324
vn -0.8458 0.5264 -0.0871
vn -0.7599 0.4680 0.4511
vn 0.8082 -0.4760 -0.3468
vn 0.9062 -0.2739 -0.3222
vn -0.7872 0.5592 0.2599
vn -0.9288 0.2898 0.2310
vn 0.8005 -0.3620 -0.4776
vn 0.7404 -0.4601 -0.4901
vn 0.6246 -0.4061 -0.6671
vn -0.8295 0.5563 0.0495
vn 0.6491 -0.4098 -0.6409
vn 0.4873 -0.4356 -0.7568
vn 0.6051 -0.5084 -0.6127
vn -0.8113 0.5847 -0.0050
vn 0.5246 -0.7832 -0.3338
vn -0.8216 0.5694 0.0271
vn 0.7562 -0.6381 -0.1449
vn -0.7411 0.4617 0.4875
vn 0.9068 -0.4157 0.0704
vn -0.5554 0.4053 0.7261
vn -0.4815 0.2111 0.8506
vn -0.4400 0.2699 0.8565
vn -0.4852 -0.2282 0.8441
vn -0.6516 -0.0724 0.7551
vn 0.1788 -0.9812 0.0726
vn -0.0448 -0.9486 0.3133
vn -0.4439 -0.3516 0.8242
vn 0.5584 0.8043 0.2033
vn 0.9254 0.2895 0.2448
vn -0.4613 0.8619 0.2107
vn -0.9555 -0.0682 0.2871
vn -0.7217 0.4639 0.5138
vn -0.7778 0.4734 0.4134
vn 0.6505 -0.5204 -0.5532
vn 0.9839 -0.1176 -0.1344
vn -0.6549 0.5570 0.5107
vn 0.8711 -0.4250 -0.2461
vn 0.8919 -0.3924 -0.2249
vn 0.8671 -0.3805 -0.3214
vn 0.7682 -0.4929 -0.4085
vn 0.7856 -0.3864 -0.4832
vn -0.8324 0.5065 0.2249
vn 0.5679 -0.4494 -0.6896
vn -0.8500 0.5265 0.0141
vn 0.6288 -0.5174 -0.5805
vn -0.8269 0.5598 0.0538
vn -0.8693 0.4710 0.1496
vn 0.7565 -0.5684 -0.3235
vn -0.5627 0.6104 0.5575
vn -0.7212 0.3962 0.5682
vn -0.6128 0.5539 0.5636
vn 0.8363 -0.3532 -0.4195
vn -0.4871 -0.2327 0.8418
vn 0.6171 -0.7834 -0.0746
vn 0.9936 -0.1073 0.0344
vn -0.9567 0.0606 0.2846
vn 0.7233 -0.6391 -0.2614
vn -0.8906 0.4493 0.0713
vn -0.9110 0.3814 -0.1568
vn -0.7353 0.5708 0.3654
vn -0.8369 0.5472 0.0160
vn 0.6200 -0.2223 -0.7525
vn 0.8534 -0.2926 -0.4315
vn -0.8839 0.3609 0.2973
vn -0.7886 0.5936 0.1605
vn -0.8247 0.5291 0.1996
vn -0.8149 0.5567 0.1616
vn -0.8773 0.4612 0.1331
vn 0.5610 -0.4650 -0.6848
vn -0.8229 0.5648 0.0629
vn 0.6492 -0.3131 -0.6932
vn -0.7471 0.6586 -0.0899
vn 0.6327 -0.6958 -0.3399
vn 0.7804 -0.6041 -0.1614
vn -0.6709 0.5059 0.5421
vn 0.7442 -0.5452 -0.3859
vn 0.8203 -0.4815 -0.3088
vn 0.9586 -0.2753 0.0723
vn 0.8821 -0.3188 -0.3468
vn -0.4030 0.2760 0.8726
vn -0.3853 0.2674 0.8832
vn 0.7600 -0.4669 -0.4521
vn -0.3373 0.1809 0.9239
vn -0.5545 -0.4142 0.7218
vn -0.2085 -0.7531 0.6240
vn 0.6226 0.7815 0.0401
vn 0.7311 0.6517 0.2018
vn 0.7156 0.6651 0.2134
vn 0.8181 0.5173 0.2512
vn 0.9951 -0.0378 0.0916
vn -0.8519 0.3935 0.3454
vn 0.7035 -0.6661 -0.2477
vn 0.9138 -0.3178 -0.2528
vn -0.8187 0.4602 0.3433
vn 0.8265 -0.3931 -0.4031
vn 0.8679 -0.3113 -0.3871
vn 0.7928 -0.4065 -0.4540
vn -0.9263 0.3242 0.1923
vn -0.8724 0.4855 0.0572
vn 0.5950 -0.4230 -0.6834
vn -0.8342 0.5514 -0.0036
vn 0.5664 -0.4606 -0.6834
vn 0.6213 -0.4698 -0.6271
vn -0.6098 0.6666 0.4287
vn -0.7168 0.5572 0.4192
vn 0.8272 -0.5561 -0.0806
vn -0.7229 0.4276 0.5427
vn 0.8647 -0.3087 -0.3962
vn 0.9085 -0.3817 0.1699
vn -0.5310 0.3805 0.7571
vn 0.6963 -0.6421 -0.3208
vn -0.5333 0.0341 0.8452
vn -0.5557 -0.8257 0.0969
vn -0.0086 -0.9550 0.2966
vn -0.0620 0.9942 -0.0878
vn 0.5147 -0.8165 -0.2617
vn -0.8787 0.4759 -0.0378
vn -0.9460 0.3129 0.0845
vn -0.9721 -0.0020 0.2345
vn 0.8166 -0.4047 -0.4115
vn -0.5653 0.8111 0.1505
vn -0.8480 0.4992 0.1781
vn 0.8328 -0.4120 -0.3697
vn -0.5928 0.7999 0.0935
vn 0.7975 -0.3876 -0.4623
vn -0.9333 0.3251 0.1527
vn 0.8437 -0.3045 -0.4420
vn -0.9324 0.2783 0.2307
vn -0.9182 0.3506 0.1844
vn 0.7746 -0.4157 -0.4767
vn 0.5903 -0.5451 -0.5954
vn 0.7107 -0.5978 -0.3708
vn -0.7769 0.4043 0.4827
vn 0.9733 -0.0026 -0.2296
vn 0.8761 -0.4164 -0.2429
vn -0.5536 0.3571 0.7524
vn 0.8538 -0.3714 -0.3648
vn -0.4489 -0.0136 0.8935
vn 0.8186 -0.5709 -0.0631
vn -0.5600 -0.3318 0.7592
vn -0.4196 -0.0178 0.9075
vn 0.4814 0.8455 0.2311
vn -0.6596 0.7474 0.0799
vn -0.4398 0.8856 0.1491
vn -0.6126 0.5542 0.5635
vn -0.9276 0.1765 0.3293
vn -0.9447 0.2648 0.1935
vn 0.9807 -0.0333 -0.1924
vn 0.8988 -0.3519 -0.2615
vn -0.8239 0.3480 0.4472
vn -0.6594 0.4716 0.5855
vn 0.8723 -0.3830 -0.3041
vn -0.5605 0.7781 0.2835
vn 0.8393 -0.4544 -0.2986
vn -0.6502 0.5309 0.5435
vn 0.5391 -0.3057 -0.7848
vn -0.8694 0.4541 0.1947
vn 0.5266 -0.3763 -0.7623
vn -0.8907 0.4460 0.0880
vn 0.5435 -0.4987 -0.6752
vn 0.5647 -0.5747 -0.5924
vn 0.6108 -0.5234 -0.5940
vn 0.6291 -0.3612 -0.6883
vn 0.7204 -0.6890 -0.0798
vn 0.8341 -0.5516 0.0006
vn 0.9397 -0.3404 0.0332
vn 0.9021 -0.4212 0.0937
vn -0.5841 0.3797 0.7174
vn 0.9238 -0.3827 0.0144
vn 0.9645 -0.2553 0.0674
vn 0.8917 -0.0911 -0.4434
vn -0.4429 0.1447 0.8848
vn 0.7214 -0.6865 -0.0912
vn 0.7323 -0.3898 -0.5584
vn -0.2842 -0.8080 0.5161
vn 0.5055 0.8565 -0.1045
vn -0.2460 0.9585 0.1441
vn 0.7561 -0.5311 -0.3824
vn 0.5258 -0.8363 -0.1553
vn 0.6217 -0.7517 -0.2198
vn -0.7329 0.3102 0.6055
vn -0.7873 0.5523 0.2739
vn 0.8090 -0.2548 -0.5296
vn -0.8077 0.1435 0.5719
vn -0.7324 0.6321 0.2532
vn -0.3368 0.9241 0.1807
vn -0.8584 0.3949 0.3275
vn -0.6978 0.7146 -0.0482
vn 0.7026 -0.3604 -0.6136
vn 0.8277 -0.2305 -0.5117
vn -0.8435 0.5009 0.1940
vn -0.8161 0.5779 0.0085
vn 0.5942 -0.5766 -0.5608
vn -0.6961 0.7133 0.0813
vn 0.6282 -0.7029 -0.3337
vn -0.8239 0.5242 0.2155
vn 0.9293 -0.2851 -0.2350
vn -0.5012 0.4412 0.7444
vn -0.4318 0.0918 0.8973
vn 0.8009 -0.5852 -0.1268
vn -0.4788 -0.4279 0.7666
vn 0.5340 0.8151 0.2246
vn 0.1525 0.9434 0.2944
vn 0.9830 -0.1135 -0.1443
vn 0.8309 0.5338 0.1568
vn -0.6263 0.7763 0.0714
vn 0.7832 -0.5731 -0.2411
vn 0.6064 -0.6883 -0.3982
vn -0.8350 0.4598 0.3023
vn -0.7687 -0.0090 0.6396
vn -0.8432 0.5366 0.0342
vn -0.6917 0.4615 0.5554
vn 0.8532 -0.2948 -0.4302
vn 0.7890 -0.3642 -0.4949
vn 0.7149 -0.2947 -0.6340
vn -0.8565 0.4840 0.1793
vn 0.5448 -0.3836 -0.7457
vn -0.8424 0.5325 0.0827
vn -0.7968 0.6038 0.0239
vn 0.6102 -0.5684 -0.5519
vn 0.8402 -0.4373 -0.3208
vn -0.8195 0.5422 0.1856
vn 0.8222 -0.4777 -0.3094
vn -0.4437 0.4332 0.7845
vn 0.9590 -0.2834 -0.0067
vn 0.8949 -0.3614 -0.2619
vn -0.2164 -0.6559 0.7231
vn 0.6947 -0.7075 -0.1294
vn -0.7771 0.4279 0.4615
vn 0.6275 -0.7772 -0.0480
vn -0.7191 0.3111 0.6214
vn 0.5713 -0.7927 -0.2125
vn 0.6897 -0.4525 -0.5653
vn -0.7449 0.2861 0.6028
vn 0.4374 -0.5751 -0.6913
vn 0.8090 -0.2454 -0.5341
vn -0.5666 0.7344 0.3738
vn 0.8986 -0.3524 -0.2615
vn 0.8408 -0.3952 -0.3698
vn 0.8014 -0.4623 -0.3795
vn -0.6960 0.4445 0.5640
vn -0.8889 0.3656 0.2762
vn -0.8748 0.3898 0.2876
vn -0.8370 0.4348 0.3323
vn 0.6495 -0.4226 -0.6322
vn 0.5528 -0.4215 -0.7189
vn 0.4523 -0.4541 -0.7676
vn -0.7605 0.6401 0.1086
vn 0.6014 -0.4388 -0.6677
vn 0.7336 -0.3184 -0.6003
vn 0.4831 -0.7951 -0.3666
vn -0.8777 0.2919 0.3800
vn -0.8532 0.4276 0.2988
vn 0.6027 -0.5582 -0.5702
vn -0.8795 0.3384 0.3346
vn -0.7027 0.4683 0.5356
vn 0.9796 -0.1655 -0.1139
vn 0.9626 -0.2649 0.0567
vn 0.8277 -0.4139 -0.3789
vn -0.5860 0.0619 0.8079
vn -0.5100 0.2054 0.8353
vn 0.1479 -0.6901 0.7084
vn -0.1867 -0.6979 0.6914
vn 0.9164 0.3690 -0.1552
vn -0.7153 0.5464 0.4358
vn 0.6912 -0.6407 -0.3343
vn 0.7715 -0.5938 -0.2282
vn 0.4926 -0.7608 -0.4225
vn -0.7657 0.2856 0.5763
vn -0.7666 0.2560 0.5889
vn -0.7882 0.4442 0.4260
vn -0.7950 0.5952 0.1170
vn -0.5779 0.7462 0.3305
vn -0.6119 0.6573 0.4399
vn -0.4794 0.3554 0.8024
vn -0.9121 0.3047 0.2741
vn -0.9189 0.1466 0.3664
vn 0.5634 -0.5023 -0.6559
vn -0.7062 0.6896 0.1602
vn 0.5919 -0.6038 -0.5339
vn 0.6921 -0.5856 -0.4220
vn -0.6606 0.3439 0.6673
vn 0.5938 -0.8044 -0.0183
vn -0.7267 0.6027 0.3297
vn 0.9315 -0.3100 -0.1901
vn 0.9061 -0.3446 -0.2453
vn -0.7327 0.3256 0.5976
vn 0.8178 -0.4570 -0.3498
vn 0.9295 -0.1572 -0.3336
vn -0.5348 0.3775 0.7559
vn 0.9042 -0.3923 0.1690
vn 0.9027 -0.3913 0.1790
vn 0.9370 -0.2710 -0.2203
vn -0.3836 0.2827 0.8792
vn -0.3293 0.2273 0.9165
vn -0.4478 -0.2849 0.8476
vn -0.3215 -0.5252 0.7879
vn -0.2182 -0.6497 0.7282
vn 0.7272 0.6567 0.1998
vn -0.5938 0.3668 0.7162
vn -0.6776 0.3076 0.6680
vn -0.6893 0.2453 0.6816
vn 0.8036 -0.3842 -0.4545
vn -0.6853 0.4043 0.6057
vn 0.7680 -0.4985 -0.4021
vn 0.8155 -0.4445 -0.3706
vn -0.8490 0.4689 0.2434
vn -0.9136 0.3550 0.1982
vn 0.8210 -0.3838 -0.4226
vn 0.7623 -0.2055 -0.6138
vn -0.6768 0.6105 0.4113
vn -0.8084 0.3552 0.4693
vn 0.7922 -0.2859 -0.5391
vn -0.8635 0.4441 0.2389
vn 0.5383 -0.4622 -0.7046
vn -0.8490 0.4857 0.2082
vn 0.5535 -0.4689 -0.6883
vn -0.8556 0.4783 0.1978
vn 0.7956 -0.3837 -0.4688
vn 0.7586 -0.5912 -0.2738
vn 0.8883 -0.2973 -0.3500
vn 0.6616 -0.7009 -0.2665
vn -0.4889 0.4100 0.7700
vn -0.6987 0.2657 0.6642
vn -0.5292 0.4449 0.7225
vn -0.2746 0.1464 0.9504
vn 0.6866 -0.7210 -0.0936
vn 0.4666 -0.8332 -0.2967
vn -0.0900 -0.8229 0.5610
vn -0.4299 -0.5927 0.6811
vn 0.9190 0.3086 0.2454
vn -0.3831 0.9069 0.1754
vn 0.6896 -0.7127 -0.1287
vn -0.7614 0.4344 0.4813
vn 0.6126 -0.6236 -0.4856
vn -0.8360 0.4274 0.3443
vn -0.8806 0.4661 0.0849
vn 0.8420 -0.4260 -0.3310
vn -0.6988 0.4929 0.5184
vn -0.7566 0.6259 0.1895
vn 0.8576 -0.2612 -0.4430
vn 0.8141 -0.2481 -0.5251
vn 0.7622 -0.2808 -0.5833
vn 0.4587 -0.3791 -0.8036
vn -0.7622 0.6325 0.1379
vn 0.6142 -0.5239 -0.5901
vn -0.8550 0.4912 0.1665
vn 0.6440 -0.7585 -0.1002
vn 0.6964 -0.7093 -0.1093
vn -0.8555 0.3373 0.3930
vn 0.7156 -0.3745 -0.5897
vn -0.7123 0.4598 0.5304
vn -0.5911 0.2108 0.7786
vn -0.3861 0.3275 0.8624
vn 0.9197 -0.3874 -0.0639
vn -0.6140 -0.2201 0.7580
vn -0.6181 -0.2423 0.7478
vn -0.4248 -0.5519 0.7176
vn 0.1670 0.7954 0.5826
vn -0.1176 0.9671 0.2258
vn 0.5326 -0.8339 -0.1449
vn -0.6072 0.4751 0.6368
vn 0.6161 -0.7863 -0.0454
vn -0.9162 0.1240 0.3811
vn -0.7178 0.1967 0.6679
vn 0.6493 -0.5970 -0.4712
vn -0.9403 0.2500 0.2312
vn 0.7019 -0.4905 -0.5165
vn -0.8618 0.3190 0.3945
vn 0.8673 -0.3204 -0.3811
vn -0.7718 0.6328 -0.0621
vn 0.8976 -0.3314 -0.2907
vn -0.9272 0.3400 0.1570
vn 0.8160 -0.4299 -0.3865
vn 0.8577 -0.2612 -0.4429
vn -0.8429 0.4495 0.2958
vn 0.8027 -0.1782 -0.5691
vn -0.8452 0.3082 0.4366
vn -0.8147 0.4265 0.3929
vn 0.4895 -0.4890 -0.7219
vn -0.8120 0.4822 0.3289
vn 0.5791 -0.3609 -0.7311
vn 0.8018 -0.3553 -0.4805
vn -0.7773 0.6156 0.1301
vn -0.8500 0.3900 0.3540
vn -0.7802 0.4807 0.4002
vn -0.7039 0.4279 0.5669
vn 0.8898 -0.4540 -0.0458
vn -0.6070 0.3814 0.6972
vn -0.5914 0.4010 0.6996
vn 0.9391 -0.2779 0.2022
vn 0.9271 -0.3633 0.0923
vn 0.9096 -0.3104 -0.2762
vn 0.8383 -0.3560 -0.4129
vn 0.6140 -0.7853 -0.0795
vn 0.1566 -0.6973 0.6995
vn 0.9813 -0.0462 0.1871
vn -0.1328 0.7688 0.6256
vn -0.7652 0.6094 0.2077
vn 0.6840 -0.6882 -0.2418
vn -0.7355 0.2801 0.6169
vn -0.8640 0.1777 0.4711
vn -0.8571 0.1863 0.4803
vn 0.7817 -0.2579 -0.5678
vn 0.8892 -0.3648 -0.2763
vn -0.7623 0.3830 0.5217
vn -0.7993 0.5924 0.1005
vn -0.9069 0.3942 0.1489
vn 0.7784 -0.3933 -0.4893
vn 0.7391 -0.2168 -0.6378
vn 0.4905 -0.4209 -0.7631
vn 0.4795 -0.4600 -0.7473
vn 0.5751 -0.5462 -0.6090
vn 0.6187 -0.6256 -0.4752
vn 0.6675 -0.5773 -0.4703
vn 0.8146 -0.5335 -0.2275
vn 0.7696 -0.5656 -0.2963
vn 0.8652 -0.1591 -0.4756
vn 0.7451 -0.5435 -0.3866
vn -0.3199 0.1251 0.9392
vn -0.2731 0.1655 0.9477
vn 0.8408 -0.4212 -0.3400
vn 0.6366 -0.7188 -0.2794
vn -0.1219 -0.8535 0.5067
vn 0.5314 0.8220 0.2047
vn 0.9902 -0.0679 0.1224
vn 0.6517 -0.7584 0.0144
vn -0.7952 0.1756 0.5804
vn -0.7853 0.1418 0.6027
vn -0.8210 0.3155 0.4759
vn -0.7634 0.5239 0.3778
vn 0.7866 -0.2986 -0.5405
vn 0.6640 -0.3180 -0.6768
vn 0.4798 -0.3320 -0.8121
vn -0.9138 0.3486 0.2084
vn -0.8505 0.5059 0.1439
vn -0.7380 0.6336 0.2322
vn 0.5835 -0.6175 -0.5275
vn 0.7645 -0.5941 -0.2501
vn 0.7708 -0.5868 -0.2479
vn -0.7308 0.5216 0.4403
vn -0.7799 0.4135 0.4699
vn 0.7128 -0.6681 -0.2136
vn 0.7180 -0.6954 0.0307
vn -0.6558 0.4393 0.6140
vn 0.8861 -0.4601 -0.0561
vn 0.8787 -0.2164 -0.4254
vn 0.9010 -0.3865 0.1967
vn -0.2552 0.2160 0.9424
vn -0.2913 0.1841 0.9388
vn 0.9585 -0.2616 -0.1133
vn 0.6330 -0.7360 -0.2402
vn -0.4915 -0.2340 0.8388
vn -0.3871 -0.7318 0.5609
vn 0.9191 0.3116 0.2412
vn -0.1652 0.9683 0.1874
vn 0.9910 0.0564 0.1214
vn 0.6641 -0.7410 -0.0989
vn -0.7214 0.4799 0.4993
vn -0.8686 0.4583 0.1885
vn 0.7730 -0.5756 -0.2666
vn 0.8872 -0.2913 -0.3577
vn 0.8073 -0.4193 -0.4154
vn -0.6995 0.5002 0.5104
vn -0.7545 0.5234 0.3959
vn -0.6010 0.7489 0.2792
vn -0.9225 0.1004 0.3727
vn -0.7562 0.5917 0.2794
vn 0.7868 -0.2905 -0.5445
vn -0.8904 0.3538 0.2863
vn 0.6114 -0.3766 -0.6960
vn -0.9146 0.3181 0.2496
vn -0.8780 0.4092 0.2485
vn -0.7558 0.6170 0.2193
vn 0.4906 -0.4494 -0.7466
vn 0.4868 -0.4665 -0.7385
vn -0.7027 0.6280 0.3343
vn 0.8626 -0.4589 -0.2130
vn -0.6533 0.4056 0.6393
vn 0.9018 -0.4320 0.0114
vn -0.5570 0.3459 0.7551
vn 0.9349 -0.1870 0.3017
vn 0.9656 -0.2316 0.1184
vn 0.9499 -0.3075 -0.0564
vn 0.9276 -0.3506 -0.1288
vn 0.5544 0.7731 0.3081
vn 0.5721 0.8025 0.1696
vn 0.4497 -0.8928 -0.0267
vn -0.8515 0.5168 0.0888
vn -0.7748 0.5464 0.3181
vn 0.8142 -0.3136 -0.4887
vn 0.7495 -0.2757 -0.6019
vn 0.6839 -0.2949 -0.6673
vn 0.6331 -0.3062 -0.7109
vn -0.7169 0.5971 0.3598
vn 0.4082 -0.3983 -0.8214
vn 0.4123 -0.3974 -0.8198
vn -0.8636 0.4003 0.3066
vn 0.5174 -0.3641 -0.7744
vn 0.5073 -0.5376 -0.6736
vn -0.8772 0.4469 0.1755
vn 0.6061 -0.6781 -0.4157
vn -0.6142 0.7877 -0.0486
vn 0.7226 -0.5650 -0.3984
vn -0.7052 0.6050 0.3697
vn 0.8080 -0.5431 -0.2283
vn 0.8207 -0.3900 -0.4176
vn 0.9315 -0.2698 -0.2438
vn -0.5789 0.3150 0.7521
vn -0.4805 0.4282 0.7653
vn 0.8638 -0.4217 0.2756
vn -0.2749 0.2462 0.9294
vn 0.9511 -0.1853 0.2472
vn 0.9400 -0.2961 0.1697
vn -0.2731 0.1474 0.9506
vn -0.2819 0.1549 0.9469
vn 0.8917 -0.4524 0.0175
vn 0.3714 -0.7982 0.4744
vn 0.8197 0.4519 0.3520
vn -0.4119 0.7225 0.5553
vn -0.6778 0.4635 0.5707
vn 0.5487 -0.7767 -0.3093
vn 0.7728 -0.5936 -0.2248
vn 0.4966 -0.5708 -0.6539
vn 0.7584 -0.6165 -0.2116
vn -0.5924 0.2257 0.7734
vn -0.6252 0.4970 0.6018
vn 0.8204 -0.4916 -0.2922
vn 0.8564 -0.4018 -0.3242
vn 0.8472 -0.3879 -0.3630
vn -0.8124 0.5265 0.2504
vn 0.8020 -0.4619 -0.3787
vn 0.8038 -0.3624 -0.4718
vn -0.7694 0.5193 0.3720
vn 0.8657 -0.2805 -0.4147
vn 0.8046 -0.1602 -0.5719
vn -0.7690 0.5382 0.3449
vn -0.7552 0.5963 0.2721
vn -0.7126 0.6521 0.2587
vn -0.6221 0.7624 0.1781
vn 0.8429 -0.5147 -0.1566
vn 0.7452 -0.6286 -0.2227
vn 0.7510 -0.5153 -0.4130
vn 0.9614 -0.1853 -0.2032
vn -0.5758 0.3430 0.7422
vn -0.4876 0.4074 0.7722
vn -0.4094 0.2864 0.8662
vn -0.3663 0.2341 0.9006
vn 0.9485 -0.2712 -0.1640
vn 0.9677 -0.2202 -0.1224
vn 0.6650 -0.7123 -0.2245
vn -0.4816 -0.2376 0.8436
vn -0.5759 0.0838 0.8132
vn 0.8204 -0.5713 0.0227
vn 0.1424 -0.8578 0.4939
vn 0.7287 0.6414 0.2399
vn 0.2101 0.9725 -0.1007
vn 0.9074 0.3090 0.2850
vn 0.9505 0.1765 0.2556
vn 0.6584 -0.7469 0.0929
vn 0.8252 -0.5441 -0.1515
vn -0.9252 0.2196 0.3095
vn -0.6142 0.5728 0.5427
vn -0.9058 0.2556 0.3380
vn -0.7288 0.5866 0.3532
vn 0.8012 -0.3276 -0.5007
vn 0.8379 -0.2467 -0.4869
vn -0.9189 0.1472 0.3661
vn -0.7962 0.5538 0.2437
vn 0.4050 -0.4066 -0.8189
vn 0.5714 -0.4957 -0.6541
vn 0.5769 -0.4801 -0.6608
vn -0.7529 0.6303 0.1894
vn -0.7972 0.5651 0.2123
vn -0.7034 0.6459 0.2968
vn -0.8184 0.4152 0.3974
vn -0.7053 0.4319 0.5621
vn 0.7961 -0.5977 -0.0949
vn -0.7017 0.4140 0.5799
vn 0.8143 -0.5538 -0.1739
vn 0.9232 -0.2661 0.2772
vn -0.3581 0.2660 0.8950
vn 0.9675 -0.2236 0.1177
vn -0.2604 0.1525 0.9534
vn -0.3029 0.1566 0.9401
vn 0.7090 0.6603 0.2475
vn 0.1152 0.9900 0.0812
vn -0.6385 0.7688 0.0357
vn 0.9033 -0.2259 0.3648
vn -0.7742 0.2041 0.5991
vn -0.9463 0.2234 0.2338
vn -0.9087 0.3646 0.2033
vn 0.8157 -0.5243 -0.2443
vn 0.7467 -0.4079 -0.5254
vn -0.7269 0.3156 0.6099
vn -0.7713 0.6334 -0.0631
vn -0.7063 0.6871 0.1701
vn -0.8789 0.2513 0.4054
vn 0.7778 -0.2623 -0.5712
vn -0.7272 0.4826 0.4882
vn 0.6871 -0.3193 -0.6526
vn -0.7507 0.6212 0.2250
vn -0.7176 0.6925 0.0739
vn 0.7556 -0.4011 -0.5179
vn -0.7402 0.6468 0.1837
vn -0.7048 0.4108 0.5784
vn 0.8698 -0.4342 -0.2342
vn 0.7468 -0.5859 -0.3146
vn 0.9060 -0.4215 -0.0372
vn 0.9088 -0.3908 0.1461
vn 0.9820 -0.1615 0.0983
vn 0.8700 -0.4440 0.2145
vn -0.2864 0.2035 0.9363
vn -0.2562 0.1577 0.9537
vn -0.2505 0.1303 0.9593
vn -0.2421 0.1513 0.9584
vn -0.4374 -0.5377 0.7208
vn 0.8540 0.3700 0.3658
vn 0.7114 -0.6997 -0.0666
vn -0.9589 0.2837 0.0069
vn 0.8166 -0.3612 -0.4502
vn -0.8068 0.5019 0.3116
vn -0.6132 0.4792 0.6279
vn -0.7987 0.3957 0.4533
vn -0.7957 0.3002 0.5260
vn 0.7140 -0.3536 -0.6042
vn -0.8142 0.3814 0.4376
vn -0.8487 0.3729 0.3751
vn -0.7531 0.6010 0.2676
vn 0.4356 -0.4217 -0.7952
vn 0.6627 -0.5320 -0.5270
vn 0.6285 -0.5506 -0.5493
vn -0.9014 0.3824 0.2031
vn -0.7987 0.5329 0.2794
vn -0.7747 0.5730 0.2674
vn 0.8104 -0.5574 -0.1803
vn 0.8032 -0.5409 -0.2497
vn 0.7016 -0.5153 -0.4921
vn 0.8007 -0.5422 -0.2546
vn -0.2830 0.1629 0.9452
vn 0.3701 -0.6964 0.6149
vn -0.1959 -0.4716 0.8598
vn 0.5764 0.7875 0.2184
vn 0.7031 0.6647 0.2526
vn -0.7948 0.5699 0.2086
vn 0.7803 -0.6195 0.0855
vn 0.7559 -0.6481 -0.0926
vn -0.8894 0.4547 -0.0472
vn 0.9347 -0.3531 -0.0404
vn 0.8998 -0.4327 0.0563
vn 0.7650 -0.2930 -0.5736
vn -0.5725 0.2674 0.7751
vn -0.6781 0.6294 0.3795
vn -0.6198 0.6429 0.4500
vn 0.6306 -0.6253 -0.4598
vn -0.7639 0.6075 0.2176
vn 0.6494 -0.5830 -0.4882
vn -0.6058 0.7512 0.2620
vn 0.7944 -0.5852 -0.1626
vn -0.7407 0.4572 0.4923
vn -0.5660 0.2894 0.7720
vn -0.3003 0.4213 0.8557
vn 0.8928 -0.3527 0.2803
vn -0.2544 0.1736 0.9514
vn 0.9428 -0.2265 0.2447
vn 0.9674 -0.2154 0.1333
vn -0.2252 0.2009 0.9534
vn 0.9563 -0.2783 -0.0893
vn -0.1453 -0.7069 0.6922
vn 0.4713 -0.8700 -0.1449
vn -0.8856 0.2180 0.4101
vn 0.7374 -0.6494 -0.1859
vn 0.7764 -0.4574 -0.4337
vn 0.6398 -0.3768 -0.6698
vn -0.8137 0.4628 0.3517
vn -0.6237 0.3821 0.6819
vn -0.5038 0.8528 0.1379
vn -0.7133 0.5597 0.4218
vn -0.7518 0.4897 0.4417
vn -0.8052 0.4533 0.3824
vn -0.8702 0.3706 0.3247
vn -0.7114 0.5519 0.4352
vn -0.7627 0.5213 0.3829
vn 0.4669 -0.3271 -0.8216
vn -0.5751 0.6331 0.5181
vn -0.6157 0.7316 0.2927
vn -0.7902 0.5228 0.3198
vn 0.5317 -0.6941 -0.4854
vn 0.6862 -0.4996 -0.5288
vn -0.7370 0.6349 0.2316
vn 0.7634 -0.6452 -0.0291
vn 0.7905 -0.6088 -0.0670
vn 0.9011 -0.4024 -0.1613
vn 0.8697 -0.4821 0.1063
vn 0.8112 -0.5016 0.3006
vn -0.4381 0.1516 0.8860
vn -0.3170 0.2970 0.9007
vn 0.8909 -0.3622 0.2741
vn 0.9294 -0.3655 0.0519
vn 0.9750 -0.2185 0.0393
vn -0.2458 0.2050 0.9474
vn -0.2973 0.1476 0.9433
vn 0.6538 -0.7082 -0.2662
vn -0.3619 -0.8263 0.4315
vn 0.1001 -0.8928 0.4392
vn -0.2608 -0.4598 0.8489
vn 0.5861 0.7597 0.2818
vn 0.2791 0.8892 0.3624
vn -0.5593 0.7820 0.2750
vn 0.6592 -0.7432 -0.1148
vn -0.4245 0.8286 0.3650
vn -0.8287 -0.3856 0.4056
vn -0.4895 0.5382 0.6861
vn 0.6945 -0.6001 -0.3970
vn 0.6794 -0.5964 -0.4274
vn -0.7123 0.4693 0.5219
vn 0.8268 -0.3694 -0.4243
vn 0.7814 -0.3631 -0.5074
vn -0.5388 0.5596 0.6297
vn -0.5012 0.4950 0.7098
vn -0.6009 0.4219 0.6790
vn 0.7135 -0.5540 -0.4290
vn 0.8519 -0.3129 -0.4200
vn -0.7734 0.4621 0.4340
vn 0.7361 -0.2025 -0.6459
vn 0.7499 -0.2838 -0.5976
vn 0.7139 -0.3335 -0.6158
vn -0.7563 0.4117 0.5085
vn 0.5126 -0.2321 -0.8266
vn 0.5244 -0.3122 -0.7922
vn 0.4498 -0.4587 -0.7663
vn 0.5091 -0.5209 -0.6852
vn -0.7636 0.4730 0.4396
vn 0.5862 -0.8060 -0.0823
vn 0.6293 -0.7694 -0.1096
vn 0.4374 -0.7858 -0.4373
vn 0.5458 -0.6393 -0.5418
vn -0.7611 0.3851 0.5220
vn -0.7261 0.3939 0.5635
vn 0.9081 -0.3003 -0.2918
vn 0.9506 -0.3098 0.0224
vn -0.3758 0.3217 0.8690
vn 0.8278 -0.3634 0.4274
vn 0.8814 -0.2690 0.3882
vn 0.9212 -0.2742 0.2761
vn -0.2750 0.2268 0.9343
vn -0.3857 0.1194 0.9149
vn -0.1596 -0.9140 0.3729
vn -0.2533 -0.4663 0.8476
vn -0.1561 0.9764 0.1492
vn -0.3731 0.9043 0.2074
vn -0.4833 0.8233 0.2977
vn -0.3610 0.9323 -0.0217
vn 0.9328 -0.3454 -0.1030
vn -0.6290 0.7771 -0.0209
vn 0.4094 -0.7509 0.5182
vn -0.7447 0.6459 0.1680
vn -0.8309 0.4280 0.3556
vn -0.9338 0.1483 0.3255
vn 0.5265 -0.7953 -0.3004
vn 0.7662 -0.6097 -0.2030
vn -0.8246 0.4396 0.3562
vn 0.8090 -0.5539 -0.1965
vn -0.8267 0.0148 0.5624
vn -0.6876 0.4991 0.5273
vn -0.5759 0.7472 0.3318
vn -0.8332 0.4328 0.3442
vn -0.6880 0.5558 0.4666
vn 0.8154 -0.3003 -0.4949
vn 0.7476 -0.2084 -0.6306
vn 0.7722 -0.3875 -0.5035
vn 0.4569 -0.4407 -0.7727
vn -0.7654 0.5085 0.3945
vn 0.4443 -0.3683 -0.8167
vn -0.8826 0.3421 0.3225
vn -0.9714 0.1459 0.1874
vn -0.6966 0.6753 0.2425
vn -0.4978 0.8224 0.2754
vn 0.7906 -0.5646 -0.2372
vn -0.8954 0.4004 0.1945
vn 0.7130 -0.7011 -0.0102
vn -0.7581 0.5057 0.4118
vn 0.7138 -0.6741 -0.1897
vn -0.7426 0.4743 0.4728
vn 0.9296 -0.2697 -0.2511
vn -0.3083 0.2578 0.9157
vn 0.9559 -0.2805 -0.0870
vn 0.8490 0.4322 0.3039
vn 0.9914 0.0584 0.1169
vn 0.7321 -0.5129 -0.4482
vn 0.9724 -0.2326 0.0182
vn -0.7594 0.4558 0.4644
vn -0.7157 0.6441 0.2699
vn 0.7885 -0.2909 -0.5418
vn 0.7666 -0.1935 -0.6122
vn -0.7383 0.4399 0.5112
vn 0.4017 -0.3976 -0.8249
vn 0.4054 -0.4918 -0.7706
vn -0.7587 0.4718 0.4492
vn -0.6683 0.6925 0.2717
vn 0.5126 -0.5038 -0.6953
vn -0.8949 0.4050 0.1874
vn 0.7926 -0.5616 -0.2375
vn 0.7598 -0.6344 -0.1423
vn 0.7727 -0.1701 -0.6116
vn -0.6431 0.3020 0.7037
vn -0.3258 -0.1022 0.9399
vn 0.6188 -0.6540 0.4352
vn -0.3551 -0.1345 0.9251
vn -0.1471 -0.7073 0.6914
vn -0.4885 -0.2073 0.8476
vn -0.0639 -0.4669 0.8820
vn 0.5724 0.8071 0.1448
vn -0.2674 0.9345 0.2351
vn 0.9847 0.0811 0.1543
vn -0.3594 0.9106 0.2041
vn -0.8574 0.4265 0.2882
vn -0.6835 0.2229 0.6951
vn 0.7829 -0.2930 -0.5488
vn -0.5052 0.4696 0.7241
vn 0.7569 -0.2654 -0.5972
vn -0.6928 0.5082 0.5116
vn -0.6854 0.4069 0.6039
vn 0.8713 -0.2609 -0.4157
vn -0.6661 0.4904 0.5620
vn 0.3973 -0.3938 -0.8289
vn 0.4755 -0.4343 -0.7650
vn -0.5047 0.8449 0.1770
vn -0.7069 0.6717 0.2216
vn -0.7184 0.6550 0.2341
vn 0.7844 -0.5988 -0.1614
vn -0.6899 0.4044 0.6005
vn 0.7592 -0.6508 0.0108
vn 0.8738 -0.4518 -0.1799
vn 0.7044 -0.6861 -0.1818
vn 0.8832 -0.4524 -0.1239
vn -0.4145 0.2894 0.8628
vn -0.2068 0.3023 0.9305
vn -0.1460 0.3195 0.9363
vn 0.9372 -0.2067 0.2809
vn 0.9865 -0.1098 -0.1218
vn 0.8831 -0.3212 -0.3420
vn -0.2756 0.1499 0.9495
vn -0.2765 0.1491 0.9494
vn -0.3397 -0.0517 0.9391
vn 0.6420 -0.6331 0.4324
vn -0.9050 0.4106 0.1108
vn 0.6584 -0.6104 -0.4404
vn -0.8258 0.4059 0.3916
vn 0.9068 -0.4185 -0.0511
vn -0.4680 0.4479 0.7619
vn -0.6982 0.2539 0.6693
vn 0.8124 -0.4890 -0.3176
vn -0.6622 0.3208 0.6772
vn 0.8040 -0.5105 -0.3049
vn -0.8389 0.2317 0.4925
vn 0.7760 -0.4593 -0.4322
vn 0.9132 -0.3012 -0.2746
vn 0.7671 -0.1972 -0.6105
vn -0.7676 0.3596 0.5306
vn -0.7911 0.3096 0.5275
vn -0.7385 0.4557 0.4969
vn -0.7775 0.4416 0.4478
vn -0.7617 0.5337 0.3674
vn 0.4987 -0.3955 -0.7713
vn 0.4509 -0.3739 -0.8105
vn 0.5112 -0.5164 -0.6870
vn 0.8045 -0.5910 -0.0588
vn 0.8013 -0.5791 -0.1505
vn 0.7491 -0.5011 -0.4333
vn 0.9328 -0.2621 -0.2474
vn -0.4652 0.3524 0.8120
vn 0.7532 -0.4218 -0.5048
vn 0.8252 -0.4481 0.3439
vn 0.8176 -0.4206 0.3931
vn 0.8475 -0.2374 0.4747
vn -0.1662 0.1931 0.9670
vn -0.1408 0.0962 0.9854
vn -0.1906 0.1566 0.9691
vn 0.9867 -0.1582 -0.0382
vn 0.7442 -0.6588 0.1103
vn 0.3659 -0.6989 0.6145
vn 0.9138 0.3668 0.1746
vn 0.8267 -0.5626 -0.0059
vn 0.5555 -0.8206 -0.1343
vn -0.7590 0.2656 0.5945
vn -0.7605 0.4340 0.4830
vn -0.7034 0.5955 0.3882
vn 0.7876 -0.2701 -0.5539
vn 0.8047 -0.4094 -0.4300
vn -0.6457 0.6257 0.4377
vn -0.6893 0.4014 0.6031
vn -0.7814 0.4317 0.4506
vn 0.7280 -0.2162 -0.6506
vn 0.5054 -0.3289 -0.7978
vn -0.8168 0.3928 0.4225
vn -0.7688 0.5889 0.2494
vn -0.5833 0.7291 0.3579
vn -0.7847 0.5862 0.2017
vn -0.8866 0.3677 0.2806
vn -0.7439 0.5611 0.3630
vn 0.8124 -0.4580 -0.3608
vn 0.8303 -0.5539 -0.0623
vn -0.7045 0.4140 0.5765
vn 0.8468 -0.0654 -0.5279
vn 0.8702 -0.3683 0.3274
vn -0.2241 0.2297 0.9471
vn 0.8388 -0.3574 0.4106
vn -0.2668 0.2451 0.9321
vn 0.9107 -0.2086 0.3566
vn -0.1403 0.0757 0.9872
vn -0.1357 0.0956 0.9861
vn 0.9341 -0.2193 0.2818
vn -0.1860 0.1462 0.9716
vn 0.6866 -0.7179 -0.1147
vn 0.7123 0.6605 0.2374
vn -0.3094 0.8961 0.3183
vn -0.7470 0.3007 0.5929
vn -0.8579 0.1772 0.4823
vn 0.7499 -0.5565 -0.3577
vn -0.8631 0.4895 -0.1242
vn 0.7138 -0.3537 -0.6045
vn -0.7717 0.5470 0.3245
vn 0.7876 -0.4244 -0.4468
vn -0.6766 0.5564 0.4822
vn 0.7552 -0.3984 -0.5205
vn -0.7541 0.3657 0.5456
vn 0.7241 -0.3174 -0.6123
vn -0.7883 0.4267 0.4432
vn -0.7736 0.5184 0.3645
vn 0.6182 -0.4007 -0.6762
vn -0.7720 0.5456 0.3259
vn 0.7245 -0.6400 -0.2559
vn 0.5214 -0.8368 -0.1672
vn 0.7644 -0.6146 -0.1947
vn -0.3372 0.2792 0.8991
vn -0.1341 0.1018 0.9857
vn -0.1453 0.1244 0.9815
vn -0.1347 0.1462 0.9801
vn -0.1393 0.2308 0.9630
vn 0.6989 -0.7073 -0.1056
vn -0.2291 -0.4471 0.8647
vn 0.6155 0.7677 0.1786
vn 0.7477 0.5139 0.4206
vn 0.1266 0.9594 0.2521
vn 0.8577 0.3367 0.3885
vn 0.7649 -0.5155 -0.3863
vn -0.8690 0.1605 0.4681
vn 0.9093 -0.2546 -0.3291
vn -0.7109 0.0778 0.6990
vn -0.8423 0.5183 0.1480
vn -0.8649 0.4340 0.2522
vn 0.7827 -0.3603 -0.5074
vn 0.7875 -0.4236 -0.4477
vn 0.7867 -0.4253 -0.4474
vn 0.7648 -0.5387 -0.3534
vn -0.7265 0.3936 0.5633
vn -0.7275 0.3938 0.5618
vn 0.8183 -0.3108 -0.4836
vn -0.7224 0.4596 0.5167
vn 0.7462 -0.3435 -0.5703
vn 0.6956 -0.2695 -0.6660
vn 0.5270 -0.5950 -0.6068
vn -0.7550 0.6119 0.2357
vn 0.7363 -0.5013 -0.4544
vn -0.8040 0.4940 0.3310
vn 0.7001 -0.6320 -0.3322
vn -0.7960 0.5493 0.2543
vn 0.7829 -0.6222 -0.0026
vn -0.8712 0.4706 0.1396
vn -0.7112 0.3668 0.5996
vn 0.6179 -0.7670 -0.1730
vn 0.8367 -0.3331 -0.4347
vn -0.3298 0.2127 0.9198
vn 0.8861 -0.3611 0.2906
vn -0.2021 0.1072 0.9735
vn -0.1893 0.1423 0.9716
vn -0.1967 0.1697 0.9657
vn -0.1893 0.1771 0.9658
vn -0.4178 0.0321 0.9080
vn 0.5632 -0.7573 0.3305
vn -0.0574 -0.7823 0.6203
vn 0.5810 -0.8134 -0.0283
vn -0.8548 0.5188 -0.0105
vn 0.7342 -0.5647 -0.3770
vn -0.8573 0.3508 0.3768
vn 0.7340 -0.4579 -0.5016
vn -0.6802 0.5183 0.5184
vn 0.8183 -0.1966 -0.5401
vn -0.4778 0.1877 0.8582
vn 0.7047 -0.2590 -0.6606
vn 0.4836 -0.5236 -0.7014
vn 0.7417 -0.5480 -0.3868
vn -0.7681 0.5717 0.2883
vn -0.6579 0.6821 0.3191
vn 0.8103 0.1363 -0.5700
vn 0.6483 -0.7406 -0.1767
vn -0.5401 0.3583 0.7615
vn 0.7119 -0.6825 -0.1658
vn -0.1930 0.1040 0.9757
vn -0.2473 0.2934 0.9235
vn 0.8916 -0.1198 0.4367
vn 0.9517 -0.1953 0.2368
vn -0.4382 -0.2768 0.8552
vn -0.3801 -0.0254 0.9246
vn -0.2374 -0.5484 0.8018
vn 0.3338 0.9362 0.1102
vn -0.8170 -0.0454 0.5748
vn -0.8210 0.5474 0.1624
vn -0.7303 0.5535 0.4003
vn 0.7873 -0.2273 -0.5732
vn 0.8104 -0.2100 -0.5470
vn 0.6345 -0.2532 -0.7303
vn 0.7121 -0.4985 -0.4944
vn 0.7268 -0.1662 -0.6665
vn -0.7833 0.4536 0.4252
vn 0.6291 -0.4428 -0.6389
vn 0.3854 -0.7176 -0.5801
vn -0.6901 -0.6968 0.1955
vn 0.6274 -0.4972 -0.5993
vn 0.5727 -0.6133 -0.5439
vn 0.6473 -0.6769 -0.3505
vn 0.6090 -0.7188 -0.3354
vn 0.6117 -0.6002 -0.5153
vn 0.9891 -0.0453 -0.1402
vn -0.4740 0.3183 0.8210
vn -0.4150 0.2178 0.8834
vn -0.3206 0.2112 0.9234
vn -0.2609 0.2429 0.9343
vn -0.1901 0.1123 0.9753
vn -0.0683 0.1485 0.9866
vn 0.8933 -0.2667 0.3619
vn -0.4593 -0.0764 0.8850
vn 0.9092 0.2921 0.2968
vn 0.8683 0.3446 0.3567
vn 0.8032 -0.5933 0.0541
vn 0.5667 -0.8233 0.0318
vn 0.5234 -0.8516 0.0296
vn 0.6907 -0.6226 -0.3678
vn 0.7679 -0.6196 -0.1625
vn 0.7338 -0.6507 -0.1956
vn -0.7693 0.6357 0.0639
vn 0.7003 -0.5088 -0.5008
vn -0.7025 0.5035 0.5030
vn 0.6664 -0.2744 -0.6933
vn -0.7850 0.4931 0.3750
vn -0.7666 0.5336 0.3572
vn -0.8223 0.4227 0.3810
vn 0.7608 -0.4035 -0.5084
vn -0.6916 0.5201 0.5012
vn 0.7815 -0.1512 -0.6053
vn -0.6784 0.5298 0.5090
vn -0.7527 0.4808 0.4498
vn -0.6251 0.7169 0.3087
vn -0.7747 0.5464 0.3182
vn -0.8456 0.5248 0.0976
vn 0.5367 -0.6551 -0.5318
vn 0.5117 -0.6838 -0.5201
vn -0.9057 0.3844 0.1789
vn 0.7571 -0.6203 -0.2050
vn 0.7222 -0.5445 -0.4266
vn 0.8307 -0.5533 -0.0618
vn 0.9075 -0.3929 0.1484
vn 0.9370 -0.2588 -0.2348
vn -0.4139 0.2114 0.8854
vn -0.1874 0.3803 0.9057
vn 0.8202 -0.2511 0.5140
vn 0.8370 -0.1248 0.5328
vn -0.2551 0.2711 0.9281
vn -0.1707 0.2638 0.9494
vn 0.6838 0.7188 0.1256
vn -0.2397 0.9708 0.0130
vn 0.9357 0.2085 0.2845
vn -0.6099 0.7881 0.0832
vn -0.5902 0.7687 0.2464
vn -0.7395 0.3066 0.5993
vn -0.7950 0.5294 0.2962
vn -0.9268 0.2473 0.2826
vn 0.7587 -0.6302 -0.1652
vn 0.7197 -0.6664 -0.1945
vn 0.4579 -0.7901 -0.4075
vn -0.8032 0.3320 0.4946
vn -0.8000 0.2295 0.5545
vn 0.6514 -0.6236 -0.4322
vn -0.7319 -0.0141 0.6813
vn -0.3483 0.8033 0.4830
vn -0.6529 0.6129 0.4451
vn -0.8861 0.4143 0.2076
vn 0.8094 -0.2740 -0.5194
vn 0.7733 -0.3166 -0.5493
vn -0.7305 0.5841 0.3538
vn -0.7561 0.5477 0.3582
vn 0.5737 -0.4855 -0.6597
vn -0.8141 0.4015 0.4196
vn 0.7911 -0.5775 -0.2017
vn -0.6118 0.7487 0.2554
vn 0.5407 -0.7119 -0.4482
vn 0.7784 -0.6277 -0.0038
vn -0.5107 0.3187 0.7985
vn 0.8860 -0.3733 0.2750
vn 0.7832 -0.4756 0.4005
vn 0.7915 -0.3409 0.5073
vn 0.7789 -0.2817 0.5604
vn -0.2360 0.0613 0.9698
vn -0.0773 -0.1272 0.9889
vn 0.8494 -0.0579 0.5245
vn -0.1298 0.0987 0.9866
vn -0.2137 0.0802 0.9736
vn -0.3526 -0.1364 0.9258
vn -0.2567 -0.1189 0.9592
vn -0.8682 0.4780 0.1332
vn -0.8986 -0.1330 0.4180
vn 0.7673 -0.4593 -0.4475
vn -0.7265 0.4948 0.4769
vn 0.7692 -0.3393 -0.5414
vn 0.7987 -0.3408 -0.4959
vn -0.4557 0.2547 0.8529
vn -0.4772 0.7333 0.4843
vn -0.6076 0.4080 0.6814
vn -0.7534 0.4370 0.4912
vn 0.7922 -0.3523 -0.4983
vn 0.5152 -0.4006 -0.7577
vn 0.4981 -0.4831 -0.7201
vn 0.6590 -0.5632 -0.4986
vn -0.5577 0.7596 0.3345
vn 0.7031 -0.6294 -0.3311
vn 0.7744 -0.4991 -0.3889
vn 0.7277 -0.6352 -0.2591
vn -0.6325 0.7386 0.2333
vn 0.7749 -0.5953 -0.2126
vn -0.6653 0.5843 0.4648
vn -0.7808 0.3525 0.5158
vn 0.7125 -0.7006 -0.0385
vn -0.7430 0.4668 0.4796
vn 0.7483 -0.4996 0.4365
vn 0.7608 -0.3545 -0.5436
vn 0.6376 -0.5059 -0.5810
vn 0.6714 -0.4359 -0.5993
vn -0.2705 0.0987 0.9577
vn -0.0318 0.0400 0.9987
vn 0.7584 -0.2513 0.6014
vn -0.1405 0.1967 0.9703
vn -0.0294 0.0781 0.9965
vn -0.2670 0.0878 0.9597
vn 0.5207 -0.8513 -0.0649
vn 0.9306 0.2525 0.2650
vn -0.6778 0.7009 0.2221
vn -0.3141 0.9349 0.1654
vn 0.6018 -0.7207 -0.3441
vn -0.7822 0.1328 0.6087
vn -0.7897 0.4296 0.4379
vn 0.8099 -0.5316 -0.2479
vn -0.6213 0.6770 0.3945
vn 0.7761 -0.2216 -0.5904
vn -0.8563 0.3698 0.3605
vn 0.7041 -0.2508 -0.6643
vn -0.5470 0.3438 0.7633
vn 0.7979 -0.2544 -0.5465
vn 0.7438 -0.3239 -0.5847
vn 0.7038 -0.1632 -0.6914
vn -0.7274 0.4450 0.5223
vn 0.6602 -0.4797 -0.5779
vn -0.8190 0.3611 0.4458
vn -0.6477 0.6729 0.3574
vn 0.6685 -0.5831 -0.4616
vn -0.5828 0.7884 0.1971
vn -0.7748 0.5410 0.3272
vn -0.5030 0.7857 0.3600
vn -0.5651 0.7285 0.3872
vn -0.8511 0.4309 0.2998
vn -0.6450 0.4012 0.6503
vn -0.5806 0.3915 0.7139
vn -0.5097 0.2741 0.8155
vn 0.8134 -0.5814 0.0213
vn -0.3907 0.2315 0.8909
vn 0.7694 -0.4886 0.4115
vn -0.1266 0.1768 0.9761
vn -0.1408 0.1953 0.9706
vn 0.7758 -0.1055 0.6221
vn 0.9274 -0.1831 0.3263
vn -0.2222 0.1699 0.9601
vn 0.5813 -0.7778 0.2389
vn 0.2436 -0.9005 0.3601
vn -0.5269 0.8321 0.1731
vn -0.7897 0.0780 0.6085
vn -0.5721 0.6405 0.5123
vn 0.7713 -0.4118 -0.4854
vn -0.5864 0.4744 0.6566
vn -0.5916 0.7177 0.3674
vn -0.7338 0.4819 0.4789
vn 0.6388 -0.3578 -0.6811
vn -0.5586 0.4021 0.7254
vn -0.7500 0.1825 0.6358
vn -0.6673 0.4104 0.6215
vn -0.7334 0.3635 0.5745
vn 0.6978 -0.2990 -0.6509
vn 0.5845 -0.5838 -0.5636
vn -0.8864 0.4073 0.2200
vn -0.7602 0.5984 0.2530
vn 0.7586 -0.6193 -0.2024
vn -0.6643 0.5277 0.5294
vn -0.6885 0.4367 0.5790
vn 0.7660 -0.6427 0.0135
vn -0.5852 0.3000 0.7534
vn 0.6652 -0.6571 -0.3545
vn 0.7531 -0.3755 -0.5402
vn 0.8595 -0.4219 0.2883
vn -0.1777 0.3104 0.9338
vn -0.1235 0.3856 0.9143
vn 0.7754 -0.1143 0.6210
vn -0.2543 0.1043 0.9615
vn -0.1421 0.2764 0.9505
vn -0.1632 0.2079 0.9644
vn 0.7845 -0.5965 0.1696
vn -0.3883 -0.1654 0.9066
vn -0.2012 -0.6204 0.7581
vn 0.8327 0.5363 0.1379
vn 0.1515 0.9801 0.1281
vn -0.3564 0.9310 -0.0790
vn 0.9369 0.1610 0.3104
vn -0.7822 0.3370 0.5240
vn 0.7628 -0.4543 -0.4602
vn 0.7712 -0.3843 -0.5075
vn 0.7420 -0.3504 -0.5715
vn -0.6182 0.7149 0.3267
vn 0.5286 -0.5164 -0.6737
vn 0.6065 -0.5282 -0.5942
vn 0.6986 -0.6095 -0.3747
vn -0.8232 0.4665 0.3236
vn -0.7367 0.4511 0.5038
vn 0.7441 -0.6680 -0.0126
vn 0.7999 -0.5432 0.2553
vn -0.6398 0.3483 0.6851
vn -0.3414 0.2170 0.9145
vn -0.2782 0.0491 0.9593
vn 0.7502 -0.2887 0.5949
vn 0.7945 -0.1997 0.5735
vn -0.1039 -0.1141 0.9880
vn 0.8412 -0.1442 0.5211
vn -0.1509 0.2398 0.9590
vn -0.1051 0.0213 0.9942
vn 0.9714 0.0187 0.2367
vn 0.9923 -0.0924 0.0828
vn -0.3805 -0.1510 0.9124
vn -0.2911 -0.4329 0.8531
vn -0.4604 0.8248 0.3283
vn -0.8124 0.2604 0.5217
vn -0.5046 0.3906 0.7699
vn -0.5127 0.1830 0.8388
vn -0.9114 0.1647 0.3772
vn -0.7789 0.4963 0.3835
vn 0.7554 -0.4380 -0.4873
vn -0.4044 0.7746 0.4864
vn -0.6960 0.5421 0.4709
vn -0.6550 0.3609 0.6638
vn -0.6247 0.4379 0.6466
vn 0.8120 -0.2175 -0.5416
vn 0.8138 -0.1755 -0.5540
vn -0.7380 0.5066 0.4457
vn 0.5016 -0.4209 -0.7558
vn -0.8317 0.3502 0.4308
vn 0.7293 -0.6351 -0.2543
vn 0.7998 -0.5987 -0.0427
vn 0.8063 -0.5871 -0.0718
vn -0.6574 0.3569 0.6636
vn -0.5892 0.3182 0.7426
vn -0.3552 0.1923 0.9148
vn -0.2728 0.1103 0.9557
vn -0.2289 0.3203 0.9193
vn 0.7155 -0.3753 0.5892
vn -0.1172 0.1269 0.9850
vn -0.0996 0.1307 0.9864
vn 0.9313 -0.1678 0.3233
vn 0.9615 -0.2705 0.0479
vn -0.1905 0.1782 0.9654
vn -0.3809 -0.1397 0.9140
vn -0.0575 -0.7826 0.6198
vn 0.6929 0.6671 0.2735
vn 0.9692 0.1978 0.1465
vn 0.7665 -0.6333 0.1069
vn 0.7570 -0.6371 -0.1448
vn 0.3136 -0.7197 -0.6194
vn -0.8851 0.2513 0.3918
vn 0.7585 -0.4423 -0.4786
vn 0.8283 -0.1320 -0.5445
vn 0.7178 -0.2434 -0.6523
vn -0.7173 0.4758 0.5090
vn 0.7491 -0.2807 -0.6001
vn -0.7553 0.5350 0.3784
vn -0.7376 0.5657 0.3685
vn -0.6660 0.6161 0.4205
vn 0.8268 -0.5615 0.0344
vn 0.8070 -0.5335 0.2533
vn -0.5438 0.2463 0.8023
vn 0.7641 -0.5625 0.3159
vn -0.3296 0.2204 0.9181
vn 0.8156 -0.4521 0.3610
vn -0.1615 0.1793 0.9704
vn -0.2997 0.1062 0.9481
vn -0.1722 0.3642 0.9153
vn -0.0969 -0.0975 0.9905
vn -0.0120 0.0449 0.9989
vn -0.0740 0.2194 0.9728
vn -0.0893 0.2525 0.9635
vn 0.5828 -0.7759 0.2417
vn -0.3882 -0.1655 0.9066
vn -0.2601 -0.4724 0.8421
vn 0.6143 0.7019 0.3605
vn 0.3797 0.9084 0.1750
vn 0.8663 0.4959 0.0602
vn 0.9966 0.0350 -0.0739
vn 0.7968 -0.6037 0.0255
vn 0.5823 -0.8028 0.1278
vn 0.7333 -0.6667 -0.1334
vn -0.8330 0.5528 -0.0206
vn -0.5645 0.5523 0.6134
vn -0.6465 0.4940 0.5813
vn -0.6223 0.3565 0.6969
vn 0.7237 -0.3680 -0.5838
vn -0.6856 0.4900 0.5384
vn 0.5347 -0.4203 -0.7330
vn 0.5635 -0.3863 -0.7303
vn 0.6823 -0.5723 -0.4549
vn 0.5534 -0.6689 -0.4962
vn -0.7736 0.4555 0.4405
vn -0.6339 0.5876 0.5028
vn -0.6592 0.4854 0.5743
vn 0.7756 -0.6309 0.0229
vn 0.6697 -0.7253 0.1596
vn 0.8276 -0.5604 0.0339
vn 0.7685 -0.5887 0.2507
vn 0.9593 -0.1604 -0.2324
vn 0.9773 -0.2119 0.0077
vn 0.7895 -0.4606 0.4056
vn -0.1446 0.1218 0.9820
vn -0.1048 0.2547 0.9613
vn 0.7645 -0.2024 0.6120
vn -0.0030 0.1130 0.9936
vn 0.7431 -0.1096 0.6601
vn 0.8062 -0.0826 0.5859
vn 0.8518 -0.0600 0.5204
vn -0.1277 0.0404 0.9910
vn -0.2229 0.2416 0.9444
vn -0.2111 0.1711 0.9624
vn 0.9008 -0.3403 0.2698
vn 0.3346 -0.7516 0.5684
vn 0.1930 -0.8321 0.5199
vn -0.2890 -0.3397 0.8950
vn -0.3495 -0.5107 0.7855
vn 0.2284 0.9391 0.2568
vn 0.9400 -0.2236 -0.2577
vn 0.6964 -0.6249 -0.3528
vn -0.9862 0.0352 0.1621
vn -0.4625 0.6695 0.5813
vn 0.8477 -0.3157 -0.4264
vn -0.6864 0.4099 0.6007
vn -0.6573 0.7482 0.0901
vn 0.7715 -0.2752 -0.5736
vn -0.6978 0.5214 0.4912
vn 0.7300 -0.3048 -0.6117
vn 0.7058 -0.1936 -0.6814
vn -0.8961 0.3628 0.2557
vn 0.8961 -0.4157 0.1555
vn 0.6738 -0.7239 0.1483
vn 0.8936 -0.3972 0.2091
vn 0.7645 -0.4803 0.4300
vn 0.9638 -0.2359 -0.1244
vn 0.7701 -0.5349 0.3477
vn 0.9358 -0.2557 -0.2426
vn -0.2342 0.1319 0.9632
vn 0.6351 -0.3840 0.6702
vn -0.1665 0.0552 0.9845
vn 0.7151 -0.3618 0.5981
vn -0.0298 0.1203 0.9923
vn -0.0069 0.1418 0.9899
vn 0.5725 -0.1669 0.8028
vn -0.1539 0.1394 0.9782
vn -0.0312 0.0741 0.9968
vn 0.5267 -0.8086 0.2624
vn 0.6047 0.7779 0.1709
vn 0.5891 -0.8018 0.1005
vn -0.6197 0.2079 0.7568
vn -0.8920 0.1158 0.4370
vn -0.6167 0.7566 0.2173
vn 0.7601 -0.2075 -0.6158
vn -0.7532 0.1637 0.6371
vn 0.7847 -0.3577 -0.5063
vn -0.8542 0.4686 0.2252
vn 0.6417 -0.5379 -0.5466
vn -0.6810 0.4475 0.5796
vn 0.8406 -0.2467 -0.4823
vn 0.7992 -0.2789 -0.5325
vn -0.7038 0.4483 0.5511
vn 0.6499 -0.2141 -0.7293
vn -0.7224 0.4787 0.4990
vn 0.5579 -0.5996 -0.5738
vn 0.5762 -0.5088 -0.6396
vn -0.7648 0.4849 0.4241
vn -0.7888 0.4437 0.4254
vn 0.8790 -0.3407 -0.3337
vn 0.6567 -0.5196 -0.5466
vn -0.5925 0.7634 0.2572
vn 0.5939 -0.5147 -0.6184
vn -0.4573 0.8577 0.2351
vn -0.7916 0.3961 0.4651
vn -0.6714 0.4405 0.5960
vn 0.7237 -0.6824 0.1030
vn 0.8076 -0.5084 0.2990
vn -0.5561 0.3342 0.7609
vn 0.8371 -0.5421 -0.0732
vn -0.3444 0.1553 0.9259
vn 0.7526 -0.3813 0.5369
vn -0.2740 0.0328 0.9612
vn -0.1878 0.1565 0.9697
vn 0.1384 -0.3566 0.9239
vn 0.0018 0.0444 0.9990
vn 0.6062 -0.1708 0.7768
vn -0.0708 0.0822 0.9941
vn 0.0144 0.1468 0.9891
vn -0.1151 0.2202 0.9686
vn 0.9936 -0.0807 0.0789
vn 0.8401 -0.1661 0.5163
vn -0.1746 0.0200 0.9844
vn -0.1608 0.2162 0.9630
vn 0.6945 -0.6606 0.2851
vn 0.8450 0.5214 0.1190
vn 0.7473 -0.6204 -0.2380
vn -0.7801 0.3615 0.5107
vn -0.7006 0.1809 0.6902
vn -0.6093 0.4732 0.6362
vn -0.6503 0.4183 0.6342
vn 0.8868 -0.3551 -0.2956
vn -0.7075 0.6107 0.3556
vn -0.9163 0.2381 0.3221
vn -0.6175 0.4007 0.6768
vn -0.8983 0.2831 0.3359
vn 0.7654 -0.3437 -0.5440
vn 0.7973 -0.3714 -0.4758
vn 0.7594 -0.4039 -0.5101
vn 0.7247 -0.4518 -0.5204
vn -0.6553 0.7194 0.2304
vn -0.6161 0.3727 0.6939
vn -0.6901 0.3389 0.6394
vn 0.6863 -0.4371 -0.5814
vn -0.6179 0.6425 0.4533
vn 0.6588 -0.5275 -0.5364
vn 0.5369 -0.4956 -0.6827
vn 0.5550 -0.6147 -0.5605
vn 0.5759 -0.5963 -0.5593
vn -0.7336 0.6371 0.2365
vn -0.5082 0.8166 0.2737
vn 0.7739 -0.6323 -0.0355
vn 0.8120 -0.5583 0.1704
vn 0.7974 -0.5158 0.3134
vn 0.8346 -0.4714 0.2850
vn 0.8305 -0.3976 0.3900
vn 0.8315 -0.3824 0.4030
vn -0.0167 -0.0238 0.9996
vn 0.6070 -0.3861 0.6946
vn -0.0569 0.0779 0.9953
vn -0.0291 0.1098 0.9935
vn -0.0264 0.1210 0.9923
vn 0.0978 0.0338 0.9946
vn -0.1060 0.0755 0.9915
vn 0.6190 -0.1656 0.7677
vn -0.0905 0.0397 0.9951
vn -0.0156 0.2776 0.9606
vn -0.0653 0.1180 0.9909
vn -0.1499 0.1862 0.9710
vn 0.9573 -0.1295 0.2583
vn -0.0892 0.1822 0.9792
vn 0.6528 -0.6945 0.3026
vn -0.2535 0.0618 0.9653
vn 0.9650 0.2469 -0.0881
vn 0.8799 0.4671 -0.0871
vn 0.9159 -0.3663 0.1641
vn -0.6496 0.5385 0.5367
vn -0.8028 -0.0049 0.5963
vn 0.8417 -0.4726 -0.2611
vn 0.5956 -0.7389 -0.3151
vn 0.7601 -0.4638 -0.4552
vn -0.6645 0.3485 0.6611
vn 0.7284 -0.4137 -0.5461
vn -0.6315 0.5171 0.5778
vn -0.6913 0.3623 0.6252
vn -0.6744 0.6979 0.2412
vn 0.6971 0.0182 -0.7167
vn 0.7687 -0.3491 -0.5360
vn 0.8183 -0.3342 -0.4676
vn -0.6193 0.4765 0.6240
vn -0.7041 0.4550 0.5451
vn -0.7439 0.4443 0.4992
vn 0.5701 -0.6178 -0.5417
vn 0.6110 -0.5524 -0.5671
vn -0.6273 0.6251 0.4646
vn 0.6511 -0.6649 -0.3659
vn -0.7673 0.4750 0.4308
vn -0.6272 0.6527 0.4249
vn -0.7781 0.5096 0.3673
vn 0.8158 -0.5766 -0.0452
vn 0.6621 -0.5051 0.5536
vn 0.6316 -0.3335 0.6999
vn 0.6317 -0.2186 0.7438
vn -0.0626 0.2131 0.9750
vn 0.5367 -0.1711 0.8262
vn 0.5860 -0.0493 0.8088
vn -0.1438 0.1406 0.9796
vn 0.6472 -0.0821 0.7579
vn 0.7330 -0.1190 0.6697
vn 0.8944 -0.3424 0.2878
vn -0.2984 -0.0732 0.9516
vn 0.4038 -0.7480 0.5267
vn -0.1773 -0.0618 0.9822
vn 0.6984 0.6908 0.1874
vn -0.5206 0.6379 0.5674
vn -0.0793 0.8941 0.4408
vn -0.3446 0.6509 0.6764
vn -0.6692 0.1381 0.7302
vn 0.7949 -0.6018 -0.0773
vn -0.7447 0.2208 0.6298
vn 0.7568 -0.5916 -0.2781
vn 0.7572 -0.3901 -0.5239
vn -0.6883 0.3904 0.6115
vn -0.6194 0.4955 0.6090
vn -0.6914 0.4000 0.6017
vn 0.7688 -0.4253 -0.4776
vn -0.6561 0.4539 0.6029
vn 0.8554 -0.2134 -0.4719
vn 0.8726 -0.2542 -0.4170
vn 0.6675 -0.4766 -0.5721
vn 0.7035 -0.6461 -0.2961
vn 0.6406 -0.7358 -0.2196
vn -0.6298 0.4371 0.6421
vn 0.7828 -0.6155 -0.0916
vn -0.6712 0.4412 0.5957
vn -0.4758 0.2181 0.8521
vn 0.8842 -0.4427 0.1490
vn 0.7778 -0.4561 0.4324
vn 0.6369 -0.3787 0.6715
vn -0.2286 0.3283 0.9165
vn 0.3127 -0.1130 0.9431
vn 0.5199 -0.0783 0.8506
vn 0.3149 -0.0761 0.9461
vn -0.0139 0.0517 0.9986
vn -0.1533 0.1989 0.9680
vn -0.2067 0.1485 0.9671
vn -0.6726 0.3495 0.6523
vn -0.7064 0.5620 0.4303
vn -0.6530 0.6285 0.4226
vn -0.6936 0.3983 0.6003
vn -0.5596 0.5872 0.5848
vn -0.6625 0.4812 0.5741
vn -0.8329 0.3248 0.4480
vn -0.7601 0.2044 0.6168
vn -0.6579 0.4473 0.6059
vn -0.6798 0.5994 0.4226
vn -0.7797 0.4207 0.4638
vn -0.7804 0.4988 0.3770
vn -0.5443 0.5245 0.6547
vn -0.4103 0.2455 0.8783
vn 0.5269 -0.2287 0.8186
vn -0.0978 0.0754 0.9923
vn 0.5763 -0.2319 0.7836
vn 0.5806 -0.1824 0.7935
vn 0.1004 0.0573 0.9933
vn 0.5489 -0.2069 0.8099
vn 0.5491 -0.1849 0.8150
vn 0.2887 -0.0802 0.9541
vn 0.0439 0.2662 0.9629
vn 0.1633 -0.0130 0.9865
vn -0.0832 0.2097 0.9742
vn 0.1868 -0.0364 0.9817
vn -0.1980 0.3300 0.9230
vn 0.0569 0.1258 0.9904
vn -0.1854 0.1074 0.9768
vn -0.2006 -0.1569 0.9670
vn 0.0579 -0.1220 0.9908
vn -0.0802 -0.4564 0.8861
vn -0.3297 -0.2588 0.9079
vn 0.5208 0.8129 0.2607
vn 0.5287 0.7187 0.4516
vn -0.4847 0.4175 0.7686
vn -0.6404 0.3382 0.6895
vn 0.5260 -0.8088 -0.2631
vn -0.6502 0.4179 0.6344
vn 0.7039 -0.4486 -0.5506
vn -0.8807 0.1996 0.4295
vn -0.6479 0.7426 0.1695
vn 0.7311 -0.3397 -0.5918
vn -0.8083 0.4626 0.3642
vn -0.6444 0.3828 0.6619
vn 0.9014 -0.2544 -0.3505
vn 0.8900 -0.2695 -0.3677
vn 0.8104 -0.2257 -0.5406
vn 0.8627 -0.2335 -0.4487
vn 0.8320 -0.5009 -0.2384
vn 0.7967 -0.2422 -0.5537
vn 0.6137 -0.1322 -0.7784
vn -0.7389 0.4788 0.4741
vn 0.6418 -0.5869 -0.4936
vn 0.4455 -0.6265 -0.6396
vn 0.7057 -0.6106 -0.3594
vn -0.7031 0.5381 0.4649
vn 0.8136 -0.5814 -0.0025
vn -0.6236 0.4445 0.6430
vn -0.6693 0.4422 0.5971
vn 0.7567 -0.5723 0.3161
vn 0.9795 -0.1761 -0.0982
vn 0.7618 -0.5319 0.3699
vn -0.2545 0.2788 0.9260
vn 0.5748 -0.3135 0.7558
vn -0.1924 -0.0374 0.9806
vn 0.0262 0.3866 0.9219
vn -0.3097 0.0656 0.9486
vn -0.2677 0.3132 0.9112
vn 0.1155 0.1785 0.9771
vn 0.6345 0.0651 0.7702
vn 0.0084 -0.0735 0.9973
vn -0.1006 0.1830 0.9780
vn 0.7751 0.1676 0.6092
vn 0.8801 -0.0999 0.4642
vn 0.8827 0.4617 -0.0875
vn 0.7506 -0.4696 -0.4648
vn 0.7472 -0.6186 -0.2430
vn 0.7397 -0.6198 -0.2621
vn 0.7895 -0.6075 0.0874
vn -0.9104 0.4125 -0.0305
vn 0.8642 -0.3283 -0.3814
vn -0.5842 0.8023 0.1224
vn -0.6768 0.6014 0.4245
vn -0.7337 0.5221 0.4348
vn -0.8326 0.4171 0.3645
vn 0.8388 -0.3843 -0.3857
vn 0.8254 -0.3842 -0.4137
vn 0.8522 -0.2179 -0.4757
vn 0.8925 -0.1922 -0.4079
vn 0.8294 -0.3605 -0.4267
vn 0.2614 -0.3918 -0.8821
vn -0.7024 0.4586 0.5443
vn -0.7032 0.5319 0.4718
vn -0.4631 0.8285 0.3150
vn 0.5405 -0.6560 -0.5268
vn 0.6005 -0.6760 -0.4272
vn -0.8002 0.5101 0.3154
vn 0.7999 -0.5999 0.0177
vn 0.9377 -0.3222 -0.1300
vn 0.8861 -0.4390 0.1491
vn 0.1042 -0.2349 0.9664
vn -0.0902 0.0875 0.9921
vn 0.2777 -0.0531 0.9592
vn 0.4697 0.2484 0.8472
vn -0.2656 0.0671 0.9618
vn -0.1502 0.2302 0.9615
vn 0.1495 -0.1137 0.9822
vn 0.2512 -0.1671 0.9534
vn -0.1279 0.1409 0.9817
vn 0.0017 0.3861 0.9224
vn 0.6328 -0.0668 0.7715
vn 0.2726 -0.2528 0.9283
vn 0.4590 0.1645 0.8731
vn 0.1423 -0.0248 0.9895
vn 0.6179 -0.1022 0.7796
vn 0.0138 0.3023 0.9531
vn 0.8096 -0.0683 0.5829
vn 0.8738 -0.0040 0.4863
vn 0.8906 -0.0475 0.4522
vn -0.2021 0.1296 0.9708
vn 0.9349 0.0237 0.3542
vn -0.1214 0.2023 0.9718
vn -0.2875 -0.1940 0.9379
vn -0.1711 0.0258 0.9849
vn -0.1700 0.6327 0.7555
vn 0.9152 -0.2210 -0.3369
vn 0.7292 -0.3437 -0.5917
vn -0.6021 0.3875 0.6981
vn 0.8801 -0.2467 -0.4057
vn -0.6409 0.6087 0.4677
vn 0.5587 -0.7417 -0.3711
vn 0.8365 -0.5018 -0.2203
vn -0.6742 0.5293 0.5151
vn -0.5840 0.3583 0.7284
vn 0.8643 -0.4901 0.1132
vn 0.9722 -0.2341 -0.0046
vn 0.5465 -0.3852 0.7436
vn -0.1411 0.0231 0.9897
vn -0.2228 0.1141 0.9682
vn 0.5810 -0.3443 0.7375
vn -0.1235 0.1782 0.9762
vn 0.4956 -0.3268 0.8047
vn -0.0931 0.0711 0.9931
vn 0.6812 0.0428 0.7308
vn -0.2154 0.2113 0.9534
vn -0.1048 0.1411 0.9844
vn 0.9449 0.1210 0.3041
vn 0.0329 0.0308 0.9990
vn 0.0066 0.1204 0.9927
vn 0.3535 -0.6874 0.6344
vn 0.8223 0.5051 0.2621
vn -0.3332 0.6750 0.6583
vn 0.5045 -0.8407 -0.1966
vn -0.7192 0.2512 0.6478
vn 0.7633 -0.5894 -0.2645
vn -0.6064 0.7257 0.3250
vn -0.9725 0.0823 0.2177
vn -0.8476 0.2206 0.4826
vn -0.5863 0.4173 0.6943
vn 0.8387 -0.2431 -0.4873
vn -0.6105 0.2642 0.7467
vn -0.0372 0.5640 0.8249
vn 0.8395 -0.3098 -0.4464
vn 0.5233 -0.3840 -0.7607
vn -0.4855 0.6812 0.5480
vn -0.6757 0.5763 0.4597
vn 0.7365 -0.6763 0.0121
vn 0.8124 -0.5595 0.1643
vn -0.4882 0.2823 0.8258
vn -0.4897 0.3388 0.8034
vn -0.3380 0.1899 0.9218
vn 0.3524 -0.2119 0.9115
vn 0.3084 -0.2680 0.9127
vn 0.6094 -0.5521 0.5690
vn -0.0123 0.1835 0.9829
vn 0.5587 -0.2085 0.8027
vn 0.0411 0.0740 0.9964
vn 0.2470 -0.2453 0.9374
vn -0.0869 0.0135 0.9961
vn 0.1368 0.0036 0.9906
vn 0.3751 0.1327 0.9174
vn 0.5360 -0.0784 0.8406
vn 0.4259 -0.2612 0.8662
vn 0.0475 0.1895 0.9807
vn 0.3773 0.0418 0.9251
vn 0.1291 0.1245 0.9838
vn 0.4959 -0.0396 0.8675
vn 0.5496 0.1130 0.8278
vn 0.1402 0.1513 0.9785
vn -0.0173 0.1731 0.9848
vn -0.0197 0.1994 0.9797
vn -0.1849 0.1074 0.9769
vn -0.1427 -0.3772 0.9151
vn 0.0706 -0.1516 0.9859
vn 0.5178 0.8322 0.1984
vn 0.2225 0.9078 0.3554
vn 0.8914 0.4532 -0.0059
vn -0.6196 0.3775 0.6881
vn -0.6409 0.3037 0.7050
vn -0.9495 0.3001 -0.0911
vn 0.7210 -0.3943 -0.5698
vn -0.7559 0.6280 0.1851
vn 0.7647 -0.4133 -0.4943
vn -0.7520 0.1940 0.6299
vn 0.7589 -0.4221 -0.4959
vn 0.7229 -0.2855 -0.6292
vn -0.7458 0.2873 0.6010
vn 0.7722 -0.3838 -0.5063
vn 0.4412 -0.8474 -0.2953
vn 0.8567 -0.3360 -0.3913
vn 0.8313 -0.3117 -0.4602
vn 0.8602 -0.2175 -0.4612
vn 0.7951 -0.2466 -0.5541
vn -0.7024 0.5042 0.5024
vn 0.7421 -0.6057 -0.2870
vn 0.7001 -0.4102 -0.5845
vn 0.6369 -0.4292 -0.6405
vn 0.6518 -0.5207 -0.5514
vn 0.7461 -0.6397 -0.1848
vn 0.7508 -0.6598 0.0301
vn -0.6199 0.4367 0.6520
vn 0.8150 -0.5784 0.0353
vn 0.8185 -0.5724 0.0495
vn 0.7178 -0.6909 0.0862
vn -0.4885 0.3398 0.8036
vn -0.4688 0.1195 0.8752
vn -0.2693 0.0652 0.9608
vn -0.2314 0.2344 0.9442
vn -0.0288 0.0783 0.9965
vn 0.5284 -0.4070 0.7451
vn -0.0171 0.0728 0.9972
vn 0.1773 -0.1052 0.9785
vn 0.7173 -0.1620 0.6777
vn 0.5520 -0.4129 0.7244
vn 0.4427 0.1145 0.8893
vn 0.5447 0.1285 0.8287
vn 0.2054 0.0847 0.9750
vn -0.1032 0.1541 0.9827
vn -0.1883 0.9047 0.3821
vn 0.8499 0.4143 -0.3256
vn 0.8531 0.4996 0.1506
vn 0.5462 -0.8057 -0.2292
vn 0.7212 -0.6334 -0.2803
vn -0.5756 0.2866 0.7659
vn 0.7406 -0.2387 -0.6281
vn -0.8968 0.1996 0.3948
vn -0.8099 0.3736 0.4522
vn -0.6694 0.1712 0.7229
vn 0.7401 -0.3947 -0.5445
vn -0.8326 0.4176 0.3638
vn 0.7195 -0.4388 -0.5382
vn 0.8471 -0.2642 -0.4611
vn 0.8011 -0.3233 -0.5038
vn 0.8991 -0.4118 -0.1487
vn -0.6923 0.5417 0.4768
vn 0.5888 -0.6795 -0.4377
vn -0.6758 0.5762 0.4597
vn -0.6412 0.6901 0.3356
vn -0.8173 0.5003 0.2857
vn -0.6902 0.4637 0.5555
vn 0.6721 -0.7362 0.0792
vn -0.3494 0.0959 0.9320
vn 0.8840 -0.4447 0.1442
vn -0.2004 -0.0019 0.9797
vn -0.1774 0.1276 0.9758
vn 0.0457 0.4339 0.8998
vn -0.1332 0.0247 0.9908
vn 0.5675 -0.3814 0.7297
vn -0.1167 -0.0526 0.9918
vn -0.0431 0.0915 0.9949
vn 0.6771 -0.2603 0.6884
vn 0.7282 -0.4797 0.4895
vn 0.0454 -0.0309 0.9985
vn 0.0527 -0.6496 0.7585
vn -0.0357 0.3047 0.9518
vn 0.6879 -0.4366 0.5798
vn 0.5476 -0.4518 0.7043
vn 0.2526 0.2142 0.9436
vn -0.0669 0.1248 0.9899
vn 0.2749 0.0555 0.9599
vn 0.1068 0.0132 0.9942
vn 0.0682 0.2881 0.9552
vn -0.0072 0.1938 0.9810
vn -0.4189 0.1974 0.8863
vn 0.0212 -0.3810 0.9243
vn 0.5408 0.8294 0.1401
vn 0.2462 0.9090 0.3364
vn -0.7412 0.5928 0.3151
vn 0.8306 -0.5540 -0.0560
vn -0.9415 0.3246 -0.0911
vn -0.9414 0.2477 0.2290
vn -0.9318 0.2828 0.2275
vn 0.7891 -0.4520 -0.4159
vn -0.5702 0.3604 0.7382
vn -0.6035 0.4694 0.6446
vn -0.6224 0.3256 0.7118
vn -0.5743 0.4283 0.6977
vn -0.7119 0.4749 0.5174
vn 0.6396 -0.6163 -0.4595
vn 0.7965 -0.3754 -0.4739
vn 0.5896 -0.7228 -0.3604
vn 0.7294 -0.6085 -0.3126
vn 0.7616 -0.6480 0.0013
vn -0.5263 0.5726 0.6286
vn -0.2692 0.7131 0.6473
vn -0.5194 0.3549 0.7774
vn 0.9013 -0.4325 0.0249
vn 0.5317 -0.3681 0.7627
vn -0.0559 0.1039 0.9930
vn -0.1274 -0.0370 0.9912
vn 0.5750 -0.3491 0.7399
vn 0.1641 0.1435 0.9759
vn 0.3181 -0.2777 0.9065
vn 0.6589 0.0150 0.7520
vn -0.0168 0.2158 0.9763
vn 0.9348 0.0159 0.3548
vn 0.5073 -0.4656 0.7252
vn 0.5825 0.8030 0.1263
vn 0.9810 -0.1762 0.0807
vn -0.2517 0.7733 0.5819
vn -0.5476 0.5238 0.6525
vn -0.7899 0.2521 0.5590
vn -0.9881 0.1199 0.0959
vn 0.7532 -0.5087 -0.4171
vn 0.7115 -0.5517 -0.4352
vn -0.6875 0.5493 0.4750
vn 0.7268 -0.4152 -0.5471
vn -0.6375 0.7167 0.2827
vn 0.8105 -0.3268 -0.4861
vn -0.6483 0.3863 0.6561
vn -0.5347 0.4687 0.7031
vn -0.4624 0.3839 0.7993
vn 0.8642 -0.4856 -0.1320
vn 0.6257 -0.5726 -0.5297
vn 0.7263 -0.5887 -0.3549
vn 0.5917 -0.6590 -0.4643
vn 0.7191 -0.6854 -0.1146
vn -0.1850 0.0214 0.9825
vn 0.5624 -0.3555 0.7465
vn 0.4831 -0.2997 0.8227
vn -0.0191 0.0654 0.9977
vn -0.1108 0.2964 0.9486
vn -0.2670 0.0001 0.9637
vn 0.1278 0.0700 0.9893
vn 0.1803 0.0650 0.9815
vn -0.0903 0.2564 0.9623
vn 0.7663 0.0909 0.6360
vn 0.1468 0.0612 0.9873
vn -0.0639 0.0521 0.9966
vn -0.0021 -0.3885 0.9214
vn -0.3398 -0.0966 0.9355
vn -0.4805 -0.0426 0.8760
vn 0.3729 -0.6851 0.6258
vn 0.9449 0.3197 0.0705
vn 0.9438 0.3197 0.0844
vn -0.6764 -0.0732 0.7329
vn -0.2452 0.8214 0.5150
vn 0.9902 -0.1113 -0.0842
vn -0.5577 0.4850 0.6737
vn 0.7461 -0.6045 -0.2792
vn 0.5389 -0.3547 -0.7641
vn -0.5670 0.3015 0.7665
vn -0.5148 0.5697 0.6406
vn 0.7539 -0.2513 -0.6070
vn -0.6836 0.3677 0.6305
vn -0.5335 0.4745 0.7001
vn 0.7810 -0.3691 -0.5038
vn -0.5776 0.3721 0.7266
vn 0.8555 -0.2520 -0.4524
vn -0.5316 0.3942 0.7496
vn 0.7747 -0.4234 -0.4697
vn 0.4369 -0.7290 -0.5270
vn -0.5497 0.6896 0.4714
vn 0.7209 -0.6930 0.0010
vn -0.6959 0.2015 0.6893
vn 0.7713 -0.4349 0.4647
vn 0.9290 0.0472 0.3670
vn 0.6401 -0.4079 0.6511
vn 0.3877 -0.2861 0.8763
vn -0.1298 0.0977 0.9867
vn 0.4399 -0.2515 0.8621
vn 0.3692 -0.2524 0.8944
vn 0.5847 0.1331 0.8003
vn 0.3903 0.2582 0.8837
vn 0.7303 0.0406 0.6819
vn -0.0226 0.1225 0.9922
vn 0.8853 -0.0907 0.4562
vn 0.8652 -0.2374 0.4417
vn -0.4068 -0.2902 0.8662
vn 0.8188 0.5278 0.2259
vn 0.9510 0.2975 0.0837
vn 0.5748 -0.7940 -0.1977
vn -0.8039 0.3459 0.4839
vn -0.8422 0.4350 0.3186
vn 0.7717 -0.5742 -0.2735
vn -0.8583 0.5127 0.0196
vn -0.8022 0.5446 0.2447
vn 0.7496 -0.3739 -0.5462
vn 0.9253 -0.2556 -0.2802
vn 0.8526 -0.2365 -0.4659
vn 0.8540 -0.2666 -0.4467
vn 0.7974 -0.6031 0.0202
vn -0.6733 0.5011 0.5437
vn -0.6098 0.5798 0.5404
vn 0.7258 -0.5895 -0.3545
vn 0.3930 -0.6871 -0.6111
vn -0.3080 0.6156 0.7254
vn 0.7761 -0.6241 0.0902
vn -0.5354 0.3994 0.7442
vn 0.6228 -0.7646 0.1657
vn 0.7725 -0.4703 0.4266
vn 0.6877 -0.6527 0.3178
vn 0.7757 -0.5237 0.3521
vn -0.4320 0.1459 0.8900
vn -0.3682 0.2218 0.9029
vn -0.1273 0.0177 0.9917
vn -0.1380 0.1238 0.9827
vn 0.1003 -0.0488 0.9938
vn 0.0468 0.0643 0.9968
vn 0.0244 0.1290 0.9913
vn 0.6425 -0.3227 0.6950
vn 0.0045 0.0923 0.9957
vn 0.5464 -0.1030 0.8312
vn 0.0402 -0.5320 0.8458
vn 0.0241 0.0677 0.9974
vn -0.0107 0.2786 0.9603
vn -0.3294 0.2476 0.9112
vn -0.4219 0.8028 0.4213
vn -0.3464 0.7940 0.4997
vn -0.7935 0.2715 0.5446
vn -0.2601 -0.8522 -0.4540
vn 0.9069 -0.2883 -0.3074
vn 0.7636 -0.2020 -0.6133
vn -0.8108 0.1461 0.5668
vn -0.8524 0.5050 -0.1357
vn 0.8148 -0.3237 -0.4810
vn 0.8373 -0.3486 -0.4211
vn 0.7606 -0.2977 -0.5769
vn 0.8335 -0.2742 -0.4797
vn 0.7167 -0.4986 -0.4875
vn -0.6458 0.5310 0.5486
vn -0.7331 0.4322 0.5251
vn 0.5581 -0.6134 -0.5587
vn 0.3387 -0.8213 -0.4592
vn -0.7951 0.3785 0.4739
vn 0.7422 -0.6660 0.0749
vn 0.7713 -0.5781 0.2662
vn -0.5601 0.3054 0.7701
vn 0.6938 -0.6135 0.3771
vn 0.7200 -0.5045 0.4765
vn 0.7145 -0.5256 0.4618
vn 0.9038 -0.2382 0.3554
vn 0.6543 -0.3890 0.6485
vn -0.0982 0.0463 0.9941
vn 0.5156 -0.3885 0.7637
vn 0.1029 -0.0862 0.9909
vn -0.0510 -0.0886 0.9948
vn 0.5325 -0.2317 0.8141
vn 0.2821 0.2783 0.9181
vn 0.3745 0.1119 0.9205
vn 0.3819 0.0988 0.9189
vn 0.1360 0.1007 0.9856
vn -0.0014 0.2687 0.9632
vn 0.5931 -0.4668 0.6560
vn -0.1094 -0.4014 0.9093
vn 0.6762 -0.5462 -0.4945
vn -0.7256 0.5701 0.3853
vn -0.8099 0.5247 0.2621
vn -0.7326 0.5686 0.3743
vn -0.6060 0.4653 0.6452
vn 0.8762 -0.3709 -0.3078
vn -0.5510 0.3246 0.7688
vn 0.8485 -0.2632 -0.4591
vn 0.9343 -0.2237 -0.2776
vn -0.5318 0.6072 0.5904
vn -0.5405 0.5823 0.6073
vn 0.5508 -0.7214 -0.4197
vn 0.7290 -0.6103 -0.3101
vn -0.6735 0.5988 0.4334
vn 0.8110 -0.5149 -0.2779
vn 0.5623 -0.4868 -0.6685
vn -0.6466 0.4440 0.6203
vn -0.3413 0.7281 0.5945
vn 0.7890 -0.6113 0.0611
vn 0.8139 -0.5792 0.0445
vn 0.6487 -0.7256 0.2297
vn 0.6905 -0.6811 0.2435
vn 0.9850 -0.1660 -0.0463
vn -0.3414 0.3178 0.8845
vn -0.1126 0.0569 0.9920
vn -0.1972 0.1212 0.9728
vn 0.2208 -0.0857 0.9716
vn 0.3706 -0.2900 0.8824
vn 0.4613 -0.0639 0.8850
vn 0.1630 -0.0730 0.9839
vn -0.6272 0.0927 0.7733
vn -0.2231 0.6174 0.7543
vn 0.6310 -0.3362 0.6992
vn -0.2365 -0.1565 0.9590
vn 0.4994 0.0317 0.8658
vn 0.0332 0.1760 0.9838
vn 0.0617 0.1013 0.9929
vn 0.0675 -0.5466 0.8346
vn -0.8187 0.4108 0.4013
vn -0.7820 0.4871 0.3890
vn -0.8632 0.0932 0.4962
vn 0.7730 -0.3851 -0.5041
vn 0.8155 -0.2459 -0.5240
vn 0.8325 -0.1413 -0.5357
vn 0.8609 -0.3330 -0.3847
vn -0.6391 0.4472 0.6258
vn 0.7572 -0.4212 -0.4992
vn -0.6527 0.4918 0.5762
vn 0.6285 -0.6488 -0.4290
vn 0.5810 -0.8107 -0.0720
vn -0.6018 0.5487 0.5803
vn 0.7700 -0.6381 -0.0068
vn -0.5993 0.5990 0.5311
vn 0.8643 -0.5015 0.0388
vn -0.5230 0.4707 0.7106
vn -0.5113 0.2795 0.8127
vn -0.1274 0.0183 0.9917
vn 0.0536 0.0189 0.9984
vn -0.0396 0.2105 0.9768
vn -0.0333 0.1429 0.9892
vn 0.0239 -0.2716 0.9621
vn 0.1730 -0.0877 0.9810
vn 0.1549 0.3632 0.9187
vn 0.6221 -0.2990 0.7236
vn 0.5869 -0.3056 0.7498
vn 0.4223 0.1390 0.8957
vn 0.5671 0.1687 0.8062
vn 0.6161 0.0769 0.7839
vn 0.8661 0.4866 -0.1148
vn -0.7791 0.6199 -0.0935
vn -0.6034 0.6814 0.4142
vn 0.7386 -0.6590 0.1419
vn -0.6468 0.5827 0.4921
vn 0.6429 -0.6013 -0.4745
vn -0.8700 0.3790 0.3155
vn 0.7122 -0.3574 -0.6042
vn -0.5859 0.3922 0.7092
vn -0.6057 0.4842 0.6314
vn -0.5057 0.7568 0.4143
vn -0.5865 0.4840 0.6494
vn 0.8343 -0.1468 -0.5315
vn 0.9009 -0.2602 -0.3473
vn 0.8761 -0.3208 -0.3599
vn 0.7218 -0.4919 -0.4869
vn -0.6355 0.5060 0.5832
vn -0.6970 0.5771 0.4255
vn -0.6193 0.4281 0.6582
vn 0.8242 -0.5386 0.1750
vn -0.4643 0.2511 0.8494
vn -0.2975 0.0595 0.9529
vn 0.7117 -0.2995 0.6354
vn -0.2250 0.0354 0.9737
vn 0.8585 -0.2605 0.4417
vn -0.1958 0.0936 0.9762
vn 0.3530 -0.2438 0.9033
vn 0.3749 -0.3252 0.8681
vn 0.0781 0.0054 0.9969
vn 0.0643 0.2423 0.9681
vn 0.1317 0.0962 0.9866
vn 0.0871 0.0917 0.9920
vn 0.8658 0.5000 -0.0217
vn 0.6091 -0.7800 -0.1434
vn -0.6169 0.3054 0.7253
vn 0.9011 -0.2830 -0.3286
vn -0.8113 0.4206 0.4060
vn -0.9265 0.0638 0.3707
vn -0.7183 0.2479 0.6501
vn -0.4343 0.6173 0.6560
vn 0.8056 -0.2715 -0.5266
vn 0.8608 -0.3822 -0.3360
vn 0.9332 -0.1882 -0.3062
vn 0.9029 -0.4297 0.0002
vn 0.8537 -0.5055 -0.1252
vn -0.6313 0.5638 0.5325
vn -0.8912 0.1685 0.4211
vn -0.5575 0.3997 0.7276
vn 0.7808 -0.6158 0.1053
vn 0.6469 -0.7347 0.2040
vn -0.3865 0.1358 0.9122
vn -0.2201 0.1677 0.9609
vn -0.1923 0.1365 0.9718
vn 0.8223 -0.1195 0.5563
vn -0.1471 -0.0222 0.9889
vn 0.6334 -0.3577 0.6862
vn 0.0495 -0.0152 0.9987
vn 0.1892 -0.1226 0.9743
vn 0.1843 0.0609 0.9810
vn 0.0997 0.0750 0.9922
vn 0.0560 -0.0006 0.9984
vn 0.4608 0.8871 0.0282
vn 0.9425 0.3339 0.0152
vn -0.3459 0.7937 0.5005
vn 0.9115 -0.4112 -0.0093
vn -0.8649 0.4793 -0.1489
vn -0.6740 0.4614 0.5769
vn 0.6760 -0.4172 -0.6075
vn -0.6981 0.4084 0.5881
vn 0.6870 -0.3986 -0.6076
vn 0.7843 -0.4418 -0.4355
vn 0.9425 -0.2711 -0.1953
vn -0.5779 0.3615 0.7316
vn -0.5203 0.3236 0.7903
vn -0.5428 0.3703 0.7538
vn 0.8835 -0.4147 -0.2179
vn 0.9242 -0.3812 -0.0244
vn 0.8025 -0.5732 -0.1654
vn 0.8057 -0.5321 -0.2600
vn 0.8017 -0.5630 -0.2009
vn 0.7804 -0.6063 -0.1528
vn -0.3381 0.3210 0.8847
vn 0.0097 -0.1063 0.9943
vn 0.0851 0.0042 0.9964
vn 0.3875 -0.2315 0.8923
vn -0.2688 0.3091 0.9122
vn 0.1734 0.1078 0.9789
vn 0.5876 -0.4604 0.6654
vn -0.1264 0.1467 0.9811
vn 0.7992 0.5972 0.0685
vn 0.1674 0.9480 0.2706
vn -0.7648 0.2658 0.5870
vn -0.7600 0.2487 0.6005
vn 0.7417 -0.3394 -0.5785
vn -0.9126 0.3962 0.1009
vn -0.9130 0.3952 0.1012
vn -0.7485 0.3555 0.5598
vn -0.7387 0.4127 0.5330
vn -0.8004 0.3880 0.4569
vn 0.7764 -0.3943 -0.4917
vn -0.4619 0.3833 0.7998
vn 0.8795 -0.2297 -0.4169
vn 0.8780 -0.4496 -0.1641
vn -0.7675 0.2996 0.5667
vn -0.4224 0.6323 0.6494
vn 0.7175 -0.6510 -0.2478
vn -0.6777 0.5924 0.4355
vn 0.5821 -0.7070 -0.4016
vn 0.7782 -0.5897 -0.2162
vn 0.5448 -0.8227 0.1624
vn -0.4715 0.2825 0.8354
vn -0.1722 0.0052 0.9851
vn -0.1707 0.0001 0.9853
vn 0.4847 -0.2665 0.8331
vn -0.1432 -0.0010 0.9897
vn 0.4086 -0.2648 0.8734
vn 0.0200 -0.1639 0.9863
vn -0.1508 0.0429 0.9876
vn 0.7728 -0.0522 0.6325
vn -0.1303 0.3617 0.9232
vn 0.2628 -0.4572 0.8496
vn 0.5383 0.8316 0.1363
vn 0.5867 0.8019 0.1126
vn -0.3454 0.8001 0.4904
vn 0.5748 -0.8075 0.1323
vn 0.7077 -0.6309 -0.3180
vn -0.7770 0.0106 0.6294
vn 0.7856 -0.5521 -0.2791
vn -0.6495 0.4878 0.5833
vn 0.6022 -0.3585 -0.7133
vn -0.7931 0.4232 0.4381
vn 0.7707 -0.4208 -0.4785
vn -0.5484 0.4133 0.7269
vn -0.5020 0.4523 0.7372
vn 0.9164 -0.2573 -0.3065
vn -0.5932 0.4867 0.6412
vn 0.8725 -0.4762 -0.1096
vn 0.5665 -0.6868 -0.4555
vn 0.7913 -0.5396 0.2877
vn 0.8195 -0.5457 0.1748
vn -0.4654 0.3336 0.8198
vn 0.7060 -0.5220 0.4786
vn -0.1632 0.0937 0.9821
vn -0.2244 0.0784 0.9713
vn -0.1697 0.0465 0.9844
vn 0.4484 -0.3178 0.8354
vn 0.3169 -0.3303 0.8891
vn 0.1025 -0.0521 0.9934
vn 0.5926 0.0594 0.8033
vn -0.2394 0.2566 0.9364
vn -0.1437 0.1273 0.9814
vn 0.6688 0.7040 0.2392
vn -0.7221 0.5171 0.4595
vn 0.9687 -0.1485 -0.1991
vn 0.7545 -0.6559 -0.0211
vn -0.6518 0.4252 0.6280
vn 0.9342 -0.3130 -0.1713
vn 0.6098 -0.3450 -0.7135
vn -0.7729 0.5000 0.3907
vn -0.7065 0.3981 0.5852
vn 0.7025 -0.4277 -0.5689
vn -0.7052 0.4697 0.5311
vn -0.5570 0.3941 0.7310
vn -0.6063 0.3412 0.7183
vn 0.8353 -0.3417 -0.4307
vn 0.8154 -0.3652 -0.4491
vn -0.5855 0.4555 0.6706
vn -0.6511 0.4292 0.6260
vn 0.9228 -0.2813 -0.2633
vn 0.6173 -0.7249 -0.3058
vn 0.9241 -0.3773 -0.0606
vn -0.6112 0.5062 0.6084
vn -0.7494 0.3619 0.5545
vn -0.6635 0.4645 0.5865
vn 0.7627 -0.6169 -0.1941
vn 0.6545 -0.6927 0.3031
vn -0.6822 0.2101 0.7003
vn -0.5262 0.4303 0.7334
vn 0.5015 -0.0293 0.8646
vn 0.1649 0.2573 0.9522
vn 0.4077 0.0346 0.9125
vn 0.4450 -0.3046 0.8421
vn 0.5605 -0.0722 0.8250
vn 0.5430 0.3186 0.7769
vn 0.9351 0.3424 0.0908
vn -0.4128 0.7850 0.4620
vn -0.7151 0.2307 0.6599
vn 0.7048 -0.3937 -0.5901
vn -0.6247 0.5251 0.5780
vn 0.9344 -0.0586 -0.3512
vn 0.9074 -0.1556 -0.3903
vn 0.8810 -0.2473 -0.4033
vn 0.8522 -0.1251 -0.5081
vn 0.8682 -0.4449 -0.2198
vn 0.9315 -0.2825 -0.2291
vn 0.8833 -0.2998 -0.3603
vn -0.6776 0.4465 0.5844
vn 0.8562 -0.5046 -0.1107
vn 0.8629 -0.4930 -0.1110
vn 0.8133 -0.5712 0.1106
vn 0.7899 -0.5798 0.1996
vn 0.6875 -0.6396 0.3440
vn -0.4107 0.2063 0.8881
vn 0.5343 -0.2412 0.8102
vn 0.5086 -0.2656 0.8190
vn 0.4365 -0.0402 0.8988
vn 0.1859 -0.2186 0.9579
vn -0.1304 0.0240 0.9912
vn -0.0439 -0.1766 0.9833
vn 0.0942 0.4425 0.8918
vn 0.0688 0.4962 0.8655
vn 0.0887 -0.0532 0.9946
vn 0.4173 0.8664 0.2741
vn 0.5148 0.8527 0.0885
vn 0.9468 0.3172 0.0542
vn -0.7329 0.3127 0.6042
vn 0.7027 -0.6154 -0.3570
vn -0.7341 0.4247 0.5299
vn 0.7297 -0.2572 -0.6335
vn -0.8044 0.0400 0.5927
vn 0.7299 -0.2946 -0.6168
vn 0.7238 -0.3762 -0.5784
vn 0.8026 -0.2743 -0.5297
vn 0.9310 -0.2255 -0.2869
vn 0.8842 -0.2832 -0.3714
vn 0.6369 -0.6146 -0.4655
vn 0.8003 -0.5767 -0.1644
vn 0.7547 -0.6510 -0.0812
vn 0.7476 -0.5885 -0.3078
vn 0.7475 -0.6621 0.0537
vn -0.4397 0.6236 0.6464
vn 0.8026 -0.5897 0.0893
vn 0.7868 -0.5677 0.2422
vn 0.6670 -0.4278 0.6099
vn 0.2205 -0.1833 0.9580
vn 0.4402 -0.0341 0.8973
vn 0.1598 0.2792 0.9468
vn -0.1164 0.0255 0.9929
vn 0.2702 0.4495 0.8514
vn 0.1678 -0.6110 0.7737
vn 0.3833 -0.1874 0.9044
vn -0.0036 -0.1260 0.9920
vn -0.7146 0.5464 0.4369
vn -0.7546 0.1728 0.6331
vn 0.8884 -0.2616 -0.3773
vn 0.6828 -0.4252 -0.5941
vn 0.5978 -0.5010 -0.6258
vn 0.7241 -0.2907 -0.6255
vn 0.7369 -0.2791 -0.6157
vn -0.9336 0.3413 -0.1088
vn 0.7142 -0.4082 -0.5686
vn -0.5641 0.5125 0.6474
vn -0.5584 0.3891 0.7327
vn 0.7900 -0.4411 -0.4259
vn 0.8828 -0.2705 -0.3840
vn -0.4773 0.3682 0.7979
vn -0.6252 0.4198 0.6579
vn 0.9055 -0.3804 -0.1882
vn -0.6277 0.4670 0.6228
vn 0.8665 -0.4968 -0.0487
vn 0.7693 -0.6336 0.0823
vn 0.7558 -0.5957 0.2720
vn 0.8086 -0.5618 0.1748
vn -0.3055 0.1132 0.9455
vn -0.0097 -0.0943 0.9955
vn -0.2361 0.0931 0.9673
vn 0.5845 -0.4231 0.6923
vn -0.2093 0.0705 0.9753
vn 0.5777 -0.4301 0.6937
vn 0.7430 -0.4395 0.5048
vn 0.3249 -0.6372 0.6988
vn 0.3093 -0.2842 0.9075
vn -0.3609 0.5813 0.7293
vn 0.7860 -0.6183 0.0012
vn 0.6712 -0.6427 -0.3692
vn -0.6748 0.3449 0.6525
vn -0.9144 0.4015 0.0522
vn 0.6412 -0.4061 -0.6511
vn -0.8054 0.4891 0.3349
vn 0.7419 -0.3379 -0.5791
vn 0.8920 -0.1621 -0.4219
vn 0.8729 -0.4872 -0.0268
vn 0.8157 -0.5646 0.1259
vn 0.7569 -0.5632 0.3316
vn -0.3358 0.2500 0.9082
vn -0.1514 0.2854 0.9464
vn -0.1008 0.0131 0.9948
vn -0.1463 0.4093 0.9006
vn -0.1455 0.0547 0.9878
vn -0.2221 -0.1011 0.9698
vn 0.1894 0.8742 0.4472
vn 0.9057 0.3855 -0.1766
vn -0.5597 0.6355 0.5319
vn 0.8314 0.5414 -0.1255
vn -0.5287 0.5401 0.6548
vn -0.7241 0.4808 0.4945
vn -0.6416 0.4301 0.6351
vn 0.8227 -0.4147 -0.3890
vn 0.7524 -0.5147 -0.4111
vn -0.5789 0.3531 0.7350
vn -0.6172 0.3583 0.7005
vn -0.5090 0.3851 0.7698
vn 0.8785 -0.1906 -0.4382
vn -0.4767 0.3298 0.8148
vn 0.9237 -0.3569 -0.1396
vn 0.8590 -0.4687 -0.2060
vn -0.7024 0.5284 0.4769
vn 0.6553 -0.7250 0.2118
vn -0.6570 0.5631 0.5013
vn 0.7827 -0.6127 0.1098
vn -0.4635 0.4477 0.7646
vn -0.6561 0.3374 0.6751
vn 0.6143 -0.7633 0.2000
vn -0.4039 0.1496 0.9025
vn -0.2851 0.1390 0.9484
vn 0.7172 -0.4440 0.5371
vn 0.6562 -0.1022 0.7476
vn 0.0539 0.0707 0.9960
vn 0.4018 -0.4761 0.7822
vn 0.5068 -0.0260 0.8617
vn 0.3224 -0.3450 0.8815
vn -0.1405 0.0804 0.9868
vn 0.6087 -0.3342 0.7196
vn 0.5825 -0.4233 0.6939
vn -0.0730 -0.0095 0.9973
vn 0.9324 0.3061 -0.1922
vn 0.9437 0.3148 -0.1015
vn 0.9690 0.2106 -0.1289
vn -0.5853 0.3617 0.7257
vn 0.7938 -0.3378 -0.5058
vn 0.9216 -0.0327 -0.3869
vn -0.6143 0.4014 0.6794
vn 0.7097 -0.4145 -0.5697
vn -0.5532 0.3964 0.7327
vn -0.5742 0.3650 0.7329
vn 0.9484 -0.2853 -0.1385
vn -0.5855 0.4740 0.6577
vn -0.5468 0.5434 0.6370
vn 0.7365 -0.6658 0.1195
vn 0.7360 -0.6663 0.1193
vn -0.6111 0.4844 0.6260
vn -0.7175 0.1276 0.6847
vn -0.2271 0.5887 0.7758
vn 0.7304 -0.6030 0.3209
vn 0.8460 -0.4486 0.2880
vn 0.6987 -0.5005 0.5112
vn 0.0640 0.0884 0.9940
vn 0.4111 -0.1378 0.9011
vn 0.4246 -0.0847 0.9014
vn 0.2655 0.0591 0.9623
vn -0.8828 0.0070 0.4697
vn -0.7411 0.0448 0.6699
vn 0.6979 -0.4236 -0.5775
vn -0.7273 0.4109 0.5498
vn 0.7826 -0.3715 -0.4995
vn -0.5228 0.4401 0.7300
vn 0.8269 -0.4053 -0.3898
vn 0.8453 -0.2292 -0.4826
vn -0.5383 0.2979 0.7883
vn -0.8206 -0.1877 0.5398
vn 0.8513 -0.4843 -0.2019
vn 0.7542 -0.6041 -0.2575
vn -0.3151 0.5293 0.7878
vn -0.2659 0.6351 0.7252
vn 0.7154 -0.6061 0.3475
vn 0.6868 -0.6368 0.3504
vn 0.0702 0.0864 0.9938
vn 0.4231 -0.2753 0.8632
vn 0.4142 -0.2360 0.8791
vn -0.2476 -0.1170 0.9618
vn 0.3315 -0.2672 0.9048
vn 0.2017 -0.1949 0.9599
vn -0.5827 0.5566 0.5921
vn -0.6330 0.5897 0.5015
vn -0.5543 0.2878 0.7810
vn -0.7838 0.2641 0.5621
vn 0.5582 -0.4218 -0.7145
vn 0.4678 -0.4956 -0.7318
vn -0.4866 0.6153 0.6202
vn -0.5916 -0.0920 0.8010
vn -0.5229 0.3735 0.7662
vn -0.5856 0.3235 0.7433
vn 0.8965 -0.3921 -0.2062
vn 0.9216 -0.1683 -0.3498
vn 0.8824 -0.4535 -0.1250
vn 0.8672 -0.4978 -0.0122
vn 0.7923 -0.6065 0.0659
vn -0.6021 0.4291 0.6733
vn 0.7929 -0.4746 0.3822
vn 0.5930 -0.6134 0.5216
vn -0.2752 0.0203 0.9612
vn 0.5251 -0.5012 0.6879
vn 0.3454 -0.1463 0.9270
vn 0.3713 -0.2010 0.9065
vn 0.2461 -0.1273 0.9608
vn 0.2925 0.1213 0.9486
vn 0.3136 0.1377 0.9395
vn -0.6949 0.0502 0.7173
vn -0.7382 0.5350 0.4109
vn -0.5368 0.0724 0.8406
vn 0.6691 -0.2823 -0.6875
vn -0.8564 0.3212 0.4043
vn 0.8044 -0.3909 -0.4474
vn -0.5226 0.3350 0.7840
vn -0.4529 0.4004 0.7966
vn -0.7278 0.1819 0.6612
vn -0.4768 0.4288 0.7673
vn 0.9418 -0.2514 -0.2230
vn 0.9330 -0.2825 -0.2230
vn 0.8988 -0.3828 -0.2138
vn 0.7783 -0.6188 0.1065
vn 0.6712 -0.7067 0.2238
vn 0.7243 -0.6837 0.0893
vn 0.7238 -0.6370 0.2652
vn -0.2608 0.0141 0.9653
vn -0.2235 0.1844 0.9571
vn -0.1490 -0.1412 0.9787
vn 0.0079 0.6816 0.7316
vn 0.3097 -0.3727 0.8748
vn -0.2071 0.1444 0.9676
vn 0.3799 -0.4199 0.8243
vn 0.3001 0.0961 0.9491
vn 0.1974 0.0509 0.9790
vn 0.6008 0.6868 0.4091
vn 0.0098 0.9527 0.3038
vn 0.8251 0.5585 -0.0856
vn 0.8987 -0.4374 -0.0319
vn -0.3653 0.8019 0.4727
vn -0.7088 0.5843 0.3952
vn 0.7081 -0.4229 -0.5654
vn -0.6147 0.4974 0.6121
vn 0.7295 -0.4877 -0.4796
vn 0.7752 -0.4125 -0.4784
vn 0.8177 -0.5667 -0.1008
vn -0.5045 0.3839 0.7734
vn 0.9545 -0.2956 0.0388
vn 0.8408 -0.4163 0.3460
vn -0.6504 0.5158 0.5576
vn 0.8665 -0.4851 -0.1175
vn 0.7314 -0.6113 -0.3021
vn 0.7302 -0.6267 0.2720
vn 0.7322 -0.5798 0.3573
vn -0.1447 -0.1376 0.9799
vn -0.3235 0.1045 0.9404
vn -0.4314 -0.0361 0.9015
vn 0.4615 -0.3108 0.8309
vn 0.4543 0.7589 0.4666
vn -0.7758 0.5804 0.2475
vn 0.5769 -0.8034 0.1472
vn 0.6650 -0.6930 -0.2784
vn -0.5275 0.4246 0.7358
vn 0.6319 -0.4349 -0.6415
vn -0.7169 0.3075 0.6257
vn 0.7048 -0.3567 -0.6132
vn -0.5194 0.7945 0.3146
vn -0.6370 0.0602 0.7685
vn 0.7312 -0.3909 -0.5591
vn -0.5755 0.2644 0.7739
vn -0.5684 0.2849 0.7719
vn -0.6853 0.3036 0.6620
vn 0.8925 -0.2675 -0.3632
vn -0.5079 0.3933 0.7664
vn -0.5079 0.3757 0.7752
vn 0.9523 -0.3052 0.0008
vn 0.9585 -0.2847 0.0161
vn -0.5414 0.4802 0.6902
vn 0.8742 -0.4478 -0.1877
vn 0.7100 -0.6718 0.2110
vn 0.7296 -0.6199 0.2889
vn 0.8216 -0.4966 0.2801
vn 0.7621 -0.6106 0.2153
vn 0.7202 -0.5587 0.4113
vn 0.4074 -0.3094 0.8593
vn 0.3880 -0.3114 0.8674
vn 0.3806 -0.3220 0.8668
vn -0.3721 -0.0012 0.9282
vn 0.1938 -0.2079 0.9588
vn -0.0286 0.1917 0.9810
vn 0.8070 0.5844 0.0850
vn 0.9010 -0.4297 -0.0601
vn -0.5955 0.4575 0.6604
vn -0.6632 0.4287 0.6135
vn 0.6934 -0.3735 -0.6161
vn -0.7466 0.0907 0.6590
vn -0.5402 0.4382 0.7184
vn 0.5775 -0.3720 -0.7267
vn -0.5248 0.8387 0.1459
vn -0.5223 0.3741 0.7664
vn -0.5655 0.2813 0.7753
vn -0.4561 0.5517 0.6983
vn -0.3855 0.5003 0.7753
vn 0.9415 -0.2466 -0.2296
vn -0.6513 0.4107 0.6381
vn 0.7277 -0.6209 0.2913
vn 0.7637 -0.5629 0.3160
vn -0.1798 0.1199 0.9764
vn -0.1443 -0.1343 0.9804
vn 0.3506 -0.3223 0.8793
vn 0.4254 0.8132 0.3971
vn 0.8223 0.5530 0.1340
vn -0.8589 0.3649 0.3593
vn 0.7141 -0.4831 -0.5066
vn -0.5470 0.5205 0.6557
vn -0.6472 0.4055 0.6455
vn 0.5899 -0.3547 -0.7254
vn -0.5608 0.2472 0.7902
vn -0.6808 0.4862 0.5478
vn -0.6994 0.4042 0.5894
vn -0.4584 0.3020 0.8358
vn 0.9331 -0.3224 -0.1596
vn 0.8710 -0.4844 0.0821
vn 0.7208 -0.6846 0.1086
vn 0.6968 -0.5894 0.4087
vn -0.5645 0.4743 0.6755
vn -0.4549 0.4981 0.7382
vn 0.7896 -0.4897 0.3697
vn -0.4327 0.3204 0.8427
vn -0.4295 0.3498 0.8326
vn 0.6406 -0.4706 0.6068
vn -0.0792 -0.1978 0.9770
vn 0.3373 0.8707 0.3581
vn 0.9141 0.3483 -0.2076
vn -0.4529 0.2966 0.8408
vn -0.6746 0.1807 0.7158
vn -0.7916 0.4316 0.4326
vn -0.6844 0.4711 0.5565
vn 0.7258 -0.4140 -0.5494
vn 0.7450 -0.4093 -0.5267
vn 0.7937 -0.4102 -0.4493
vn 0.8610 -0.1178 -0.4947
vn -0.5856 0.3072 0.7501
vn -0.5158 0.4158 0.7490
vn -0.5768 0.5036 0.6432
vn 0.7914 -0.5978 0.1279
vn 0.7402 -0.6217 0.2559
vn 0.7239 -0.5710 0.3872
vn 0.6876 -0.5682 0.4521
vn -0.3849 0.2470 0.8893
vn -0.3242 0.2013 0.9243
vn -0.2723 0.1239 0.9542
vn 0.5025 -0.5554 0.6626
vn -0.2964 0.1104 0.9487
vn -0.0526 0.0590 0.9969
vn -0.2358 0.2717 0.9331
vn 0.1940 -0.2077 0.9588
vn -0.5065 0.8194 0.2684
vn -0.4621 0.2444 0.8525
vn 0.5814 -0.5640 -0.5864
vn 0.9150 0.0454 -0.4009
vn -0.5342 0.3823 0.7540
vn 0.6643 -0.4257 -0.6144
vn 0.8020 -0.4700 -0.3687
vn 0.8184 -0.4189 -0.3934
vn 0.8912 -0.2615 -0.3706
vn 0.9029 -0.2017 -0.3796
vn 0.8808 -0.3340 -0.3356
vn 0.9253 -0.3778 0.0336
vn -0.7440 0.3624 0.5613
vn -0.4160 0.7012 0.5790
vn 0.7465 -0.6208 -0.2393
vn 0.6707 -0.7094 0.2164
vn 0.6540 -0.7014 0.2834
vn -0.5526 0.4857 0.6773
vn -0.4319 0.4233 0.7964
vn 0.7531 -0.5065 0.4199
vn 0.4799 -0.5924 0.6471
vn 0.2639 -0.4519 0.8521
vn -0.0173 -0.0330 0.9993
vn 0.1941 -0.2077 0.9587
vn 0.4715 0.8207 0.3228
vn 0.6150 -0.2247 -0.7558
vn -0.5942 0.4605 0.6594
vn 0.9419 -0.2105 -0.2617
vn -0.5672 0.3846 0.7282
vn -0.5443 0.4515 0.7070
vn 0.9534 -0.2967 0.0545
vn -0.5226 0.5347 0.6640
vn 0.7599 -0.5996 -0.2512
vn -0.5112 0.5371 0.6710
vn -0.4434 0.5365 0.7180
vn -0.5856 0.4244 0.6906
vn -0.6820 0.2083 0.7010
vn 0.6429 -0.5606 0.5220
vn -0.3291 0.1567 0.9312
vn 0.4838 -0.5894 0.6470
vn -0.2348 0.0375 0.9713
vn -0.2085 -0.2577 0.9435
vn 0.4292 -0.2218 0.8755
vn 0.3512 -0.2372 0.9058
vn 0.3680 -0.2223 0.9029
vn 0.0276 -0.1386 0.9900
vn 0.2622 -0.0583 0.9632
vn 0.8898 -0.4406 -0.1191
vn 0.6169 -0.7359 -0.2790
vn 0.6575 -0.2871 -0.6966
vn -0.4137 0.3245 0.8506
vn 0.8026 -0.4478 -0.3941
vn -0.6998 0.2579 0.6661
vn 0.6834 -0.3249 -0.6538
vn -0.6641 0.4643 0.5860
vn -0.6219 0.3898 0.6792
vn -0.6291 0.3761 0.6803
vn 0.9098 -0.2312 -0.3448
vn 0.9227 -0.3644 -0.1259
vn 0.9466 -0.3127 -0.0787
vn 0.9113 -0.3938 0.1204
vn 0.8607 -0.5039 0.0729
vn 0.9613 -0.2753 -0.0065
vn 0.8937 -0.4258 -0.1415
vn -0.6286 0.4792 0.6126
vn -0.4301 0.4889 0.7589
vn 0.7740 -0.5962 0.2133
vn -0.4397 0.5721 0.6924
vn -0.3949 0.3476 0.8504
vn -0.2733 0.1185 0.9546
vn -0.2879 0.1605 0.9441
vn -0.1095 -0.1242 0.9862
vn 0.2878 -0.3750 0.8812
vn -0.0122 -0.0390 0.9992
vn 0.8047 0.5853 0.0994
vn 0.9590 0.2547 0.1245
vn 0.8102 0.5653 0.1546
vn -0.8644 0.4333 0.2550
vn -0.3777 0.6884 0.6193
vn -0.4779 0.5817 0.6583
vn -0.6734 0.3856 0.6308
vn -0.5996 0.4172 0.6830
vn -0.7501 0.2912 0.5938
vn 0.7006 -0.3499 -0.6219
vn -0.6492 0.5273 0.5481
vn 0.7246 -0.4342 -0.5352
vn 0.9465 -0.1863 -0.2634
vn -0.4540 0.3894 0.8014
vn -0.4150 0.4299 0.8019
vn 0.9246 -0.3802 0.0229
vn 0.7593 -0.6482 0.0574
vn 0.7602 -0.6144 0.2111
vn 0.7535 -0.6205 0.2171
vn -0.5856 0.4831 0.6509
vn -0.5644 0.4438 0.6960
vn 0.7254 -0.4445 0.5256
vn 0.4874 -0.5771 0.6553
vn 0.4588 -0.3275 0.8260
vn -0.1329 0.0104 0.9911
vn 0.2455 -0.2670 0.9319
vn 0.3115 -0.3094 0.8985
vn 0.6705 -0.7297 -0.1337
vn 0.4758 -0.6739 -0.5652
vn -0.6753 0.1960 0.7110
vn -0.7334 0.6336 -0.2464
vn 0.6521 -0.3230 -0.6859
vn 0.7375 -0.4792 -0.4758
vn 0.7963 -0.4085 -0.4462
vn 0.8925 -0.2688 -0.3623
vn -0.4821 0.3783 0.7903
vn 0.9240 -0.3582 -0.1335
vn -0.4042 0.4468 0.7982
vn 0.9464 -0.3107 -0.0879
vn -0.5444 0.4514 0.7069
vn 0.7991 -0.6007 -0.0242
vn -0.5363 0.4838 0.6916
vn 0.8600 -0.4965 0.1183
vn 0.8091 -0.5540 0.1960
vn -0.6444 0.3205 0.6942
vn -0.4467 0.5696 0.6899
vn 0.7004 -0.6061 0.3769
vn 0.4782 -0.3902 0.7868
vn 0.9846 0.1543 0.0820
vn -0.5126 0.5574 0.6531
vn 0.7672 -0.3738 -0.5213
vn -0.5580 0.6878 0.4643
vn -0.6205 0.5747 0.5337
vn 0.9212 -0.3627 -0.1409
vn 0.9501 -0.2892 -0.1167
vn -0.5450 0.4736 0.6918
vn 0.8197 -0.5635 0.1025
vn -0.5282 0.4933 0.6911
vn 0.6213 -0.7288 0.2880
vn 0.7215 -0.6016 0.3429
vn 0.8032 -0.5438 0.2433
vn -0.4089 0.3614 0.8380
vn 0.7157 -0.4644 0.5217
vn 0.2561 -0.2467 0.9346
vn 0.2611 -0.1572 0.9524
vn 0.7398 0.6681 -0.0795
vn 0.7877 -0.3706 -0.4921
vn -0.8648 0.1803 0.4686
vn -0.6499 0.6306 0.4242
vn 0.6502 -0.3217 -0.6883
vn -0.6215 0.4625 0.6323
vn 0.7514 -0.4120 -0.5155
vn -0.5050 0.3463 0.7906
vn 0.7867 -0.3974 -0.4725
vn -0.4769 0.4020 0.7817
vn 0.9677 -0.2189 -0.1253
vn 0.9481 -0.3110 0.0663
vn -0.4500 0.4918 0.7454
vn 0.9322 -0.3510 0.0883
vn 0.7087 -0.6729 -0.2121
vn 0.7899 -0.5577 0.2549
vn 0.7360 -0.5894 0.3329
vn -0.4885 0.4510 0.7469
vn 0.6333 -0.5935 0.4967
vn -0.1237 0.0138 0.9922
vn 0.5247 0.8504 -0.0386
vn -0.0238 0.9336 0.3575
vn 0.7708 0.6355 0.0454
vn -0.6490 0.1378 0.7482
vn 0.8170 -0.3122 -0.4848
vn -0.7605 0.3988 0.5124
vn -0.7080 0.6536 0.2675
vn -0.1679 -0.5445 0.8218
vn -0.7297 0.4095 0.5476
vn 0.9435 -0.3305 -0.0230
vn 0.9038 -0.3848 0.1873
vn 0.9085 -0.3762 0.1821
vn 0.7133 -0.6678 0.2127
vn -0.2841 0.2930 0.9129
vn -0.2240 0.1329 0.9655
vn 0.6515 -0.5009 0.5699
vn -0.1195 0.0520 0.9915
vn 0.2857 -0.3916 0.8747
vn 0.8796 -0.4696 -0.0756
vn 0.6652 -0.6613 -0.3467
vn 0.6669 0.0796 -0.7409
vn 0.5424 -0.2534 -0.8010
vn -0.7533 0.3838 0.5341
vn 0.6646 -0.3574 -0.6561
vn -0.5878 0.3008 0.7510
vn -0.5797 0.3693 0.7263
vn -0.6814 0.3683 0.6324
vn 0.7206 -0.4706 -0.5091
vn -0.4703 0.3643 0.8038
vn 0.9010 -0.4322 -0.0371
vn -0.4096 0.3741 0.8320
vn 0.9651 -0.2611 0.0183
vn 0.9471 -0.3117 -0.0763
vn 0.9044 -0.3325 0.2673
vn -0.6912 0.2619 0.6736
vn -0.4741 0.5157 0.7136
vn 0.7354 -0.6285 0.2532
vn -0.3927 0.4327 0.8116
vn 0.7606 -0.5033 0.4101
vn 0.7181 -0.4711 0.5121
vn 0.7105 -0.4767 0.5176
vn 0.6303 -0.5909 0.5036
vn 0.4236 -0.5780 0.6975
vn 0.2418 -0.3886 0.8891
vn 0.0140 0.0243 0.9996
vn 0.0727 -0.2055 0.9759
vn 0.5020 0.8649 0.0004
vn 0.5455 0.8375 -0.0326
vn 0.9373 0.3237 -0.1293
vn -0.2482 0.8859 0.3920
vn 0.9914 0.1202 0.0518
vn -0.5147 0.7750 0.3667
vn 0.6260 -0.2865 -0.7253
vn 0.4499 -0.4455 -0.7740
vn -0.7666 0.3655 0.5280
vn -0.9035 0.2256 0.3644
vn -0.7520 0.2924 0.5908
vn 0.6070 -0.5132 -0.6068
vn -0.7288 0.4582 0.5089
vn 0.6837 -0.4635 -0.5637
vn -0.6792 0.3900 0.6218
vn 0.8032 -0.4077 -0.4343
vn 0.9659 -0.2518 -0.0605
vn 0.8945 -0.4458 -0.0338
vn 0.8341 -0.4775 0.2761
vn -0.4340 0.4883 0.7571
vn 0.7712 -0.4703 0.4291
vn -0.3654 0.3058 0.8792
vn 0.4198 -0.2335 0.8771
vn 0.4741 -0.4323 0.7671
vn 0.3112 -0.3669 0.8766
vn 0.8937 0.4487 -0.0006
vn -0.8978 0.3230 0.2995
vn -0.8130 0.3944 0.4284
vn -0.6911 0.4531 0.5631
vn -0.5436 0.5144 0.6633
vn 0.8148 -0.4416 -0.3756
vn -0.5972 0.3683 0.7125
vn -0.4146 0.3068 0.8567
vn -0.4989 0.3245 0.8036
vn 0.9674 -0.2315 -0.1026
vn -0.4914 0.3850 0.7812
vn -0.4937 0.3605 0.7914
vn 0.8780 -0.4362 0.1971
vn -0.4468 0.4857 0.7513
vn -0.4830 0.5023 0.7172
vn -0.4744 0.4345 0.7656
vn 0.8288 -0.3616 0.4270
vn 0.7605 -0.4249 0.4910
vn 0.7149 -0.4649 0.5222
vn -0.3210 0.2085 0.9238
vn 0.6940 -0.4900 0.5275
vn 0.5215 -0.3746 0.7666
vn -0.2632 0.1181 0.9575
vn 0.6336 0.7735 0.0164
vn 0.3680 0.9296 0.0212
vn 0.9911 0.0106 -0.1330
vn -0.8037 -0.2081 0.5575
vn -0.5111 0.4852 0.7095
vn -0.7762 0.5394 0.3265
vn -0.9073 0.3595 0.2180
vn -0.5768 0.4085 0.7074
vn 0.6107 -0.7250 -0.3185
vn 0.9280 -0.3187 -0.1930
vn -0.5654 0.3909 0.7263
vn 0.7957 -0.4720 -0.3795
vn -0.6167 0.3069 0.7249
vn 0.9466 -0.3158 -0.0651
vn 0.9464 -0.3170 0.0623
vn 0.9808 -0.1951 -0.0012
vn 0.7949 -0.5581 0.2381
vn 0.8863 -0.3771 0.2688
vn -0.2427 0.5014 0.8305
vn -0.6148 0.2533 0.7469
vn 0.7107 -0.4756 0.5183
vn -0.2368 0.1524 0.9595
vn 0.7085 0.5775 0.4055
vn -0.8294 0.4744 0.2949
vn 0.6478 -0.2133 -0.7314
vn -0.6680 0.3129 0.6751
vn 0.6430 -0.3918 -0.6581
vn -0.7362 0.4075 0.5404
vn -0.6587 0.3946 0.6407
vn 0.7521 -0.4270 -0.5020
vn 0.8677 0.0890 -0.4891
vn -0.4898 0.3605 0.7938
vn -0.3223 0.4536 0.8309
vn 0.9182 -0.3768 0.1220
vn 0.6175 -0.5929 0.5169
vn 0.7288 -0.4509 0.5153
vn -0.3862 0.4014 0.8305
vn -0.2337 0.1196 0.9649
vn -0.0835 -0.0058 0.9965
vn -0.8863 0.3521 0.3008
vn -0.8172 0.3713 0.4407
vn 0.6430 -0.5173 -0.5648
vn 0.6996 -0.3572 -0.6188
vn -0.7434 0.4135 0.5258
vn 0.8534 -0.3467 -0.3892
vn 0.9426 -0.2708 -0.1954
vn 0.7470 -0.4790 0.4610
vn 0.6574 -0.5483 0.5169
vn -0.5770 0.2675 0.7717
vn -0.3921 0.2456 0.8865
vn -0.3095 0.3241 0.8940
vn -0.2209 0.1927 0.9561
vn 0.5089 -0.2285 0.8299
vn -0.0775 -0.2220 0.9720
vn 0.1201 0.9251 0.3602
vn 0.9761 0.2028 -0.0783
vn 0.7893 -0.4900 -0.3700
vn 0.5565 -0.6638 -0.4997
vn -0.8347 0.4446 -0.3250
vn -0.8324 0.2132 0.5115
vn 0.7333 -0.4103 -0.5421
vn 0.7073 -0.4286 -0.5621
vn -0.5913 0.3987 0.7010
vn -0.6228 0.3187 0.7145
vn 0.8350 -0.4109 -0.3660
vn 0.9410 -0.2744 -0.1980
vn -0.4935 0.2687 0.8272
vn 0.9420 -0.2706 -0.1985
vn 0.8495 -0.4069 0.3358
vn 0.9202 -0.3181 0.2281
vn 0.8840 -0.3918 0.2552
vn -0.4265 0.3800 0.8208
vn -0.4173 0.4626 0.7822
vn 0.7260 -0.5586 0.4011
vn 0.6481 -0.5342 0.5428
vn -0.4398 0.4094 0.7994
vn 0.6847 -0.5265 0.5040
vn 0.6769 -0.5419 0.4981
vn -0.2265 0.0010 0.9740
vn 0.3013 -0.4156 0.8582
vn -0.0467 0.0256 0.9986
vn 0.2712 -0.3550 0.8947
vn -0.8018 0.4237 -0.4215
vn 0.4291 -0.4338 -0.7923
vn -0.7166 0.4607 0.5237
vn 0.7219 -0.4453 -0.5298
vn 0.7271 -0.4511 -0.5175
vn 0.7630 -0.4580 -0.4562
vn 0.7646 -0.4543 -0.4572
vn 0.4059 -0.5248 -0.7482
vn -0.5643 0.4513 0.6913
vn -0.4742 0.3506 0.8076
vn 0.8937 -0.3110 0.3233
vn -0.3765 0.4124 0.8296
vn -0.3834 0.4069 0.8291
vn -0.4193 0.4267 0.8013
vn 0.7834 -0.2939 0.5477
vn 0.6651 -0.5168 0.5391
vn 0.8885 -0.3602 0.2843
vn -0.4187 0.4534 0.7868
vn 0.7406 -0.5297 0.4134
vn 0.6351 -0.5499 0.5424
vn -0.3338 0.3200 0.8867
vn 0.4405 -0.2703 0.8561
vn -0.3093 0.1372 0.9410
vn 0.5465 -0.3209 0.7735
vn -0.0719 0.1597 0.9845
vn 0.3769 -0.3697 0.8493
vn 0.5123 0.8524 0.1046
vn -0.5626 0.6588 0.4994
vn 0.6779 -0.5194 -0.5203
vn -0.8046 0.5920 -0.0477
vn 0.5569 -0.2705 -0.7853
vn -0.8832 0.3097 -0.3523
vn 0.5545 -0.2711 -0.7868
vn 0.6627 -0.3763 -0.6475
vn -0.6511 0.2332 0.7223
vn -0.6428 0.4261 0.6367
vn 0.4742 -0.4301 -0.7682
vn -0.4007 0.3330 0.8536
vn -0.5721 0.3107 0.7590
vn 0.9372 -0.2518 0.2414
vn 0.6483 -0.5829 0.4898
vn -0.4501 0.4415 0.7762
vn -0.4315 0.4018 0.8077
vn 0.7310 -0.2778 0.6233
vn 0.6346 -0.4367 0.6377
vn -0.2286 0.2059 0.9515
vn 0.5574 -0.2410 0.7945
vn 0.5021 -0.3568 0.7878
vn 0.5416 -0.3319 0.7723
vn -0.0493 -0.0839 0.9953
vn 0.2145 -0.0136 0.9766
vn 0.4642 -0.3842 -0.7981
vn -0.8020 0.2916 0.5213
vn 0.9703 -0.2267 -0.0845
vn 0.9416 -0.2944 0.1636
vn -0.3742 0.4489 0.8114
vn -0.4210 0.3850 0.8213
vn 0.8131 -0.3805 0.4406
vn -0.3974 0.4588 0.7947
vn 0.6831 -0.5301 0.5023
vn 0.6465 -0.4660 0.6041
vn -0.2356 0.1842 0.9542
vn 0.4444 -0.1654 0.8804
vn -0.2448 -0.2019 0.9483
vn 0.3846 -0.3228 0.8648
vn 0.1023 -0.1493 0.9835
vn -0.8874 0.4417 0.1324
vn 0.9869 -0.1161 -0.1121
vn -0.9800 0.1977 -0.0224
vn -0.9297 0.2172 0.2973
vn -0.8552 0.3678 0.3652
vn 0.6680 -0.3525 -0.6554
vn -0.6768 0.3718 0.6353
vn 0.8011 -0.4387 -0.4070
vn -0.6367 0.2773 0.7195
vn -0.5439 0.2497 0.8012
vn 0.9363 -0.3283 0.1250
vn 0.9466 -0.2259 0.2300
vn -0.4027 0.4358 0.8049
vn -0.3713 0.4426 0.8162
vn -0.4242 0.4567 0.7820
vn 0.7252 -0.4477 0.5232
vn -0.4415 0.3736 0.8158
vn 0.6345 -0.5028 0.5871
vn -0.2507 -0.0055 0.9680
vn -0.2856 -0.0677 0.9560
vn 0.0283 -0.0568 0.9980
vn 0.2422 -0.1479 0.9589
vn 0.8785 0.4735 -0.0633
vn -0.5225 0.8138 0.2545
vn -0.6620 0.6090 -0.4369
vn 0.7383 -0.2748 -0.6159
vn -0.7584 0.2883 0.5845
vn -0.7141 0.3209 0.6222
vn -0.5652 0.5153 0.6442
vn 0.8282 -0.5347 -0.1680
vn 0.9185 -0.3763 0.1215
vn 0.7933 -0.3210 0.5173
vn -0.1994 0.3388 0.9195
vn -0.3063 0.2954 0.9049
vn 0.6807 -0.4115 0.6060
vn -0.2778 0.2775 0.9197
vn 0.5821 -0.3639 0.7271
vn 0.5763 -0.3646 0.7314
vn 0.4879 -0.3794 0.7861
vn 0.0458 -0.0096 0.9989
vn 0.5607 0.7851 0.2632
vn -0.3539 0.5094 0.7844
vn -0.7772 0.4361 0.4535
vn -0.8961 0.3791 0.2307
vn -0.7266 0.3779 0.5738
vn -0.5893 0.1828 0.7870
vn -0.4422 0.3612 0.8209
vn 0.9712 -0.2233 -0.0830
vn 0.8095 -0.3029 0.5029
vn 0.7532 -0.4315 0.4965
vn 0.7616 -0.3780 0.5263
vn -0.4243 0.4577 0.7813
vn 0.6015 -0.5912 0.5372
vn -0.2797 0.3334 0.9003
vn -0.3134 0.2479 0.9167
vn -0.2735 0.2699 0.9232
vn 0.6642 -0.4636 0.5864
vn 0.5812 -0.3598 0.7299
vn -0.2640 0.2863 0.9211
vn 0.4924 -0.4061 0.7698
vn 0.4498 0.8615 0.2354
vn 0.9922 -0.0547 0.1117
vn 0.9029 -0.4002 -0.1570
vn 0.5871 -0.7967 -0.1433
vn -0.8440 0.2618 0.4681
vn -0.8016 0.3142 0.5086
vn -0.7919 0.1629 0.5885
vn 0.9539 -0.1737 -0.2446
vn 0.7106 -0.6413 -0.2894
vn 0.8260 -0.4209 -0.3749
vn 0.8053 -0.5082 -0.3053
vn -0.4385 0.2881 0.8513
vn -0.2926 0.5350 0.7926
vn -0.3697 0.2832 0.8849
vn 0.6884 -0.3686 0.6247
vn -0.3397 0.4485 0.8267
vn 0.5686 -0.5587 0.6038
vn 0.6493 -0.4639 0.6026
vn 0.4580 -0.4469 0.7684
vn -0.1231 0.1280 0.9841
vn 0.5259 -0.3570 0.7720
vn 0.3289 0.0268 0.9440
vn -0.2583 -0.1740 0.9503
vn 0.4673 0.8425 0.2679
vn 0.9216 0.3835 0.0595
vn -0.8973 0.4290 -0.1037
vn 0.6869 -0.2500 -0.6825
vn -0.8173 -0.0347 0.5752
vn 0.6589 -0.2938 -0.6925
vn -0.5841 0.3538 0.7305
vn -0.6342 0.3909 0.6671
vn 0.7209 -0.4767 -0.5031
vn -0.5685 0.3498 0.7446
vn 0.7976 -0.4942 -0.3457
vn 0.7622 -0.5772 -0.2931
vn -0.4178 0.3245 0.8486
vn 0.9310 -0.3437 0.1226
vn -0.4051 0.3806 0.8313
vn 0.8172 -0.5195 0.2494
vn 0.9017 -0.3847 0.1973
vn 0.8225 -0.3340 0.4604
vn 0.7208 -0.4568 0.5213
vn 0.5787 -0.3643 0.7297
vn 0.9887 0.0053 0.1498
vn -0.4952 0.6126 0.6160
vn -0.8656 0.4876 -0.1139
vn 0.6382 -0.3273 -0.6969
vn 0.9756 -0.2128 -0.0537
vn 0.9300 -0.2940 0.2206
vn 0.7816 -0.3567 0.5118
vn 0.7785 -0.3335 0.5316
vn -0.3394 0.3742 0.8630
vn -0.3529 0.3824 0.8540
vn 0.6073 -0.4498 0.6548
vn 0.4798 -0.2093 0.8520
vn -0.1182 0.1792 0.9767
vn -0.0476 0.2945 0.9545
vn 0.4618 -0.2190 0.8595
vn -0.1281 0.0618 0.9898
vn 0.2036 -0.2291 0.9519
vn 0.1202 -0.1022 0.9875
vn -0.4488 0.6561 0.6067
vn 0.6936 0.6350 0.3401
vn -0.8192 0.4180 0.3927
vn 0.6753 -0.3951 -0.6228
vn -0.7606 0.6465 0.0590
vn -0.7625 0.0331 0.6462
vn -0.8850 0.4185 0.2039
vn 0.6924 -0.4457 -0.5674
vn 0.7382 -0.4509 -0.5017
vn 0.8742 -0.3703 -0.3142
vn 0.9394 -0.2750 -0.2046
vn 0.9174 -0.3957 0.0427
vn -0.4125 0.3504 0.8408
vn -0.4684 0.3115 0.8268
vn 0.9699 -0.2073 0.1279
vn 0.9167 -0.2872 0.2778
vn 0.8908 -0.3450 0.2955
vn -0.3178 0.4117 0.8541
vn 0.7358 -0.3921 0.5521
vn 0.7290 -0.4112 0.5472
vn 0.6707 -0.4399 0.5973
vn -0.3902 0.3594 0.8477
vn -0.3439 0.4568 0.8205
vn 0.5881 -0.4834 0.6484
vn -0.3481 0.3795 0.8572
vn -0.3129 0.2653 0.9120
vn -0.2553 0.2356 0.9377
vn 0.5311 -0.2145 0.8197
vn -0.1165 0.1472 0.9822
vn -0.1131 0.1333 0.9846
vn -0.1030 0.1918 0.9760
vn -0.1341 -0.0528 0.9896
vn 0.3603 -0.3049 0.8816
vn 0.0666 -0.2967 0.9527
vn 0.7279 0.6824 0.0665
vn 0.7313 -0.4512 -0.5115
vn -0.9648 0.0803 0.2504
vn 0.7722 -0.4423 -0.4562
vn -0.5474 0.3199 0.7733
vn -0.6663 0.3439 0.6617
vn 0.7399 -0.5563 -0.3782
vn 0.8223 -0.4292 -0.3737
vn 0.9538 -0.2914 0.0729
vn -0.4400 0.3696 0.8184
vn -0.4111 0.3873 0.8252
vn 0.9119 -0.2152 0.3495
vn 0.8979 -0.3156 0.3070
vn 0.8663 -0.2340 0.4413
vn -0.2381 0.3811 0.8933
vn 0.7354 -0.3935 0.5516
vn 0.7642 -0.3639 0.5325
vn -0.3132 0.4176 0.8530
vn 0.5842 -0.2753 0.7635
vn 0.0648 -0.0050 0.9979
vn 0.0448 -0.0436 0.9980
vn 0.0680 0.2217 0.9727
vn -0.2730 0.6791 0.6814
vn 0.9167 0.3837 -0.1114
vn 0.8828 -0.4295 -0.1901
vn -0.6796 0.3545 0.6422
vn -0.8652 0.4536 0.2136
vn 0.9011 -0.3395 -0.2698
vn -0.6006 0.4414 0.6667
vn 0.9079 -0.4191 0.0067
vn -0.5507 0.3614 0.7524
vn -0.5703 0.3336 0.7506
vn 0.9358 -0.3390 0.0970
vn 0.9132 -0.2748 0.3008
vn -0.3554 0.3971 0.8462
vn 0.8265 -0.4243 0.3700
vn 0.6993 -0.3279 0.6352
vn 0.6638 -0.4461 0.6002
vn 0.5208 -0.2966 0.8005
vn 0.5141 -0.3436 0.7859
vn 0.0029 0.1764 0.9843
vn 0.4158 -0.2384 0.8776
vn 0.3644 -0.2636 0.8932
vn 0.2272 -0.0431 0.9729
vn 0.6111 0.7709 0.1798
vn 0.1486 0.8830 0.4453
vn 0.9514 0.3077 0.0123
vn -0.6032 -0.1576 0.7818
vn -0.7793 0.4841 0.3979
vn 0.7513 -0.3922 -0.5308
vn 0.8087 -0.3102 -0.4998
vn -0.6776 0.4208 0.6032
vn 0.4566 -0.3289 -0.8267
vn -0.6713 0.0518 0.7394
vn -0.5768 0.5477 0.6061
vn 0.7769 -0.4944 -0.3898
vn 0.9051 -0.4240 0.0333
vn 0.9367 -0.3399 -0.0842
vn 0.9338 -0.3539 -0.0527
vn -0.4074 0.3914 0.8251
vn -0.4202 0.3465 0.8387
vn -0.3387 0.4354 0.8341
vn -0.3585 0.3973 0.8448
vn -0.2796 0.3159 0.9067
vn -0.2559 0.2973 0.9199
vn 0.6232 -0.3845 0.6810
vn -0.1502 0.1256 0.9806
vn -0.9858 -0.0837 0.1455
vn 0.4137 -0.2841 0.8649
vn 0.5517 0.7858 0.2796
vn 0.8814 0.4697 -0.0503
vn -0.4295 0.7502 0.5027
vn 0.8425 -0.1668 -0.5122
vn 0.9119 -0.2317 -0.3386
vn -0.8148 0.5783 -0.0422
vn 0.7233 -0.4028 -0.5609
vn 0.7494 -0.4848 -0.4510
vn 0.7617 -0.4464 -0.4695
vn -0.6423 0.4326 0.6327
vn -0.6499 0.4202 0.6334
vn 0.7748 -0.4972 -0.3905
vn -0.6267 0.4989 0.5986
vn -0.4759 0.2367 0.8470
vn 0.9601 -0.2772 0.0381
vn -0.3620 0.3830 0.8499
vn 0.6862 -0.2863 0.6687
vn -0.2759 0.4227 0.8633
vn 0.5984 -0.4576 0.6577
vn -0.1336 0.2399 0.9616
vn 0.4831 -0.3817 0.7880
vn -0.0589 0.2139 0.9751
vn 0.5577 -0.3097 0.7701
vn 0.5831 -0.3320 0.7415
vn 0.4969 -0.2692 0.8250
vn 0.1162 0.0094 0.9932
vn 0.1528 -0.0697 0.9858
vn 0.4914 0.8684 0.0659
vn 0.1630 0.8900 0.4258
vn 0.6794 0.7329 -0.0363
vn -0.9544 0.1175 0.2744
vn 0.4814 -0.5036 -0.7174
vn 0.5929 -0.3329 -0.7332
vn -0.5254 0.5050 0.6847
vn 0.7171 -0.4884 -0.4973
vn 0.7058 -0.6658 -0.2418
vn -0.6167 0.3800 0.6894
vn -0.4034 0.2806 0.8710
vn 0.7637 -0.3521 0.5411
vn -0.2329 0.3460 0.9089
vn 0.7681 -0.3577 0.5311
vn -0.3343 0.2919 0.8961
vn 0.6712 -0.3821 0.6352
vn 0.5629 -0.4559 0.6894
vn 0.5936 -0.4816 0.6447
vn -0.2834 0.2766 0.9183
vn 0.6676 -0.2112 0.7139
vn -0.0405 0.2703 0.9619
vn -0.2033 0.1215 0.9715
vn -0.0695 0.1024 0.9923
vn 0.0036 -0.0737 0.9973
vn 0.1566 -0.0043 0.9877
vn -0.4186 0.7271 0.5442
vn -0.6852 0.1731 0.7075
vn -0.4822 0.6646 0.5709
vn 0.6809 -0.4102 -0.6067
vn -0.5741 -0.0055 0.8188
vn 0.7636 -0.5582 -0.3246
vn 0.8162 -0.5226 -0.2465
vn -0.4778 0.3372 0.8112
vn 0.9444 -0.3285 0.0116
vn -0.2268 0.3864 0.8940
vn 0.7763 -0.3462 0.5269
vn 0.5763 -0.4394 0.6891
vn 0.5978 -0.4153 0.6857
vn -0.3371 0.3879 0.8578
vn -0.1345 0.3067 0.9423
vn 0.5174 -0.3208 0.7933
vn -0.2362 0.2013 0.9506
vn 0.5835 -0.2815 0.7618
vn -0.1393 0.1666 0.9761
vn -0.1597 0.1452 0.9764
vn -0.1891 0.1053 0.9763
vn 0.0281 0.3685 0.9292
vn 0.1928 0.1311 0.9724
vn 0.3288 -0.1148 0.9374
vn 0.6749 0.7016 0.2286
vn 0.8863 -0.4369 -0.1537
vn 0.6527 -0.4719 -0.5927
vn -0.5679 0.1954 0.7996
vn -0.5717 0.3377 0.7477
vn 0.8900 -0.4181 -0.1821
vn -0.6507 0.3753 0.6601
vn 0.9272 -0.3488 -0.1365
vn -0.6198 0.1206 0.7754
vn 0.8416 -0.5388 0.0361
vn 0.8279 -0.5609 0.0037
vn 0.9356 -0.3519 0.0271
vn 0.9051 -0.2808 0.3194
vn 0.8141 -0.5387 0.2170
vn 0.9015 -0.3721 0.2212
vn 0.8483 -0.2990 0.4371
vn 0.7702 -0.3422 0.5383
vn 0.6452 -0.3945 0.6543
vn -0.2739 0.3689 0.8882
vn 0.5730 -0.4478 0.6864
vn -0.2323 0.2072 0.9503
vn 0.5376 -0.4001 0.7423
vn 0.5088 -0.3307 0.7948
vn -0.1485 0.1830 0.9718
vn 0.3988 -0.2593 0.8796
vn 0.4242 -0.2578 0.8681
vn 0.4793 -0.1992 0.8547
vn 0.0862 0.0405 0.9955
vn -0.0265 -0.1116 0.9934
vn 0.2563 0.9506 -0.1749
vn -0.5849 0.3525 0.7305
vn -0.7062 0.3776 0.5990
vn -0.5798 0.2442 0.7773
vn -0.2370 0.4131 0.8793
vn 0.8793 -0.3059 0.3651
vn 0.8407 -0.4880 0.2346
vn 0.8125 -0.3947 0.4290
vn -0.3430 0.2414 0.9078
vn -0.2978 0.3468 0.8894
vn -0.1102 0.4638 0.8791
vn -0.1827 0.2150 0.9594
vn 0.5780 -0.4572 0.6759
vn -0.1768 0.2965 0.9385
vn -0.6623 0.1251 0.7388
vn 0.5603 -0.2887 0.7763
vn -0.1961 0.0248 0.9803
vn 0.3180 -0.1936 0.9281
vn 0.1656 -0.0406 0.9854
vn -0.6934 0.7125 0.1077
vn -0.6864 0.7203 0.1002
vn -0.6862 0.3868 0.6161
vn 0.8927 -0.2993 -0.3368
vn 0.6403 -0.5431 -0.5432
vn -0.5479 0.6067 0.5759
vn -0.5155 0.2853 0.8080
vn 0.7657 -0.4739 -0.4349
vn 0.7618 -0.5668 -0.3138
vn -0.6558 0.2892 0.6973
vn -0.3544 0.2473 0.9018
vn -0.4724 0.2345 0.8496
vn -0.1821 0.3909 0.9022
vn 0.6842 -0.3316 0.6495
vn 0.6770 -0.3359 0.6548
vn 0.5421 -0.2648 0.7975
vn -0.0007 0.2543 0.9671
vn 0.0763 -0.0390 0.9963
vn 0.0989 0.0404 0.9943
vn 0.1641 -0.0403 0.9856
vn 0.3352 0.9246 0.1810
vn -0.2777 0.6968 0.6613
vn 0.9062 -0.3155 -0.2815
vn 0.7386 -0.1988 -0.6442
vn 0.7222 -0.4491 -0.5260
vn -0.5097 0.3367 0.7917
vn 0.7472 -0.4367 -0.5011
vn 0.8855 -0.3723 -0.2781
vn 0.8905 -0.4508 0.0609
vn -0.5270 0.3079 0.7921
vn -0.5400 0.1591 0.8265
vn -0.2289 0.3616 0.9038
vn -0.3626 0.3049 0.8807
vn -0.3477 0.4061 0.8451
vn 0.8811 -0.3570 0.3103
vn -0.2919 0.4290 0.8549
vn 0.7390 -0.3863 0.5519
vn 0.7900 -0.3103 0.5287
vn 0.7262 -0.2586 0.6369
vn -0.2906 0.3363 0.8958
vn -0.1224 0.2087 0.9703
vn -0.0745 0.3273 0.9420
vn -0.1997 0.1425 0.9695
vn 0.5150 -0.3410 0.7864
vn 0.5049 -0.3205 0.8015
vn 0.4814 -0.2159 0.8495
vn -0.0942 0.0349 0.9949
vn 0.1636 -0.0377 0.9858
vn 0.8664 0.0679 0.4947
vn -0.7160 0.2947 0.6329
vn -0.5982 -0.0296 0.8008
vn 0.5752 -0.1985 -0.7936
vn -0.7200 0.4325 0.5428
vn -0.6617 0.2005 0.7225
vn -0.6445 0.0933 0.7588
vn 0.7662 -0.4729 -0.4351
vn 0.8028 -0.5278 -0.2773
vn -0.1772 0.2933 0.9395
vn 0.3852 -0.3238 0.8641
vn 0.5886 -0.3220 0.7415
vn 0.3874 -0.4064 0.8275
vn -0.0899 0.0994 0.9910
vn -0.0814 0.0333 0.9961
vn 0.4148 -0.2182 0.8834
vn 0.0862 0.2243 0.9707
vn 0.0545 0.1173 0.9916
vn 0.2451 -0.0259 0.9691
vn 0.6738 0.7041 -0.2241
vn 0.6774 0.7303 -0.0887
vn -0.7434 -0.1724 0.6463
vn 0.7553 -0.6154 -0.2255
vn 0.8224 -0.4686 -0.3226
vn 0.8212 -0.5656 -0.0762
vn 0.8931 -0.4475 -0.0469
vn 0.8828 -0.4320 0.1843
vn -0.3251 0.3376 0.8834
vn -0.2845 0.2950 0.9122
vn -0.0672 0.3647 0.9287
vn -0.2302 0.3507 0.9078
vn -0.0684 0.2736 0.9594
vn 0.5717 -0.1592 0.8049
vn 0.5012 -0.2677 0.8228
vn 0.4492 -0.2904 0.8449
vn -0.1070 0.4591 0.8819
vn 0.0868 0.4623 0.8825
vn 0.4554 -0.2720 0.8477
vn 0.0977 -0.0230 0.9949
vn 0.2516 -0.0534 0.9664
vn 0.8415 0.2641 -0.4712
vn 0.8663 -0.2948 -0.4032
vn -0.5272 0.6504 0.5469
vn 0.9186 -0.2098 -0.3349
vn 0.7819 -0.1997 -0.5906
vn -0.7257 0.4239 0.5419
vn 0.7258 -0.5255 -0.4440
vn -0.5329 0.3014 0.7906
vn 0.8419 -0.4233 0.3346
vn 0.8791 -0.2290 0.4181
vn 0.6526 -0.1957 0.7320
vn -0.2937 0.2765 0.9150
vn 0.7486 -0.3261 0.5772
vn -0.3423 0.2236 0.9126
vn 0.6476 -0.2905 0.7045
vn -0.2309 0.2670 0.9356
vn -0.1604 0.4298 0.8886
vn 0.6816 -0.3200 0.6581
vn -0.2105 0.2757 0.9379
vn -0.1766 0.1230 0.9766
vn 0.5175 -0.3604 0.7761
vn 0.5074 -0.3674 0.7795
vn -0.0595 0.2749 0.9596
vn -0.0148 0.0571 0.9983
vn 0.0023 0.1075 0.9942
vn 0.5040 -0.2836 0.8158
vn -0.1612 0.0024 0.9869
vn 0.0359 -0.1320 0.9906
vn 0.0877 0.0666 0.9939
vn 0.8749 0.3289 -0.3554
vn -0.8904 0.2987 0.3434
vn -0.6448 0.4808 0.5941
vn 0.8092 -0.5357 -0.2414
vn 0.7908 -0.5387 -0.2907
vn -0.5146 0.3575 0.7793
vn 0.9728 -0.1284 0.1926
vn -0.3336 0.2656 0.9045
vn -0.1912 0.3088 0.9317
vn 0.7572 -0.2490 0.6039
vn -0.1936 0.2460 0.9497
vn 0.6712 -0.4235 0.6084
vn 0.6948 -0.1693 0.6990
vn -0.0175 0.3585 0.9334
vn 0.6454 -0.3475 0.6802
vn 0.5290 -0.1961 0.8257
vn -0.1487 0.2138 0.9655
vn 0.5016 -0.2741 0.8205
vn 0.4368 -0.2778 0.8556
vn 0.4595 -0.3132 0.8311
vn 0.1360 0.1504 0.9792
vn 0.5538 -0.2591 0.7913
vn 0.4483 -0.2276 0.8644
vn 0.4469 -0.1370 0.8840
vn 0.1344 -0.0217 0.9907
vn 0.2110 -0.0285 0.9771
vn 0.2129 -0.0838 0.9735
vn 0.4998 0.7847 0.3667
vn 0.8269 0.4966 -0.2641
vn 0.8136 -0.3851 -0.4357
vn -0.8384 0.4765 0.2646
vn 0.5608 -0.3928 -0.7289
vn 0.9197 -0.3581 0.1607
vn -0.0903 0.6705 0.7364
vn -0.2319 0.2909 0.9282
vn 0.5707 -0.3030 0.7632
vn -0.0595 0.2240 0.9728
vn -0.0753 0.1879 0.9793
vn 0.6334 -0.2745 0.7235
vn 0.5192 -0.2908 0.8036
vn -0.0086 0.2157 0.9764
vn 0.5287 -0.2718 0.8041
vn -0.0445 0.0763 0.9961
vn -0.1183 0.2503 0.9609
vn -0.1011 0.1867 0.9772
vn -0.1018 0.2670 0.9583
vn -0.2110 -0.1032 0.9720
vn 0.1468 0.1822 0.9722
vn 0.2798 -0.2987 0.9124
vn -0.1716 0.0508 0.9839
vn 0.1553 -0.0803 0.9846
vn 0.7619 0.6465 0.0390
vn 0.9816 -0.0790 -0.1739
vn -0.3004 0.3541 0.8857
vn 0.5319 -0.5709 -0.6254
vn -0.8305 0.4926 0.2603
vn 0.7914 -0.3232 -0.5189
vn 0.6264 -0.4337 -0.6477
vn -0.6545 0.1780 0.7348
vn -0.6253 0.4491 0.6382
vn 0.8434 -0.5358 -0.0407
vn -0.5989 0.3818 0.7040
vn 0.9428 -0.3276 -0.0613
vn -0.5591 0.2321 0.7959
vn 0.8791 -0.4766 0.0063
vn 0.8195 -0.5440 0.1803
vn 0.9049 -0.3181 0.2829
vn -0.2089 0.3275 0.9215
vn 0.9016 -0.2337 0.3641
vn -0.1520 0.2059 0.9667
vn -0.0602 0.1255 0.9903
vn 0.7725 -0.2057 0.6008
vn 0.6491 -0.2778 0.7081
vn 0.6133 -0.3226 0.7210
vn -0.0800 0.4854 0.8706
vn -0.0773 0.1573 0.9845
vn -0.0807 0.0871 0.9929
vn -0.0833 0.0775 0.9935
vn 0.0576 0.1876 0.9805
vn 0.4603 -0.2162 0.8610
vn 0.0156 0.1960 0.9805
vn 0.1845 0.0110 0.9828
vn 0.1643 -0.1052 0.9808
vn 0.9833 0.0907 -0.1576
vn 0.2035 0.7937 0.5733
vn -0.4857 0.7795 0.3956
vn 0.8845 -0.3007 -0.3567
vn -0.7039 -0.1107 0.7017
vn -0.6838 0.4305 0.5891
vn 0.7282 -0.3486 -0.5900
vn -0.6905 0.4061 0.5986
vn 0.7695 -0.6193 -0.1561
vn -0.6478 0.3744 0.6635
vn 0.8858 -0.4275 -0.1803
vn -0.2775 0.2599 0.9249
vn -0.1404 -0.0397 0.9893
vn -0.1869 0.2382 0.9531
vn -0.2867 0.2307 0.9298
vn 0.7057 -0.1475 0.6930
vn -0.1434 0.3281 0.9337
vn -0.1657 0.1811 0.9694
vn 0.0921 -0.2250 0.9700
vn 0.0888 0.1789 0.9798
vn 0.4310 -0.3122 0.8466
vn 0.1237 0.6119 0.7812
vn 0.5039 -0.2881 0.8143
vn 0.0620 0.0425 0.9972
vn 0.3126 0.0035 0.9499
vn 0.3145 0.0048 0.9492
vn 0.2663 -0.1285 0.9553
vn 0.2759 -0.1281 0.9526
vn 0.3889 -0.0841 0.9174
vn 0.4171 -0.0565 0.9071
vn 0.3302 -0.0563 0.9422
vn 0.1868 0.0524 0.9810
vn 0.2540 0.0535 0.9657
vn -0.2758 0.6946 0.6644
vn -0.7953 0.2554 0.5499
vn -0.7434 0.2165 0.6329
vn 0.7461 -0.6656 -0.0174
vn 0.8382 -0.3088 0.4495
vn 0.8358 -0.2800 0.4723
vn -0.1351 0.2957 0.9457
vn -0.1907 0.2619 0.9461
vn -0.0661 0.3356 0.9397
vn 0.6375 -0.2453 0.7304
vn 0.6607 -0.2514 0.7073
vn 0.5250 -0.2260 0.8205
vn 0.0369 0.2140 0.9761
vn 0.4593 -0.2792 0.8433
vn 0.0193 -0.0430 0.9989
vn 0.5643 -0.2209 0.7955
vn 0.0789 0.1971 0.9772
vn 0.0867 0.2951 0.9515
vn -0.0124 0.1793 0.9837
vn 0.4492 -0.2896 0.8452
vn 0.4120 -0.2605 0.8731
vn -0.0954 0.2606 0.9607
vn 0.0889 -0.0843 0.9925
vn 0.6088 0.7222 0.3282
vn -0.6684 0.2813 0.6885
vn 0.7672 -0.2374 -0.5959
vn -0.8773 -0.0297 0.4790
vn -0.8948 0.0131 0.4462
vn 0.2410 0.5255 -0.8160
vn -0.7725 0.1802 0.6090
vn -0.7365 0.4857 0.4707
vn 0.8123 -0.5208 -0.2626
vn -0.6299 0.4421 0.6386
vn -0.5288 0.2848 0.7995
vn 0.8151 -0.5409 0.2075
vn -0.3364 0.1264 0.9332
vn -0.2284 0.3282 0.9166
vn 0.8455 -0.4137 0.3376
vn 0.8706 -0.3260 0.3685
vn 0.7564 -0.3581 0.5474
vn 0.7574 -0.2434 0.6059
vn 0.7220 -0.2938 0.6264
vn 0.5595 -0.2866 0.7777
vn 0.6057 -0.2171 0.7655
vn 0.4555 -0.2546 0.8530
vn 0.4678 -0.2491 0.8480
vn 0.5652 -0.2016 0.8000
vn 0.2551 -0.4098 0.8758
vn -0.1212 0.0859 0.9889
vn 0.1140 -0.0769 0.9905
vn -0.3677 0.6781 0.6364
vn 0.8240 0.4586 0.3328
vn 0.7079 -0.0709 -0.7027
vn 0.7184 -0.1391 -0.6816
vn -0.7117 0.6011 0.3634
vn -0.7387 0.5537 0.3843
vn 0.7886 -0.0989 -0.6070
vn -0.8381 0.1915 0.5109
vn 0.6208 -0.4413 -0.6480
vn 0.7649 -0.5184 -0.3823
vn -0.5742 0.2555 0.7778
vn -0.5597 0.3182 0.7652
vn -0.1335 0.2105 0.9684
vn -0.1828 0.0697 0.9807
vn 0.1688 0.2605 0.9506
vn -0.0343 0.1156 0.9927
vn -0.2080 0.2496 0.9457
vn 0.6280 -0.2368 0.7413
vn -0.2407 0.3524 0.9044
vn 0.5821 -0.2464 0.7749
vn -0.3419 0.2400 0.9086
vn -0.0943 0.2348 0.9675
vn 0.2531 0.0982 0.9624
vn 0.0142 0.1947 0.9808
vn 0.0187 0.1621 0.9866
vn 0.0038 0.0594 0.9982
vn 0.1576 -0.0616 0.9856
vn 0.0118 0.2123 0.9771
vn 0.0837 0.1616 0.9833
vn 0.3552 -0.1781 0.9177
vn 0.0543 0.1473 0.9876
vn 0.0235 0.0977 0.9949
vn 0.5222 -0.0805 0.8490
vn 0.4478 -0.3277 0.8319
vn 0.3644 -0.3244 0.8729
vn 0.0465 -0.3485 0.9362
vn 0.8433 0.4400 0.3085
vn -0.4516 0.4171 0.7888
vn 0.8096 -0.4475 -0.3797
vn 0.7956 -0.1974 -0.5728
vn 0.7945 -0.5130 -0.3249
vn 0.8366 -0.4014 -0.3729
vn 0.8175 -0.5602 -0.1339
vn 0.8121 -0.4372 0.3864
vn -0.5747 0.0414 0.8173
vn 0.8860 -0.4064 0.2232
vn -0.3410 0.1207 0.9323
vn -0.3137 0.1778 0.9327
vn 0.6392 -0.1947 0.7440
vn 0.6330 -0.2303 0.7391
vn 0.6425 -0.2204 0.7339
vn -0.1147 0.4466 0.8873
vn -0.1167 0.1927 0.9743
vn 0.2775 0.0167 0.9606
vn 0.3937 -0.2303 0.8899
vn 0.5508 -0.3383 0.7630
vn -0.0758 0.0768 0.9942
vn -0.1129 0.2635 0.9580
vn -0.0605 -0.0912 0.9940
vn 0.5332 -0.2650 0.8035
vn 0.2387 0.9104 0.3379
vn 0.9690 0.1061 0.2233
vn -0.5188 0.3482 0.7808
vn -0.7742 0.6308 0.0519
vn -0.7501 0.2350 0.6182
vn 0.8270 -0.4570 -0.3275
vn 0.7797 -0.5205 -0.3480
vn -0.5674 0.5611 0.6026
vn 0.8222 -0.3991 -0.4058
vn 0.8993 -0.4293 0.0833
vn 0.8637 -0.4551 0.2164
vn 0.8405 -0.2855 0.4606
vn -0.1005 0.1156 0.9882
vn 0.8432 -0.1166 0.5247
vn -0.1162 0.3457 0.9311
vn 0.5628 -0.3153 0.7641
vn 0.6180 -0.1410 0.7734
vn -0.2436 0.3467 0.9058
vn -0.2432 0.1695 0.9550
vn 0.5404 -0.3193 0.7785
vn -0.1289 0.0317 0.9911
vn 0.4594 -0.2727 0.8453
vn 0.4869 -0.2658 0.8320
vn -0.0046 -0.1500 0.9887
vn 0.4624 -0.1190 0.8787
vn 0.1056 0.2841 0.9530
vn 0.4471 -0.2345 0.8632
vn 0.4393 -0.3093 0.8434
vn 0.2633 0.0824 0.9612
vn 0.0170 0.1625 0.9866
vn 0.2566 -0.1041 0.9609
vn 0.4845 -0.3600 0.7973
vn 0.1025 -0.0828 0.9913
vn 0.9936 0.0821 0.0778
vn -0.5718 0.7199 0.3935
vn 0.7602 -0.5415 -0.3590
vn 0.8500 -0.5263 -0.0241
vn -0.3158 0.1021 0.9433
vn -0.1324 0.2234 0.9657
vn -0.0782 0.1315 0.9882
vn 0.0571 0.3214 0.9452
vn 0.0276 0.1636 0.9861
vn -0.1969 0.3254 0.9249
vn 0.5234 -0.0225 0.8518
vn -0.0515 0.0584 0.9970
vn -0.1071 0.4021 0.9093
vn -0.1666 0.3796 0.9100
vn 0.6521 -0.3195 0.6875
vn -0.1562 0.2398 0.9582
vn 0.6623 -0.2309 0.7128
vn 0.6684 -0.2571 0.6980
vn 0.0027 0.1890 0.9820
vn -0.1384 0.0668 0.9881
vn 0.1427 0.1587 0.9770
vn 0.4706 -0.2524 0.8455
vn 0.3938 -0.2312 0.8896
vn 0.0523 0.1670 0.9846
vn -0.0651 -0.0893 0.9939
vn -0.0647 -0.0251 0.9976
vn 0.6109 -0.0637 0.7892
vn 0.6026 0.0964 0.7922
vn 0.1537 0.0366 0.9874
vn 0.3062 0.2958 0.9048
vn 0.1587 0.0415 0.9865
vn 0.1636 0.0797 0.9833
vn 0.2268 -0.0049 0.9739
vn 0.1930 0.1597 0.9681
vn 0.2157 0.1678 0.9619
vn 0.2994 0.0473 0.9529
vn -0.0023 0.1650 0.9863
vn 0.3690 -0.2176 0.9036
vn 0.9628 -0.2572 0.0833
vn 0.7972 -0.5186 -0.3090
vn -0.6464 0.3988 0.6505
vn 0.7634 -0.6459 -0.0042
vn -0.6056 0.2371 0.7596
vn 0.8061 -0.5022 0.3131
vn -0.4754 0.2178 0.8524
vn -0.1261 0.0845 0.9884
vn -0.0843 0.1728 0.9813
vn -0.1412 0.1645 0.9762
vn 0.7256 -0.2672 0.6341
vn -0.1460 0.2804 0.9487
vn -0.0771 0.2371 0.9684
vn 0.5877 -0.3361 0.7360
vn -0.0506 0.3598 0.9317
vn 0.5864 -0.1496 0.7961
vn 0.5619 -0.1631 0.8109
vn -0.1831 0.1801 0.9665
vn -0.1133 0.1790 0.9773
vn 0.6686 -0.2240 0.7091
vn -0.0344 0.1117 0.9931
vn 0.4627 -0.2150 0.8601
vn 0.4648 -0.2202 0.8576
vn 0.0512 0.1624 0.9854
vn 0.1045 -0.0028 0.9945
vn 0.4916 -0.2546 0.8328
vn 0.4013 0.0877 0.9117
vn -0.0049 0.1267 0.9919
vn 0.3406 -0.0900 0.9359
vn 0.0372 -0.0990 0.9944
vn -0.0412 -0.0449 0.9981
vn 0.3704 -0.1179 0.9213
vn 0.2524 -0.1164 0.9606
vn 0.1095 0.0256 0.9937
vn 0.3773 0.1130 0.9192
vn 0.5774 0.8165 -0.0004
vn -0.5565 0.6427 0.5265
vn -0.7227 -0.3114 0.6170
vn 0.6581 -0.5868 -0.4718
vn -0.5653 0.1111 0.8173
vn -0.7573 0.1881 0.6255
vn 0.4588 -0.4388 0.7726
vn 0.7542 -0.3152 0.5760
vn 0.7926 -0.2143 0.5708
vn -0.2090 0.2611 0.9424
vn -0.2089 0.1316 0.9690
vn -0.1183 0.4706 0.8744
vn -0.1179 0.2358 0.9646
vn -0.1041 0.1391 0.9848
vn 0.0629 0.0836 0.9945
vn 0.4005 -0.2567 0.8796
vn 0.4619 -0.2341 0.8555
vn 0.3291 0.0261 0.9439
vn -0.0033 0.3140 0.9494
vn 0.2758 -0.1116 0.9547
vn 0.3423 -0.0799 0.9362
vn 0.0859 0.0628 0.9943
vn 0.3554 -0.0108 0.9346
vn 0.0892 -0.0110 0.9959
vn 0.0667 0.0130 0.9977
vn 0.3683 -0.0924 0.9251
vn 0.1541 0.1817 0.9712
vn 0.0314 0.8440 0.5355
vn -0.7401 0.4496 0.5002
vn 0.6846 -0.7273 -0.0487
vn 0.8035 -0.5052 0.3149
vn 0.7617 -0.4606 0.4557
vn -0.3364 0.0272 0.9413
vn 0.7175 -0.2853 0.6354
vn -0.1199 0.0524 0.9914
vn 0.7657 -0.2777 0.5802
vn 0.7859 -0.1613 0.5969
vn -0.0329 0.1413 0.9894
vn -0.0008 -0.0025 1.0000
vn 0.0047 0.0939 0.9956
vn 0.4957 -0.0150 0.8684
vn 0.4931 -0.2024 0.8461
vn 0.5181 -0.1249 0.8461
vn -0.2172 0.3521 0.9104
vn -0.1197 0.2451 0.9621
vn 0.6621 -0.2292 0.7135
vn -0.1876 0.4292 0.8835
vn 0.1342 -0.2677 0.9541
vn 0.1176 -0.0575 0.9914
vn 0.1853 -0.0278 0.9823
vn 0.2306 0.1211 0.9655
vn 0.6433 0.7653 0.0238
vn 0.2271 0.9129 0.3392
vn 0.7667 0.4455 0.4624
vn -0.3751 0.7399 0.5584
vn -0.9280 0.0457 0.3699
vn -0.6795 0.7299 0.0743
vn 0.8322 -0.5545 0.0001
vn -0.6728 0.3477 0.6531
vn 0.9349 -0.3422 0.0938
vn 0.7934 -0.6035 0.0798
vn 0.7525 -0.5877 0.2971
vn 0.7060 -0.5366 0.4622
vn -0.3054 0.1210 0.9445
vn 0.5321 -0.3358 0.7772
vn -0.1771 -0.0983 0.9793
vn -0.1458 0.1669 0.9751
vn 0.2426 -0.1330 0.9610
vn 0.1643 0.1189 0.9792
vn 0.8647 -0.3272 0.3810
vn 0.0948 -0.0235 0.9952
vn 0.5834 -0.4986 0.6411
vn -0.0982 0.3464 0.9329
vn -0.0011 0.4617 0.8870
vn 0.1687 0.0878 0.9817
vn 0.5394 0.0170 0.8419
vn -0.0710 0.0836 0.9940
vn 0.6198 -0.1414 0.7719
vn 0.0635 0.0842 0.9944
vn -0.0897 0.1042 0.9905
vn -0.1040 0.2047 0.9733
vn 0.3188 -0.1890 0.9288
vn -0.0225 -0.1970 0.9801
vn 0.8280 0.2671 0.4931
vn 0.9521 0.2577 -0.1646
vn 0.9231 -0.3773 0.0740
vn -0.5813 0.2896 0.7604
vn -0.6952 0.1014 0.7117
vn -0.7535 0.2383 0.6127
vn 0.8521 -0.5228 -0.0220
vn -0.6313 0.3534 0.6903
vn 0.8595 -0.4848 0.1616
vn -0.5768 0.2217 0.7862
vn 0.5095 -0.3060 0.8042
vn -0.1027 0.0501 0.9934
vn 0.7204 -0.0626 0.6907
vn 0.0276 0.2345 0.9717
vn 0.7334 -0.1549 0.6620
vn 0.0033 0.2921 0.9564
vn 0.7141 -0.2129 0.6669
vn 0.6727 -0.2983 0.6771
vn -0.0773 0.1945 0.9779
vn 0.5347 -0.5188 0.6670
vn 0.1142 0.0693 0.9910
vn 0.4903 -0.2025 0.8477
vn 0.0202 0.2566 0.9663
vn -0.1103 0.4416 0.8904
vn -0.2127 0.1462 0.9661
vn -0.0765 0.1263 0.9890
vn 0.4390 -0.1293 0.8891
vn 0.3865 -0.1574 0.9088
vn -0.1125 0.0965 0.9890
vn -0.0150 0.0501 0.9986
vn 0.3120 -0.0465 0.9489
vn 0.3734 -0.1367 0.9175
vn 0.4961 -0.1709 0.8513
vn -0.3270 -0.4765 0.8161
vn -0.1546 0.4098 0.8990
vn 0.8848 0.2014 -0.4202
vn -0.1153 0.2749 0.9545
vn 0.8131 -0.5495 -0.1921
vn -0.6112 0.1887 0.7686
vn 0.9245 -0.3730 -0.0785
vn 0.7381 -0.6469 0.1915
vn 0.7596 -0.6502 0.0170
vn -0.5045 0.1658 0.8473
vn -0.2059 -0.0851 0.9749
vn -0.1922 0.8405 0.5065
vn -0.0171 -0.0058 0.9998
vn 0.0758 0.1524 0.9854
vn 0.0708 0.2313 0.9703
vn 0.0807 -0.0136 0.9966
vn 0.1045 0.2584 0.9604
vn 0.6259 -0.1192 0.7707
vn 0.5795 -0.1463 0.8017
vn 0.4865 -0.3142 0.8152
vn 0.4914 -0.2719 0.8274
vn 0.6242 -0.0603 0.7789
vn -0.0280 0.1523 0.9879
vn 0.5587 -0.1466 0.8163
vn 0.4448 -0.1945 0.8742
vn 0.0223 -0.0630 0.9978
vn -0.0749 0.1225 0.9896
vn 0.3435 0.0479 0.9379
vn 0.3728 -0.1381 0.9176
vn -0.0678 0.4157 0.9070
vn -0.2556 0.0429 0.9658
vn 0.2697 0.0539 0.9614
vn 0.3677 -0.0753 0.9269
vn 0.3533 0.8519 -0.3867
vn -0.4016 0.6263 0.6682
vn 0.9375 -0.3292 -0.1130
vn -0.5611 0.7869 0.2569
vn 0.8210 -0.4910 -0.2912
vn -0.6865 0.4081 0.6018
vn -0.4977 0.4944 0.7127
vn 0.5476 -0.3476 0.7611
vn 0.6874 -0.1737 0.7052
vn 0.0114 0.1329 0.9911
vn 0.0181 0.1159 0.9931
vn -0.0658 -0.1758 0.9822
vn 0.0696 0.2048 0.9763
vn -0.0827 0.0522 0.9952
vn 0.6419 0.0083 0.7667
vn -0.0935 0.1864 0.9780
vn 0.6072 -0.1835 0.7731
vn -0.0834 0.3717 0.9246
vn 0.7309 -0.2309 0.6422
vn 0.5645 -0.2896 0.7729
vn 0.5563 -0.1589 0.8157
vn 0.6090 -0.1870 0.7708
vn 0.0529 -0.0239 0.9983
vn 0.6826 -0.2963 0.6681
vn 0.3547 -0.1409 0.9243
vn 0.3825 -0.1441 0.9126
vn 0.5322 -0.0363 0.8458
vn 0.3628 -0.5616 0.7436
vn -0.1568 0.2464 0.9564
vn 0.8907 0.4468 -0.0839
vn -0.3034 0.6484 0.6982
vn -0.4163 0.5077 0.7543
vn 0.9755 -0.1823 -0.1229
vn 0.9807 -0.0743 -0.1811
vn -0.8803 0.1276 0.4569
vn 0.7884 -0.5471 -0.2813
vn 0.7170 -0.6332 -0.2916
vn -0.5758 0.0695 0.8146
vn 0.7769 -0.4995 -0.3833
vn 0.8317 -0.3944 -0.3908
vn -0.6552 0.3912 0.6463
vn 0.7094 -0.3144 0.6308
vn 0.0380 -0.1249 0.9914
vn 0.4700 -0.2408 0.8492
vn 0.3026 0.0425 0.9522
vn 0.2227 0.0713 0.9723
vn 0.6050 -0.1955 0.7719
vn -0.0458 0.1455 0.9883
vn 0.3391 -0.3782 0.8614
vn -0.1379 0.2273 0.9640
vn 0.7474 -0.1401 0.6495
vn -0.0638 0.3552 0.9326
vn 0.5693 -0.1687 0.8047
vn 0.0202 0.0314 0.9993
vn 0.5365 -0.2347 0.8106
vn 0.0418 0.1613 0.9860
vn 0.4379 -0.3797 0.8149
vn 0.2886 -0.0145 0.9573
vn 0.3290 -0.0786 0.9410
vn 0.3530 -0.0346 0.9350
vn -0.0750 -0.0377 0.9965
vn 0.9183 0.3942 -0.0377
vn 0.3239 -0.1350 0.9364
vn -0.5629 -0.0443 0.8254
vn -0.4478 0.4581 0.7679
vn -0.6637 0.3716 0.6492
vn -0.5432 0.2226 0.8096
vn -0.4831 0.0366 0.8748
vn -0.4339 0.2294 0.8713
vn 0.4984 -0.1631 0.8515
vn 0.3160 -0.1806 0.9314
vn 0.1374 0.0225 0.9903
vn 0.2599 0.0815 0.9622
vn 0.2630 0.1063 0.9589
vn 0.1338 0.0345 0.9904
vn 0.6033 -0.1907 0.7744
vn 0.0542 0.2688 0.9617
vn 0.5229 -0.3495 0.7775
vn 0.6184 -0.1106 0.7780
vn 0.0666 0.3553 0.9324
vn 0.0056 0.0863 0.9963
vn 0.0165 0.1355 0.9906
vn 0.2577 -0.0264 0.9659
vn 0.0274 -0.0462 0.9986
vn 0.0738 -0.1175 0.9903
vn -0.1380 -0.0750 0.9876
vn 0.9710 -0.1609 -0.1769
vn 0.7232 -0.6868 -0.0725
vn 0.8117 -0.5742 -0.1074
vn -0.6674 0.3890 0.6350
vn -0.2432 0.0539 0.9685
vn -0.0077 -0.1751 0.9845
vn -0.0052 0.1326 0.9912
vn 0.0704 -0.4041 0.9120
vn 0.1978 0.1089 0.9742
vn 0.0111 0.3045 0.9524
vn 0.1505 0.1459 0.9778
vn 0.0360 0.1661 0.9855
vn -0.0931 0.0750 0.9928
vn -0.0128 0.2268 0.9739
vn 0.0953 0.0219 0.9952
vn 0.1666 -0.0361 0.9854
vn 0.3731 0.0786 0.9245
vn 0.1847 0.1210 0.9753
vn -0.3219 -0.2729 0.9066
vn -0.1255 0.7747 0.6198
vn -0.4472 0.5841 0.6774
vn -0.4823 0.2454 0.8409
vn -0.3470 0.3563 0.8675
vn 0.9980 -0.0639 -0.0032
vn 0.7935 -0.5856 0.1657
vn -0.1492 0.0933 0.9844
vn -0.0216 0.1267 0.9917
vn 0.5495 -0.0726 0.8324
vn 0.1480 0.1221 0.9814
vn 0.6035 -0.1872 0.7751
vn 0.3377 -0.3805 0.8609
vn 0.3571 -0.0635 0.9319
vn 0.0566 0.2244 0.9729
vn 0.0817 0.0958 0.9920
vn 0.4486 -0.1165 0.8861
vn 0.0986 0.2365 0.9666
vn 0.5106 -0.1213 0.8512
vn 0.3875 -0.0866 0.9178
vn 0.4008 -0.1540 0.9031
vn 0.0869 -0.0208 0.9960
vn 0.4317 0.0466 0.9008
vn 0.7862 0.6167 -0.0390
vn 0.4239 0.8516 0.3083
vn 0.9984 -0.0420 0.0372
[truncated: 13,065,498 more chars]
