# Supplementary material for: The appendicular myology of Stegoceras validum (Ornithischia: Pachycephalosauridae) and implications for the head-butting hypothesis
Source: PLoS One. 2022 Sep 1;17(9):e0268144. doi: 10.1371/journal.pone.0268144 (PMC9436104; doi:10.1371/journal.pone.0268144)
Supplement: S2 Fig — (ZIP) [file pone.0268144.s002.zip › S2 Fig/S2 Fig.mtl]

# Blender MTL File: 'None'
# Material Count: 24

newmtl Material.001
Ns 225.000000
Ka 1.000000 1.000000 1.000000
Kd 0.266761 0.237555 0.161512
Ks 0.500000 0.500000 0.500000
Ke 0.000000 0.000000 0.000000
Ni 1.450000
d 1.000000
illum 2

newmtl Material.002
Ns 225.000000
Ka 1.000000 1.000000 1.000000
Kd 0.800000 0.018160 0.013499
Ks 0.500000 0.500000 0.500000
Ke 0.000000 0.000000 0.000000
Ni 1.450000
d 1.000000
illum 2

newmtl Material.003
Ns 225.000000
Ka 1.000000 1.000000 1.000000
Kd 0.033669 0.032287 0.800000
Ks 0.500000 0.500000 0.500000
Ke 0.000000 0.000000 0.000000
Ni 1.450000
d 1.000000
illum 2

newmtl Material.004
Ns 225.000000
Ka 1.000000 1.000000 1.000000
Kd 0.011113 0.152325 0.010891
Ks 0.500000 0.500000 0.500000
Ke 0.000000 0.000000 0.000000
Ni 1.450000
d 1.000000
illum 2

newmtl Material.005
Ns 225.000000
Ka 1.000000 1.000000 1.000000
Kd 0.538225 0.026603 0.515791
Ks 0.500000 0.500000 0.500000
Ke 0.000000 0.000000 0.000000
Ni 1.450000
d 1.000000
illum 2

newmtl Material.006
Ns 225.000000
Ka 1.000000 1.000000 1.000000
Kd 0.777735 0.342211 0.800000
Ks 0.500000 0.500000 0.500000
Ke 0.000000 0.000000 0.000000
Ni 1.450000
d 1.000000
illum 2

newmtl Material.007
Ns 225.000000
Ka 1.000000 1.000000 1.000000
Kd 0.016134 0.925826 0.000000
Ks 0.500000 0.500000 0.500000
Ke 0.000000 0.000000 0.000000
Ni 1.450000
d 1.000000
illum 2

newmtl Material.008
Ns 225.000000
Ka 1.000000 1.000000 1.000000
Kd 0.018460 0.777145 0.800000
Ks 0.500000 0.500000 0.500000
Ke 0.000000 0.000000 0.000000
Ni 1.450000
d 1.000000
illum 2

newmtl Material.009
Ns 225.000000
Ka 1.000000 1.000000 1.000000
Kd 0.800000 0.209631 0.013827
Ks 0.500000 0.500000 0.500000
Ke 0.000000 0.000000 0.000000
Ni 1.450000
d 1.000000
illum 2

newmtl Material.010
Ns 225.000000
Ka 1.000000 1.000000 1.000000
Kd 0.342384 0.146289 0.010931
Ks 0.500000 0.500000 0.500000
Ke 0.000000 0.000000 0.000000
Ni 1.450000
d 1.000000
illum 2

newmtl Material.011
Ns 225.000000
Ka 1.000000 1.000000 1.000000
Kd 0.005396 0.800000 0.331838
Ks 0.500000 0.500000 0.500000
Ke 0.000000 0.000000 0.000000
Ni 1.450000
d 1.000000
illum 2

newmtl Material.012
Ns 225.000000
Ka 1.000000 1.000000 1.000000
Kd 0.800000 0.094588 0.000000
Ks 0.500000 0.500000 0.500000
Ke 0.000000 0.000000 0.000000
Ni 1.450000
d 1.000000
illum 2

newmtl Material.013
Ns 225.000000
Ka 1.000000 1.000000 1.000000
Kd 0.800000 0.763283 0.046563
Ks 0.500000 0.500000 0.500000
Ke 0.000000 0.000000 0.000000
Ni 1.450000
d 1.000000
illum 2

newmtl Material.014
Ns 225.000000
Ka 1.000000 1.000000 1.000000
Kd 0.117725 0.800000 0.000000
Ks 0.500000 0.500000 0.500000
Ke 0.000000 0.000000 0.000000
Ni 1.450000
d 1.000000
illum 2

newmtl Material.015
Ns 225.000000
Ka 1.000000 1.000000 1.000000
Kd 0.009299 0.234395 0.800000
Ks 0.500000 0.500000 0.500000
Ke 0.000000 0.000000 0.000000
Ni 1.450000
d 1.000000
illum 2

newmtl Material.016
Ns 225.000000
Ka 1.000000 1.000000 1.000000
Kd 0.527719 0.005127 0.245994
Ks 0.500000 0.500000 0.500000
Ke 0.000000 0.000000 0.000000
Ni 1.450000
d 1.000000
illum 2

newmtl Material.017
Ns 225.000000
Ka 1.000000 1.000000 1.000000
Kd 0.098504 0.004338 0.005738
Ks 0.500000 0.500000 0.500000
Ke 0.000000 0.000000 0.000000
Ni 1.450000
d 1.000000
illum 2

newmtl Material.018
Ns 225.000000
Ka 1.000000 1.000000 1.000000
Kd 0.626663 0.373144 0.556082
Ks 0.500000 0.500000 0.500000
Ke 0.000000 0.000000 0.000000
Ni 1.450000
d 1.000000
illum 2

newmtl Material.019
Ns 225.000000
Ka 1.000000 1.000000 1.000000
Kd 0.259799 0.038051 0.007285
Ks 0.500000 0.500000 0.500000
Ke 0.000000 0.000000 0.000000
Ni 1.450000
d 1.000000
illum 2

newmtl Material.020
Ns 225.000000
Ka 1.000000 1.000000 1.000000
Kd 0.061692 0.236251 0.800000
Ks 0.500000 0.500000 0.500000
Ke 0.000000 0.000000 0.000000
Ni 1.450000
d 1.000000
illum 2

newmtl Material.021
Ns 225.000000
Ka 1.000000 1.000000 1.000000
Kd 0.027894 0.911394 0.039716
Ks 0.500000 0.500000 0.500000
Ke 0.000000 0.000000 0.000000
Ni 1.450000
d 1.000000
illum 2

newmtl Material.022
Ns 225.000000
Ka 1.000000 1.000000 1.000000
Kd 0.429226 0.381730 0.006199
Ks 0.500000 0.500000 0.500000
Ke 0.000000 0.000000 0.000000
Ni 1.450000
d 1.000000
illum 2

newmtl Material.023
Ns 225.000000
Ka 1.000000 1.000000 1.000000
Kd 0.004272 0.000466 0.147295
Ks 0.500000 0.500000 0.500000
Ke 0.000000 0.000000 0.000000
Ni 1.450000
d 1.000000
illum 2

newmtl Material.024
Ns 225.000000
Ka 1.000000 1.000000 1.000000
Kd 0.800000 0.477121 0.015066
Ks 0.500000 0.500000 0.500000
Ke 0.000000 0.000000 0.000000
Ni 1.450000
d 1.000000
illum 2
