# Supplementary material for: The appendicular myology of Stegoceras validum (Ornithischia: Pachycephalosauridae) and implications for the head-butting hypothesis
Source: PLoS One. 2022 Sep 1;17(9):e0268144. doi: 10.1371/journal.pone.0268144 (PMC9436104; doi:10.1371/journal.pone.0268144)
Supplement: S2 Fig — (ZIP) [file pone.0268144.s002.zip › S2 Fig/S2 Fig.obj]

# Blender v2.93.4 OBJ File: ''
# www.blender.org
mtllib Fig S2.mtl
o Tibia_(left)_UALVP_2.3
v 3.522109 12.736122 -1.401490
v 3.543513 12.680846 -1.421255
v 3.507473 12.663587 -1.480381
v 4.053864 12.198690 -0.642569
v 4.047476 12.303604 -0.697879
v 3.990234 12.266716 -0.600183
v 3.684248 12.525800 -1.423540
v 3.758676 12.459010 -1.349741
v 3.738676 12.383694 -1.465522
v 3.934957 12.371664 -1.112008
v 4.027219 12.373910 -0.987627
v 4.011266 12.206604 -1.043178
v 3.888749 12.178659 -1.262565
v 3.928708 12.274783 -1.163498
v 4.001634 12.128092 -1.083827
v 3.583289 12.517490 -1.531916
v 3.645555 12.409263 -1.546775
v 3.948659 12.133276 -0.527256
v 4.019184 12.100760 -0.589476
v 3.173726 12.604514 -1.364783
v 3.151711 12.540564 -1.290278
v 3.149560 12.625673 -1.206466
v 3.673097 12.244091 -1.538720
v 3.712698 12.147766 -1.506529
v 3.692984 12.161661 -1.544662
v 3.770688 12.114864 -1.475456
v 3.466216 12.194535 -1.627488
v 3.459334 12.235892 -1.627949
v 3.476471 12.216887 -1.629572
v 3.475412 12.164318 -1.623679
v 3.492132 12.149056 -1.594264
v 3.454965 12.112478 -1.603004
v 3.446428 12.160887 -1.617849
v 3.436757 12.161693 -1.591991
v 3.685807 11.875881 -1.545467
v 3.760419 11.865802 -1.466538
v 3.705802 11.827654 -1.536988
v 3.115071 12.104225 -1.069083
v 3.125029 12.063803 -1.000699
v 3.110946 12.211063 -0.982051
v 3.120166 11.915213 -1.175844
v 3.253420 11.857445 -1.568155
v 3.211533 11.785990 -1.473963
v 3.198266 11.972985 -1.475224
v 3.120875 11.812429 -1.109166
v 3.146465 11.758102 -1.174545
v 3.170912 11.689165 -1.038570
v 3.485809 11.437404 -0.194017
v 3.389482 11.531157 -0.305445
v 3.353182 11.400526 -0.233242
v 3.205207 11.496985 -1.006501
v 3.165018 11.598196 -0.933983
v 3.173619 11.629778 -1.038784
v 3.497316 11.165247 -1.886331
v 3.568530 11.154613 -1.813664
v 3.620966 11.093342 -1.761540
v 3.367651 11.005783 0.151537
v 3.265375 11.093962 0.032651
v 3.270667 10.985164 0.157073
v 3.243187 10.887423 0.299525
v 3.706007 10.853188 0.079926
v 3.591258 10.683793 0.283742
v 3.684692 10.680934 0.156950
v 3.222147 11.061907 -1.767075
v 3.169015 11.159463 -1.735133
v 3.221640 11.158077 -1.804954
v 3.218366 11.053312 -1.563905
v 3.186578 11.121801 -1.588679
v 3.209498 11.063047 -1.676481
v 3.608992 10.517622 0.281199
v 3.520762 10.614841 0.385203
v 3.467746 10.529510 0.469402
v 3.200174 10.779648 0.434930
v 3.048976 10.685219 0.444827
v 3.185766 10.684381 0.514447
v 3.464446 10.816313 -2.063737
v 3.598807 10.680598 -2.001015
v 3.485918 10.641304 -2.130181
v 3.254340 10.650220 -1.917645
v 3.256469 10.675495 -1.825100
v 3.238290 10.824514 -1.839377
v 3.790610 10.380686 -1.798245
v 3.795596 10.511246 -1.703588
v 3.841286 10.414284 -1.670905
v 3.609416 10.453457 -2.136666
v 3.615335 10.254725 -2.260966
v 3.523583 10.471865 -2.199565
v 3.703660 10.425754 -2.001543
v 3.778285 10.111881 -2.106316
v 3.706648 10.207684 -2.170706
v 3.296777 10.467868 -2.128853
v 3.289604 10.603134 -2.111181
v 3.324791 10.571202 -2.157184
v 3.923904 10.148508 -1.691410
v 3.946193 10.086962 -1.634678
v 3.953503 9.944789 -1.770344
v 4.022366 9.905863 -1.635581
v 2.961573 10.237018 -0.612004
v 2.961188 10.313401 -0.502436
v 3.011288 10.375867 -0.656336
v 3.691520 9.911415 -2.428573
v 3.775941 10.008492 -2.201153
v 3.785594 9.830256 -2.321119
v 2.898295 10.130585 0.503510
v 2.885112 10.214598 0.544842
v 2.848247 10.265808 0.436513
v 3.211185 10.155289 -1.660424
v 3.259972 9.988072 -1.778886
v 3.225094 10.080339 -1.675050
v 4.018614 9.555289 -2.117961
v 4.096445 9.410365 -2.005855
v 4.052745 9.458237 -2.122808
v 3.416681 9.632123 -0.094972
v 3.378070 9.610655 -0.078450
v 3.414760 9.604400 -0.150750
v 3.288806 9.818374 -1.608397
v 3.320030 9.763310 -1.563729
v 3.304652 9.849529 -1.492388
v 4.154896 9.306271 -1.915386
v 4.106305 9.225023 -1.800501
v 4.145869 9.183708 -1.935328
v 3.456387 9.811180 -2.531579
v 3.387224 9.598255 -2.519844
v 3.417239 9.714365 -2.522277
v 3.233950 9.022739 -1.109410
v 3.306707 8.950285 -1.164276
v 3.257613 9.075350 -1.047308
v 3.442335 8.559212 -1.660751
v 3.557888 8.521921 -1.700765
v 3.589098 8.607260 -1.602587
v 4.074694 8.227975 -3.316808
v 4.111403 8.366266 -3.098036
v 4.113491 8.192883 -3.222017
v 3.960045 8.196591 -3.574105
v 3.969322 8.363250 -3.417106
v 4.022893 8.204232 -3.458835
v 4.029891 7.423151 -4.227948
v 4.069376 7.551507 -3.985187
v 4.074193 7.330174 -4.221736
v 3.699226 7.395922 -4.539709
v 3.868090 7.452349 -4.400966
v 3.806009 7.357160 -4.533801
v 3.160231 7.524242 -3.073298
v 3.180233 7.507255 -3.026560
v 3.170666 7.593346 -3.022379
v 3.820698 6.987621 -3.570484
v 3.916942 7.048728 -3.599178
v 3.848194 7.235659 -3.313945
v 4.039330 6.628861 -5.089545
v 4.084555 6.546735 -5.001000
v 4.074941 6.473268 -5.158988
v 3.652718 6.293925 -4.282116
v 3.834175 6.330564 -4.389448
v 3.662662 6.389472 -4.168011
v 3.468026 6.449602 -3.940779
v 3.383380 6.483790 -3.948243
v 3.441456 6.349946 -4.057727
v 3.498570 6.609443 -5.569748
v 3.463849 6.500128 -5.729313
v 3.384492 6.536282 -5.646170
v 4.076485 6.200894 -5.514308
v 4.089859 6.093234 -5.395116
v 4.106411 6.078328 -5.601202
v 3.165403 6.537923 -4.778589
v 3.196400 6.360842 -4.780697
v 3.188826 6.436864 -4.696415
v 3.479996 6.182944 -4.316153
v 3.565073 6.252655 -4.280456
v 3.482843 6.251003 -4.247601
v 4.115092 6.003263 -5.535380
v 4.130966 5.951219 -5.815656
v 3.185300 6.322286 -4.943137
v 3.169738 6.413365 -4.870023
v 3.587837 6.297218 -6.006600
v 3.422547 6.197994 -6.126324
v 3.416114 6.282597 -5.992672
v 3.403791 6.072382 -4.513935
v 3.459401 6.043650 -4.508530
v 3.409971 6.177724 -4.380233
v 3.934093 5.944684 -6.146832
v 4.061570 5.904368 -6.099038
v 3.970557 5.845962 -6.224780
v 3.337705 6.215318 -6.021844
v 3.503347 5.960369 -4.623867
v 3.534453 5.878989 -4.752997
v 3.662590 6.002781 -4.645230
v 3.413815 5.968230 -4.661226
v 3.479709 5.915657 -4.695884
v 3.364259 6.063520 -6.265478
v 3.564236 6.097671 -6.278567
v 3.418767 5.947126 -6.464972
v 3.588570 5.793948 -4.906498
v 3.483068 5.832650 -4.851482
v 4.200447 5.454102 -5.937614
v 4.170498 5.501085 -5.876102
v 4.148299 5.453565 -5.849695
v 3.757392 5.638518 -5.165753
v 3.547114 5.656087 -5.133854
v 3.658382 5.568700 -5.238571
v 3.376740 5.806342 -6.668593
v 3.196548 5.625439 -6.859600
v 3.213825 5.731598 -6.692880
v 3.294638 5.635267 -6.894081
v 3.397358 5.727391 -6.796359
v 3.470711 5.678444 -6.890276
v 3.774237 5.223295 -5.763431
v 3.835646 5.252004 -5.728802
v 3.686892 5.329907 -5.613403
v 3.481051 5.474145 -6.935654
v 3.533000 5.618449 -6.790526
v 3.541470 5.455827 -6.921642
v 3.538437 5.272882 -5.804520
v 3.557765 5.191959 -5.934978
v 3.599514 5.259959 -5.811461
v 4.395197 4.889561 -7.169540
v 4.414433 4.846012 -7.230872
v 4.296653 4.853105 -7.276040
v 3.129791 5.455294 -7.083524
v 3.212645 5.490052 -7.095767
v 4.430026 4.785714 -7.310059
v 4.340848 4.741771 -7.416711
v 3.325758 5.394340 -7.273912
v 3.445696 5.304612 -7.192054
v 3.413372 5.200057 -7.328295
v 4.540870 4.610612 -7.442121
v 4.583924 4.495114 -7.529333
v 4.406346 4.602937 -7.547953
v 4.077529 4.756014 -6.460633
v 3.968964 4.756200 -6.386592
v 3.982435 4.740722 -6.445932
v 3.600521 5.080296 -7.305031
v 3.682479 5.012524 -7.238740
v 3.624072 5.020214 -7.295545
v 4.122027 4.856303 -7.378604
v 4.126807 4.666295 -7.598481
v 4.030523 4.785485 -7.489801
v 4.155136 4.694179 -6.617702
v 4.052273 4.655926 -6.613477
v 3.354336 5.055595 -6.342647
v 3.463612 4.968644 -6.309079
v 3.468531 5.032695 -6.226482
v 3.576965 5.004168 -7.396178
v 3.602153 4.936904 -7.355882
v 4.641306 4.315281 -7.684969
v 4.707928 4.273095 -7.684061
v 4.725475 4.179265 -7.769977
v 3.595761 4.900790 -7.404819
v 3.612716 4.792357 -7.455663
v 3.541136 4.780778 -7.540736
v 3.653851 4.803975 -7.434912
v 3.791958 4.856046 -7.374099
v 3.688447 4.657383 -7.580405
v 4.778911 4.176224 -7.632419
v 4.725562 4.114904 -7.517756
v 4.765025 4.075678 -7.569775
v 4.471961 4.376224 -7.199718
v 4.329962 4.279093 -7.098557
v 4.404235 4.158629 -7.217473
v 3.866395 4.470421 -6.999958
v 3.932610 4.553444 -6.886514
v 3.838345 4.555349 -6.962834
v 3.651834 4.551957 -7.085994
v 3.765821 4.520452 -7.033321
v 3.661701 4.666412 -6.969909
v 4.771893 3.995435 -7.956452
v 4.713642 4.046039 -8.022131
v 4.749902 4.059912 -7.958906
v 3.343547 4.883121 -7.763436
v 3.394138 4.827398 -7.763610
v 3.343068 4.816648 -7.836845
v 4.166072 4.246258 -7.083540
v 4.239023 4.157560 -7.187219
v 4.273473 4.259764 -7.045374
v 3.616586 4.452691 -7.285085
v 3.733809 4.464682 -7.154897
v 3.637659 4.527496 -7.226957
v 3.924325 4.285978 -7.109315
v 3.958074 4.159125 -7.183147
v 3.995175 4.208259 -7.110905
v 3.878697 4.223240 -8.142154
v 3.992101 4.356580 -7.984690
v 4.018205 4.236633 -8.146351
v 4.494529 3.775870 -7.625085
v 4.571328 3.755373 -7.676179
v 4.595633 3.783454 -7.614799
v 4.135291 3.987757 -7.333166
v 4.217471 3.941300 -7.384842
v 4.228738 3.983283 -7.317546
v 3.552682 4.306367 -7.596847
v 3.641376 4.243990 -7.591896
v 3.572480 4.396136 -7.487539
v 3.857453 4.088413 -7.468112
v 3.962648 4.059766 -7.416241
v 3.876500 4.150619 -7.390358
v 4.992841 3.523540 -8.312501
v 5.043911 3.483515 -8.335347
v 4.935296 3.517064 -8.339903
v 4.850254 3.583792 -8.265493
v 3.839137 3.983296 -7.591794
v 3.960739 3.939745 -7.511505
v 3.315123 4.302633 -8.205853
v 3.388664 4.364789 -8.071867
v 3.406115 4.228591 -8.183270
v 3.791964 3.990401 -7.669730
v 3.806406 4.006459 -7.713820
v 3.857973 3.965606 -7.698966
v 2.873799 4.558972 -8.101199
v 2.992430 4.558104 -8.175973
v 2.918876 4.462419 -8.301518
v 4.563259 3.654110 -8.678777
v 4.610498 3.632716 -8.652582
v 4.600188 3.550170 -8.728924
v 5.568929 3.003413 -8.314667
v 5.565488 2.886042 -8.272041
v 5.612676 2.862753 -8.317379
v 4.792134 3.454810 -8.897419
v 4.886149 3.374950 -8.974871
v 4.812090 3.412546 -8.951195
v 4.041391 3.739701 -7.734104
v 4.041265 3.713061 -7.714653
v 4.042984 3.724153 -7.724716
v 3.983769 3.772853 -7.663361
v 4.007521 3.723938 -7.674856
v 3.970818 3.793791 -7.624681
v 5.377293 2.959648 -8.174358
v 5.319962 2.983959 -8.173778
v 5.368609 2.951098 -8.176367
v 4.144350 3.652075 -7.722956
v 4.173451 3.619471 -7.753060
v 4.142076 3.595668 -7.685386
v 3.289728 4.091470 -7.791092
v 3.392716 4.098588 -7.865879
v 3.380799 4.169913 -7.805057
v 3.801398 3.709381 -7.981461
v 3.900074 3.677966 -7.903406
v 3.726994 3.964348 -7.853877
v 3.872967 3.868866 -7.774082
v 5.343441 2.944755 -8.178311
v 5.365808 2.884214 -8.185074
v 5.361926 2.934969 -8.177965
v 3.046141 4.145371 -7.769202
v 3.060766 4.106921 -7.817203
v 3.132689 4.089035 -7.804552
v 4.736094 3.176832 -8.141064
v 4.652054 3.105137 -8.032888
v 4.721804 3.072892 -8.107930
v 3.774963 3.727420 -8.653908
v 3.928377 3.723167 -8.707829
v 3.801707 3.673457 -8.778215
v 4.396186 3.463040 -8.984365
v 4.273775 3.393891 -9.147697
v 4.259927 3.449980 -9.040681
v 4.568167 3.323870 -9.319059
v 4.612988 3.237420 -9.446502
v 4.496968 3.239121 -9.438541
v 4.860652 2.902808 -8.370099
v 4.827918 2.966178 -8.349769
v 4.826173 2.876941 -8.307500
v 4.717606 2.944666 -8.028360
v 4.718002 2.961260 -8.041901
v 4.699665 2.950841 -8.049062
v 3.913879 3.522847 -8.992729
v 4.090351 3.399097 -9.122223
v 3.936556 3.394898 -9.164980
v 5.296009 2.626827 -8.770649
v 5.365674 2.574499 -8.681179
v 5.287796 2.573226 -8.700123
v 3.321624 3.709396 -8.236227
v 3.303128 3.677090 -8.259769
v 3.441813 3.684778 -8.244331
v 3.813589 3.493279 -9.012529
v 3.825969 3.392788 -9.159844
v 2.935950 3.769207 -8.225640
v 3.040189 3.807036 -8.153000
v 2.980484 3.842620 -8.133554
v 4.887816 2.750175 -8.414318
v 4.838171 2.752472 -8.366814
v 4.905607 2.659257 -8.393689
v 3.087766 3.840588 -8.968390
v 3.232715 3.816525 -8.846964
v 3.102083 3.752388 -9.037449
v 5.014998 2.608651 -8.405983
v 4.942312 2.654490 -8.417202
v 4.965978 2.599178 -8.388144
v 4.550229 2.721252 -8.219970
v 4.701441 2.587346 -8.199091
v 4.705816 2.661278 -8.139897
v 2.794827 3.673441 -8.423925
v 2.869596 3.547241 -8.479347
v 2.883516 3.656705 -8.345623
v 4.007165 2.989034 -8.714908
v 3.942129 2.986254 -8.728842
v 3.925792 2.886303 -8.873848
v 2.770624 3.719549 -9.028155
v 2.785323 3.589778 -9.142710
v 2.683182 3.594066 -9.024433
v 4.256694 2.735104 -9.474222
v 4.417355 2.764086 -9.482742
v 4.346468 2.718097 -9.423233
v 4.247338 2.832240 -9.570259
v 3.077169 3.363140 -8.525043
v 3.056466 3.442214 -8.472725
v 3.028154 3.295972 -8.634957
v 3.111651 3.344645 -9.372058
v 3.158022 3.357150 -9.350261
v 3.090132 3.295061 -9.430506
v 4.022492 2.794066 -9.541417
v 4.157889 2.748777 -9.483158
v 4.003659 2.735035 -9.477982
v 3.568247 2.905494 -8.867344
v 3.649057 2.886171 -8.840130
v 3.573919 2.994185 -8.785909
v 2.738044 3.473745 -8.941460
v 2.733648 3.423492 -8.834913
v 2.726621 3.533103 -8.779948
v 3.831811 2.709282 -9.454123
v 3.972450 2.662530 -9.344702
v 2.783410 3.342705 -9.206900
v 2.829732 3.167604 -9.185537
v 2.766912 3.240418 -9.167312
v 2.849984 3.198787 -9.425295
v 2.853870 3.281518 -9.441336
v 2.917240 3.212705 -9.528376
v 3.079965 3.052689 -8.800463
v 3.004058 3.121775 -8.835064
v 2.990130 3.071260 -8.919004
v 2.920345 3.087937 -9.502226
v 2.966917 3.108419 -9.591165
v 3.837410 12.668777 -1.131309
v 3.701038 12.778986 -1.191051
v 3.806508 12.695871 -1.080463
v 3.724608 12.747919 -1.111146
v 3.742922 12.712049 -0.934439
v 3.636621 12.813736 -1.150359
v 3.666198 12.776255 -1.072730
v 3.637947 12.821164 -1.264079
v 3.623322 12.819288 -1.203728
v 3.541937 12.829606 -1.162612
v 3.521734 12.838411 -1.263316
v 3.895582 12.607121 -0.973787
v 3.733295 12.728784 -1.271397
v 3.575035 12.764861 -0.990465
v 3.919575 12.496404 -1.127864
v 3.813223 12.640557 -1.216812
v 3.800450 12.649813 -0.860888
v 3.856248 12.551003 -0.737898
v 3.729155 12.655580 -0.818537
v 3.632054 12.742453 -1.364685
v 3.523170 12.707754 -0.842665
v 3.582897 12.810770 -1.364104
v 3.533709 12.815286 -1.359311
v 3.939384 12.538441 -0.902252
v 3.760290 12.586003 -0.735451
v 3.722113 12.694820 -1.337941
v 3.683405 12.720713 -1.352503
v 3.980648 12.461961 -1.024489
v 3.509222 12.731323 -0.908836
v 3.545770 12.793884 -1.389314
v 3.448008 12.800453 -1.096283
v 3.457389 12.817635 -1.339503
v 3.677222 12.626001 -0.774146
v 3.461739 12.754881 -0.976321
v 3.991483 12.414172 -0.761597
v 3.529439 12.656153 -0.753857
v 3.325782 12.782361 -1.307223
v 4.055556 12.372725 -0.883639
v 3.884712 12.448491 -0.644716
v 3.628931 12.696474 -1.412817
v 3.436528 12.771286 -1.404267
v 3.343448 12.795942 -1.209729
v 4.070150 12.324039 -0.930325
v 4.083735 12.291239 -0.776831
v 3.879789 12.441843 -1.192152
v 3.625235 12.536873 -0.624838
v 3.563757 12.584596 -0.684078
v 4.111243 12.265890 -0.844257
v 3.578699 12.638764 -1.477078
v 3.373819 12.673049 -0.877010
v 3.358447 12.769659 -1.383268
v 3.290659 12.742846 -1.107672
v 3.414773 12.707165 -1.465228
v 3.893128 12.347193 -0.568337
v 3.684198 12.408453 -0.541122
v 3.558763 12.512247 -0.600128
v 3.445937 12.608461 -0.722519
v 3.865370 12.289170 -1.266855
v 3.280048 12.583928 -0.783848
v 3.937402 12.259525 -0.554887
v 3.496613 12.496821 -0.618226
v 3.244071 12.743178 -1.187036
v 4.145692 12.083323 -0.807786
v 3.812747 12.387787 -1.296837
v 3.576595 12.445330 -0.545171
v 3.408948 12.511429 -0.645677
v 3.243956 12.721264 -1.344228
v 3.204952 12.713659 -1.260851
v 4.106401 12.136095 -0.896560
v 3.838387 12.269382 -0.506840
v 3.495004 12.399328 -0.540110
v 3.434178 12.599402 -1.544456
v 3.278749 12.693007 -1.424704
v 3.268250 12.655304 -0.939454
v 4.068531 12.126954 -0.640085
v 3.777469 12.373047 -1.413256
v 3.179278 12.665644 -1.094175
v 4.102793 12.101194 -0.723059
v 3.487073 12.544658 -1.571120
v 3.318228 12.634716 -1.502438
v 3.279598 12.540349 -0.733869
v 4.096065 12.002461 -0.908809
v 3.836994 12.242608 -1.345804
v 3.881308 12.092400 -0.466210
v 3.306193 12.523182 -0.697167
v 3.176761 12.617032 -1.016445
v 4.087224 12.067440 -0.616666
v 3.771085 12.285225 -1.487172
v 3.613548 12.265581 -0.464049
v 3.395302 12.541527 -1.568929
v 3.708157 12.302760 -1.546222
v 3.549962 12.388540 -1.604388
v 3.463513 12.460073 -1.604963
v 3.341573 12.549078 -1.569806
v 4.146894 12.006796 -0.791187
v 4.053074 12.056784 -0.974797
v 4.014596 12.062971 -0.553839
v 3.452839 12.309336 -0.503297
v 3.317440 12.506968 -1.546244
v 3.204577 12.575134 -1.439779
v 3.190730 12.526117 -0.808251
v 4.173327 11.960186 -0.746103
v 3.759497 12.234015 -0.471526
v 3.635472 12.327211 -1.580825
v 3.371520 12.501411 -1.596228
v 3.249962 12.515905 -1.515253
v 4.127223 11.916067 -0.633489
v 4.000079 12.023708 -1.097266
v 3.413594 12.438653 -1.610410
v 3.327533 12.390637 -0.609612
v 3.128051 12.545635 -1.065032
v 4.088621 11.921328 -0.579907
v 3.768921 12.218782 -1.483405
v 3.726620 12.124973 -0.433272
v 3.239707 12.460431 -0.743442
v 3.146426 12.502554 -0.926354
v 3.135633 12.559192 -1.010806
v 3.989786 11.976305 -0.517170
v 3.451348 12.396700 -1.610474
v 4.124975 11.881784 -0.886901
v 3.223403 12.391013 -0.695190
v 3.187063 12.446431 -0.766471
v 3.143818 12.449116 -0.885100
v 4.170015 11.840294 -0.761877
v 3.874789 12.000477 -1.306911
v 3.892397 11.955001 -0.457256
v 3.581545 12.264629 -1.618764
v 3.527933 12.202517 -0.461430
v 3.657205 12.122240 -0.440030
v 3.172733 12.519124 -1.372150
v 4.034807 11.854966 -1.013951
v 4.004796 11.900251 -1.057408
v 3.646009 12.235778 -1.583649
v 3.412866 12.364901 -1.631531
v 3.271617 12.439981 -1.544731
v 3.170485 12.483476 -1.426332
v 3.984499 11.880199 -0.492948
v 3.804364 12.046930 -1.428255
v 3.762940 11.997267 -0.434221
v 3.470615 12.307228 -1.616487
v 3.285477 12.395617 -1.557691
v 4.102595 11.817872 -0.616404
v 3.388555 12.168715 -0.480894
v 3.309743 12.266691 -0.558463
v 3.190263 12.368304 -1.477799
v 3.148632 12.408033 -1.258214
v 3.131229 12.416529 -0.994661
v 4.128792 11.797809 -0.674555
v 3.919344 11.955753 -1.218087
v 3.458543 12.117548 -0.459064
v 4.040815 11.808328 -0.547801
v 3.567050 12.211324 -1.594221
v 3.296939 12.336605 -1.579612
v 3.628059 12.061668 -0.425043
v 3.499194 12.208621 -1.610495
v 3.464096 12.255154 -1.631151
v 3.435996 12.265986 -1.605699
v 3.357938 12.314930 -1.604511
v 3.246666 12.363332 -1.537583
v 3.160418 12.363955 -0.797794
v 3.184592 12.271626 -0.696930
v 4.125716 11.747000 -0.794276
v 4.082276 11.797685 -0.918547
v 3.757101 12.069292 -1.462746
v 3.732464 12.029835 -1.497585
v 3.660211 12.051881 -1.561640
v 3.548791 12.106445 -1.595688
v 3.535345 12.044812 -0.433762
v 3.281852 12.335892 -1.551630
v 3.129309 12.332973 -0.980203
v 3.970929 11.818851 -1.118885
v 3.835542 11.841916 -0.424119
v 3.232036 12.185423 -0.607212
v 3.159639 12.350182 -1.417336
v 4.110802 11.617124 -0.631533
v 3.966400 11.793652 -0.485557
v 3.856539 11.852268 -1.329951
v 3.796349 11.983841 -1.433175
v 3.686869 11.941266 -0.417551
v 3.679686 11.982468 -1.552268
v 3.486316 12.196397 -1.625822
v 3.462097 12.207294 -1.605533
v 3.371024 12.237383 -1.578292
v 3.327003 12.233860 -1.589368
v 3.255804 12.308889 -1.544649
v 3.279070 12.163483 -0.549220
v 3.144098 12.279119 -1.317527
v 3.134783 12.280571 -0.873857
v 4.005800 11.687185 -0.514471
v 3.894311 11.796618 -1.234957
v 3.482654 12.177794 -1.623992
v 3.385271 12.099002 -0.478048
v 3.668062 11.837054 -0.386732
v 3.463753 12.172496 -1.619120
v 3.122640 12.257612 -1.066678
v 4.102735 11.657525 -0.744060
v 4.059398 11.625990 -0.535303
v 3.723027 11.962051 -1.489722
v 3.457010 12.155243 -1.620654
v 3.405012 12.043406 -0.471895
v 3.274221 12.157785 -1.562786
v 3.190964 12.215115 -1.470724
v 3.152956 12.125033 -0.755711
v 3.122147 12.228023 -1.173296
v 4.067927 11.590738 -0.828955
v 4.029855 11.686102 -0.997129
v 3.960920 11.693520 -0.451736
v 3.840722 11.715714 -0.379350
v 3.708512 11.949953 -1.524499
v 3.588090 11.947351 -1.568631
v 3.556539 11.895915 -0.413254
v 3.468803 11.981709 -0.435845
v 3.437688 12.110128 -1.620810
v 3.439451 12.146620 -1.618729
v 3.371973 12.177263 -1.574231
v 3.418853 12.075565 -1.593388
v 3.388157 12.143383 -1.602655
v 3.356054 12.148641 -1.590107
v 3.249683 12.193629 -1.532676
v 4.041002 11.591509 -0.936819
v 3.878409 11.683778 -1.249405
v 3.791196 11.805047 -1.421609
v 3.768054 11.671473 -0.337266
v 3.524791 12.007316 -1.601824
v 3.310376 12.104786 -1.571575
v 3.324194 11.993623 -0.498493
v 3.996541 11.633703 -0.439766
v 3.958460 11.662705 -1.129181
v 3.254355 12.006355 -0.555138
v 4.097610 11.512650 -0.718666
v 3.955896 11.620012 -0.388099
v 3.820803 11.721849 -1.360059
v 3.639812 11.933942 -1.571559
v 4.121838 11.491798 -0.615139
v 3.430584 11.906128 -0.423126
v 3.379218 12.055364 -1.606929
v 3.256877 12.115561 -1.535043
v 3.187092 12.047100 -0.665363
v 3.116978 12.152162 -0.901815
v 4.105168 11.449031 -0.539352
v 4.009580 11.469296 -0.372981
v 3.561790 11.808310 -0.383950
v 3.386575 11.994312 -1.575865
v 3.183185 12.103116 -1.465856
v 3.152383 12.166048 -1.334933
v 3.129372 12.106171 -1.171489
v 3.507628 11.906187 -1.587738
v 3.349951 11.998053 -1.593602
v 3.965564 11.525290 -1.084663
v 3.617494 11.829111 -1.597197
v 3.474359 11.976460 -1.595672
v 3.273049 12.024724 -1.557218
v 3.293162 12.072841 -1.543811
v 3.208069 12.065015 -1.493059
v 3.975736 11.506860 -0.341945
v 3.840646 11.454877 -0.225848
v 3.719664 11.713061 -1.522154
v 3.656737 11.643228 -0.299780
v 3.434888 11.906295 -1.584029
v 4.077228 11.454666 -0.774801
v 3.768347 11.720287 -1.445162
v 3.529881 11.839099 -1.602892
v 3.138018 11.985580 -0.774822
v 3.126962 12.039710 -1.260153
v 3.122602 11.946108 -0.957002
v 4.017735 11.496135 -0.963378
v 3.677713 11.599724 -0.268139
v 3.149066 12.018331 -1.389135
v 4.062297 11.407263 -0.436196
v 3.682308 11.777086 -1.548865
v 3.318847 11.973631 -1.561363
v 3.351522 11.843816 -0.427303
v 3.245530 11.995818 -1.517860
v 3.192465 11.888571 -0.608907
v 4.104324 11.359670 -0.530639
v 3.911704 11.515268 -1.181246
v 3.930761 11.438976 -0.270840
v 3.372200 11.902212 -1.588264
v 3.271806 11.797888 -0.461782
v 4.070712 11.372969 -0.675290
v 4.039797 11.407770 -0.832202
v 3.851988 11.567703 -1.299133
v 3.605165 11.772577 -1.605197
v 3.404645 11.876844 -1.616248
v 3.437065 11.694472 -0.369187
v 3.293699 11.940777 -1.562286
v 3.684270 11.647063 -1.570139
v 3.149859 11.949953 -1.373860
v 3.124746 11.907237 -0.842396
v 3.774440 11.580757 -1.456721
v 3.445253 11.821132 -1.625428
v 3.202713 11.770306 -0.534609
v 3.966588 11.280956 -0.274073
v 3.892030 11.431307 -1.185037
v 3.528091 11.710604 -1.669293
v 3.470872 11.765815 -1.656457
v 4.100852 11.291315 -0.550780
v 4.018053 11.244632 -0.337354
v 3.871415 11.396102 -1.262325
v 3.883795 11.321302 -0.206600
v 3.326737 11.849319 -1.614648
v 3.295413 11.654409 -0.407490
v 4.079835 11.231426 -0.453481
v 4.023248 11.288795 -0.770057
v 3.969044 11.347919 -0.952343
v 3.967527 11.399555 -1.012475
v 3.946527 11.419266 -1.091042
v 3.659117 11.430822 -0.173264
v 3.639608 11.618690 -1.608625
v 3.136272 11.830957 -1.291987
v 3.152342 11.759341 -0.677079
v 3.500987 11.524347 -0.252399
v 3.795619 11.362122 -0.179486
v 3.615077 11.577517 -1.658161
v 3.529068 11.567694 -1.727804
v 3.377874 11.719808 -1.686765
v 3.138297 11.833363 -0.928593
v 3.985297 11.284788 -0.878902
v 3.590685 11.451049 -0.184089
v 3.469735 11.677402 -1.700412
v 4.095288 11.189610 -0.537322
v 3.946095 11.303919 -1.068768
v 3.706750 11.522186 -1.573477
v 3.288869 11.745151 -1.660533
v 3.245185 11.781439 -1.579053
v 3.127666 11.765586 -0.863634
v 4.044554 11.192043 -0.726535
v 3.208206 11.687089 -0.521849
v 3.121440 11.754498 -0.955759
v 3.920676 11.324450 -1.158397
v 3.752909 11.397013 -1.530360
v 3.727231 11.320095 -0.116384
v 3.645743 11.508933 -1.630293
v 4.021303 11.142129 -0.861526
v 3.990889 11.244841 -0.965926
v 3.234460 11.698997 -1.612963
v 3.232517 11.528732 -0.448863
v 3.152332 11.656365 -0.727516
v 4.077354 11.109946 -0.524749
v 4.074329 11.077869 -0.622440
v 3.903287 11.265583 -1.186946
v 3.591112 11.329772 -0.097272
v 3.422867 11.594952 -1.748730
v 3.356955 11.617643 -1.747669
v 3.195619 11.600065 -0.587235
v 3.135668 11.682405 -0.818504
v 3.826810 11.184771 -0.126978
v 3.640679 11.424150 -1.675670
v 3.321532 11.529160 -0.354090
v 3.905356 11.001276 -0.181937
v 3.899936 11.093688 -0.178735
v 3.683256 11.377920 -1.645358
v 3.203913 11.675100 -1.433006
v 3.179749 11.636356 -1.264482
v 4.019304 11.062080 -0.841532
v 4.005466 11.030951 -0.360180
v 3.940031 11.153074 -1.099439
v 3.834307 11.241892 -1.400926
v 3.672539 11.163748 -0.018705
v 3.461628 11.346845 -0.136779
v 3.265830 11.665247 -1.704706
v 3.185856 11.555935 -0.715740
v 4.009626 11.126764 -0.936401
v 3.902791 11.185099 -1.151297
v 3.771011 11.316370 -1.515867
v 3.560349 11.434673 -1.753933
v 3.193723 11.556835 -1.115800
v 3.448756 11.502960 -1.757049
v 3.370021 11.563047 -1.768276
v 3.218877 11.602359 -1.696225
v 3.941410 11.114716 -1.064826
v 3.712010 11.294590 -1.588478
v 3.488406 11.427202 -1.797732
v 3.194658 11.626509 -1.437729
v 3.887088 11.061516 -1.283559
v 3.445103 11.262628 -0.059027
v 3.266756 11.530684 -1.769721
v 3.268533 11.390579 -0.321177
v 3.191125 11.597984 -1.622890
v 4.059539 10.990128 -0.685324
v 4.041294 10.918171 -0.545283
v 3.950280 11.028290 -1.069187
v 3.932048 10.958058 -0.241812
v 3.593896 11.331347 -1.762679
v 3.726769 11.066607 0.005687
v 3.320792 11.303551 -0.160278
v 3.204211 11.530184 -1.248630
v 3.202811 11.401531 -0.561996
v 3.897372 11.046084 -1.218314
v 3.645185 11.276413 -1.695783
v 3.437150 11.377092 -1.853406
v 3.321163 11.461094 -1.821240
v 3.202371 11.514841 -1.348769
v 3.826284 11.115088 -1.455150
v 3.208107 11.467190 -1.177353
v 3.195345 11.476043 -0.906036
v 3.773145 10.945607 -0.007589
v 3.538148 11.162928 0.016260
v 3.198567 11.491572 -1.719942
v 3.220955 11.351933 -0.376223
v 3.203447 11.349912 -0.477360
v 3.210785 11.332454 -0.897127
v 3.202484 11.413036 -0.691215
v 3.903299 10.898464 -1.242764
v 3.640792 11.202881 -1.688377
v 3.518144 11.319628 -1.834887
v 3.340800 11.370718 -1.865004
v 3.189102 11.486563 -1.546066
v 3.212241 11.435479 -1.432938
v 4.049157 10.850441 -0.642463
v 4.053626 10.888721 -0.740061
v 4.009352 10.896831 -0.930019
v 3.974648 10.811634 -0.516985
v 3.860377 10.932146 -1.407842
v 3.646343 11.056486 0.056596
v 3.490793 11.021471 0.136612
v 3.379683 11.167027 -0.009347
v 3.240780 11.247274 -0.199907
v 3.186224 11.480455 -1.687171
v 3.219417 11.394415 -1.103588
v 3.913915 10.832632 -0.341433
v 3.744056 11.115705 -1.577999
v 3.586877 11.229868 -1.767501
v 3.277980 11.190884 -0.071626
v 3.223589 11.396246 -1.292320
v 3.195911 11.413918 -1.583809
v 3.461064 11.238503 -1.905989
v 3.248833 11.403891 -1.818801
v 3.214880 11.317630 -0.836138
v 3.193015 11.422583 -1.739047
v 3.217347 11.358843 -1.382526
v 3.196256 11.230929 -0.278918
v 3.827474 10.936140 -1.523310
v 3.871220 10.922731 -1.345415
v 3.634137 10.892755 0.129716
v 3.406979 11.270334 -1.910550
v 3.437971 11.056570 0.107391
v 3.275673 11.313139 -1.867597
v 3.202869 11.380241 -1.780434
v 3.189760 11.283337 -1.634961
v 3.210495 11.215054 -0.673367
v 4.045205 10.768236 -0.782131
v 3.899055 10.767595 -0.296858
v 3.187963 11.219701 -0.396924
v 4.042706 10.771299 -0.656370
v 3.740895 10.986263 -1.622996
v 3.818513 10.744942 -0.098678
v 3.780870 10.794212 -0.015352
v 3.528804 10.944648 0.168639
v 3.233678 11.180404 -1.204917
v 3.216716 11.242960 -1.046434
v 4.017696 10.747482 -0.932896
v 3.872403 10.828518 -1.382690
v 3.214862 11.241012 -1.500566
v 4.044178 10.725582 -0.712001
v 3.270042 11.203394 -1.898326
v 3.186790 11.317244 -1.720711
v 3.213680 11.280088 -1.401116
v 3.226959 11.262076 -1.303374
v 3.945702 10.783619 -1.140302
v 3.909564 10.741981 -0.440011
v 3.255848 11.280291 -1.843509
v 3.148293 11.112896 -0.310698
v 3.827588 10.631514 -0.191618
v 3.191114 11.260300 -1.796871
v 3.233391 11.117437 -0.889814
v 3.189599 11.119548 -0.083031
v 3.922843 10.646261 -0.516971
v 3.572579 10.816183 0.216917
v 3.536673 11.033205 -1.869594
v 3.460802 11.070990 -1.933353
v 3.374083 11.149187 -1.939162
v 3.114296 11.083543 -0.181174
v 4.072568 10.619062 -0.842267
v 4.060126 10.627819 -0.776832
v 3.913299 10.738222 -1.280917
v 3.848310 10.796328 -1.476745
v 3.766480 10.817831 -1.589949
v 3.666941 10.912381 -1.714762
v 3.331912 11.183081 -1.913944
v 3.226775 11.127171 -1.264743
v 3.198200 11.083060 -0.530750
v 3.988168 10.628748 -0.667665
v 3.891737 10.659666 -0.393705
v 3.743014 10.632052 0.045317
v 3.466945 10.877827 0.247613
v 3.400396 10.903486 0.249175
v 3.230322 11.145558 -1.357227
v 3.237693 11.117097 -1.091523
v 3.178216 11.063749 -0.446984
v 3.567197 10.742123 0.288416
v 3.221040 11.114700 -1.501052
v 3.222638 11.063505 -0.680602
v 3.161348 11.017550 0.040550
v 3.988806 10.591499 -1.150634
v 3.378934 11.061885 -1.967005
v 3.225769 11.151523 -1.880025
v 3.521804 10.926485 -1.952650
v 3.266263 11.107193 -1.918498
v 3.320957 10.840940 0.344485
v 3.906287 10.639107 -1.346163
v 3.811749 10.742594 -1.539681
v 3.573912 10.904784 -1.911421
v 3.483261 10.724758 0.363537
v 3.250664 11.008036 -0.965255
v 3.174006 10.948815 0.147987
v 4.047580 10.517504 -0.834253
v 4.054637 10.548201 -0.921402
v 3.788838 10.519192 -0.217150
v 3.226029 10.968936 -0.739813
v 3.084932 10.989978 -0.293322
v 3.062505 10.974393 -0.061859
v 3.963211 10.515246 -0.699174
v 3.726031 10.778444 -1.670841
v 3.662612 10.809927 -1.818147
v 3.439572 10.941633 -2.000529
v 3.365191 10.991173 -1.991326
v 3.401941 10.770347 0.375188
v 3.207603 11.007830 -1.406577
v 3.218386 10.941151 -1.214248
v 3.195917 10.915614 -0.622444
v 3.250834 11.039511 -1.906245
v 4.045474 10.487797 -0.917277
v 3.758646 10.662096 -1.695371
v 3.678545 10.534477 0.153111
v 3.248613 11.002469 -1.943698
v 3.218218 10.969385 -1.554329
v 3.253434 10.900089 -1.058901
v 3.212239 10.985981 -1.313271
v 3.164969 10.866116 -0.582280
v 4.032252 10.464796 -1.083663
v 3.833345 10.435177 -0.400144
v 3.766159 10.480227 -0.129386
v 3.699317 10.470921 0.070048
v 3.395560 10.610880 0.489159
v 3.045956 10.871136 0.147788
v 3.024772 10.871873 -0.247757
v 3.035069 10.938722 -0.032580
v 4.014571 10.435406 -0.871971
v 3.905331 10.461845 -0.607350
v 3.562595 10.811726 -1.970246
v 3.224761 10.968782 -1.815328
v 3.246196 10.790648 -0.847975
v 3.237012 10.879513 -0.790468
v 3.849940 10.578016 -1.551596
v 4.031539 10.400249 -0.965601
v 3.934751 10.453802 -1.393988
v 3.738203 10.548735 -1.828407
v 3.279393 10.923618 -2.019577
v 3.304110 10.719699 0.441892
v 3.218096 10.855107 -1.680820
v 3.093365 10.779621 0.344704
v 3.071543 10.812517 -0.436268
v 3.955462 10.421579 -0.743256
v 3.768764 10.499897 -1.765866
v 3.795380 10.434130 -0.318425
v 3.381258 10.823519 -2.084159
v 3.207855 10.821587 -0.692883
v 4.039280 10.364945 -1.118745
v 3.671913 10.654250 -1.900419
v 3.244552 10.899620 -1.965627
v 2.963297 10.850204 0.005788
v 4.041260 10.330326 -1.066245
v 3.991611 10.302782 -0.921614
v 3.227864 10.909279 -1.832355
v 3.210273 10.788552 -1.155804
v 3.208246 10.761227 -1.425835
v 3.214516 10.841878 -1.252576
v 2.969482 10.808189 0.171964
v 2.993652 10.846998 0.074763
v 3.879593 10.453119 -1.526149
v 3.576580 10.416734 0.320258
v 3.285139 10.828020 -2.060890
v 3.236778 10.850008 -1.770248
v 3.222072 10.863353 -1.629509
v 3.257195 10.713172 -0.912940
v 3.193860 10.833027 -1.550308
v 3.198810 10.762129 -0.735622
v 4.032324 10.285734 -1.217829
v 3.947758 10.369968 -1.431189
v 3.954117 10.340085 -0.840429
v 3.771145 10.361698 -0.267482
v 3.343331 10.521337 0.570100
v 3.099169 10.693795 -0.677154
v 4.001122 10.214287 -1.029486
v 3.834656 10.314711 -0.523454
v 3.418632 10.699078 -2.123458
v 3.268196 10.567118 0.563489
v 3.001620 10.714579 0.365047
v 2.917289 10.803877 0.079101
v 4.042428 10.236004 -1.152021
v 3.870404 10.260532 -0.670341
v 3.699272 10.234056 -0.156285
v 3.576720 10.276123 0.229744
v 3.372500 10.438410 0.599666
v 3.222753 10.721606 -1.109319
v 3.205747 10.755592 -1.255889
v 3.760520 10.232728 -0.337295
v 3.491102 10.374947 0.448186
v 3.199986 10.779222 -1.364353
v 3.209135 10.684250 -0.796343
v 3.125965 10.600921 0.545881
v 2.897921 10.748364 -0.025664
v 3.677490 10.299605 -0.036049
v 3.298603 10.724566 -2.098992
v 3.248489 10.721977 -1.987812
v 3.240290 10.745901 -1.927043
v 3.250448 10.685059 -0.933657
v 3.191096 10.713700 -1.231082
v 2.977333 10.677508 -0.328895
v 2.892510 10.740362 0.162145
v 3.752447 10.371603 -1.911839
v 3.629543 10.269793 0.072610
v 3.514249 10.304666 0.393794
v 3.227246 10.669621 -1.722277
v 3.186666 10.711462 -1.450224
v 3.941539 10.279811 -1.483062
v 3.893251 10.220121 -0.797708
v 3.889967 10.302862 -1.607944
v 3.473648 10.319932 0.493289
v 3.260302 10.642035 -1.005883
v 3.171701 10.699438 -1.383263
v 3.689715 10.186365 -0.191857
v 3.237660 10.510613 0.581457
v 3.176754 10.528983 0.600016
v 3.119803 10.638477 -0.746742
v 4.037214 10.168187 -1.258300
v 3.278075 10.346152 0.671118
v 3.189076 10.602509 -0.848371
v 3.025865 10.623831 -0.491844
v 2.890733 10.660572 -0.110564
v 2.955450 10.627966 0.395413
v 2.865355 10.706100 0.118408
v 3.905883 10.032961 -0.986976
v 3.903942 10.175924 -0.841439
v 3.797829 10.200553 -0.507532
v 3.414242 10.602149 -2.163417
v 3.312579 10.640450 -2.138443
v 3.224967 10.552429 -0.972400
v 3.211790 10.665691 -1.618633
v 3.175968 10.582868 -1.275609
v 3.012881 10.568630 0.503595
v 3.203602 10.669243 -1.498614
v 3.180976 10.412514 0.658335
v 2.866314 10.631245 0.259674
v 4.039022 10.109127 -1.256682
v 3.974497 10.153787 -1.509733
v 3.252114 10.555941 -1.056558
v 3.143839 10.563631 -1.371842
v 3.107633 10.454012 0.624833
v 3.047717 10.611805 -0.623968
v 3.999548 10.056774 -1.179402
v 3.829317 10.169847 -1.881423
v 3.720063 10.159594 -0.264847
v 3.441160 10.458415 -2.222010
v 3.434093 10.255662 0.545800
v 3.162844 10.593587 -1.498915
v 3.219371 10.557383 -1.181162
v 2.846089 10.611220 0.028169
v 3.809977 10.074850 -0.662574
v 3.397562 10.522069 -2.187115
v 2.990957 10.460165 0.557773
v 2.837386 10.595188 0.198002
v 3.247838 10.533407 -1.829769
v 3.238535 10.541140 -1.720534
v 3.276462 10.254131 0.676604
v 3.100518 10.521725 -0.799345
v 2.937042 10.571978 -0.273209
v 4.046382 9.972056 -1.404374
v 3.853771 10.025986 -0.862730
v 3.769423 10.075986 -0.522650
v 3.616405 10.167293 0.035488
v 3.520308 10.179362 0.279551
v 3.358784 10.250437 0.615612
v 3.231942 10.465004 -1.205486
v 3.190604 10.507495 -1.623717
v 3.195577 10.331554 0.700403
v 3.008369 10.537859 -0.502922
v 2.859063 10.502506 0.379730
v 4.041470 10.027052 -1.323000
v 3.978330 10.065140 -1.570395
v 3.653316 10.104023 -0.143721
v 3.272849 10.486190 -1.975936
v 3.247284 10.405227 -1.137699
v 3.220832 10.407449 -1.059854
v 3.459074 10.108129 0.355274
v 3.341325 10.487498 -2.182539
v 3.143198 10.435913 -0.930715
v 2.879250 10.551262 -0.128419
v 3.672140 10.010968 -0.266326
v 3.683893 9.978020 -0.362865
v 3.559079 10.266650 -2.300228
v 3.553306 10.067789 0.121778
v 3.035110 10.456803 -0.712452
v 2.837596 10.514311 0.309275
v 3.388594 10.120348 0.496001
v 3.353094 10.144618 0.557229
v 3.159360 10.445004 -1.328773
v 3.052248 10.334406 0.661759
v 3.701400 9.936342 -0.456728
v 3.346929 10.386192 -2.221392
v 3.247007 10.493515 -1.779239
v 3.298798 10.156984 0.656465
v 3.138379 10.471903 -1.418622
v 3.085119 10.455507 -0.865255
v 2.991576 10.415246 -0.478201
v 2.916403 10.486278 -0.223623
v 2.861027 10.422768 0.441773
v 4.031430 9.916153 -1.357487
v 3.948510 9.985661 -1.146337
v 3.563464 10.045830 0.040360
v 3.094847 10.260507 0.696919
v 2.845047 10.456468 -0.030904
v 3.830386 10.061414 -1.969854
v 3.780959 9.991018 -0.665199
v 3.169311 10.380966 -1.557786
v 3.147709 10.226484 0.704882
v 3.461286 10.282884 -2.305072
v 3.311151 10.323978 -2.149049
v 3.294090 10.328906 -2.061520
v 3.214154 10.315165 -1.729755
v 3.208526 10.379385 -1.643859
v 3.219040 10.274337 -1.301816
v 3.219917 10.146562 0.684177
v 2.824302 10.432892 0.229944
v 4.054400 9.877008 -1.540666
v 3.843209 9.873356 -1.037233
v 3.793168 9.931320 -0.803051
v 3.739626 9.926435 -0.575482
v 3.263973 10.330946 -1.918518
v 3.235527 10.317820 -1.789776
v 3.141939 10.359898 -0.984951
v 3.597108 9.942232 -0.181160
v 3.346719 10.297712 -2.244529
v 3.160721 10.360178 -1.391201
v 2.919253 10.363694 -0.188363
v 2.821634 10.394976 0.320782
v 4.055878 9.826424 -1.466870
v 4.007536 9.889996 -1.722943
v 4.014894 9.794321 -1.415651
v 3.546844 10.126847 -2.387731
v 3.536721 9.907755 -0.033027
v 3.498961 9.948629 0.134278
v 3.384098 9.991006 0.399455
v 2.938327 10.282770 0.606040
v 2.877220 10.318216 0.508617
v 3.733928 9.880619 -0.740239
v 3.389321 10.265060 -2.292409
v 3.269370 10.301292 -1.867629
v 3.244485 10.264362 -1.213207
v 3.188744 10.282475 -1.080968
v 3.050888 10.259127 -0.903928
v 3.107866 10.130463 0.681750
v 3.039799 10.336005 -0.799591
v 2.949267 10.357807 -0.352830
v 4.080386 9.789310 -1.650322
v 3.969125 9.879717 -1.771710
v 3.801787 9.971081 -2.125610
v 3.418241 9.912310 0.257604
v 3.297860 10.027624 0.546462
v 3.191516 10.270487 -1.613394
v 2.976382 10.226230 0.651643
v 2.848444 10.355269 0.002279
v 4.063497 9.834539 -1.699219
v 4.031481 9.863801 -1.751864
v 3.885845 9.790828 -1.231082
v 4.075194 9.748280 -1.607410
v 3.825985 9.779640 -1.095951
v 3.692370 9.844289 -0.644283
v 3.603490 9.863734 -0.291880
v 3.227269 10.055418 0.628634
v 3.077723 10.212957 -0.969121
v 2.847104 10.342211 0.117649
v 4.033344 9.819695 -1.811117
v 3.966619 9.816457 -1.838401
v 3.896034 9.738676 -2.086412
v 3.656462 9.829008 -0.505553
v 3.474489 10.155783 -2.373312
v 3.388180 10.166111 -2.333549
v 3.271548 10.213165 -1.977958
v 3.195432 10.151009 -1.481991
v 3.176300 10.263767 -1.465505
v 3.095838 10.078063 0.651960
v 2.982650 10.159477 0.659521
v 3.245257 10.137619 -1.225069
v 2.966259 10.226433 -0.735780
v 2.887611 10.258175 -0.137585
v 2.851146 10.241653 0.191437
v 4.088317 9.649401 -1.754059
v 4.075326 9.638620 -1.858440
v 4.012258 9.641672 -1.501134
v 3.826709 9.821243 -2.169625
v 3.477244 9.805713 0.020450
v 3.320038 10.205914 -2.146050
v 3.259210 10.159779 -2.032452
v 2.931938 10.265492 -0.258547
v 2.927761 10.170371 0.591757
v 4.022922 9.742302 -1.895994
v 3.270048 10.181728 -1.891862
v 3.303367 9.901552 0.406275
v 3.144910 10.174535 -1.076295
v 2.990251 10.160665 -0.852701
v 2.872066 10.242334 -0.064268
v 2.884277 10.203176 0.021249
v 3.940364 9.731640 -1.975192
v 3.925327 9.715513 -1.362752
v 3.788957 9.740881 -1.014320
v 3.614348 9.895374 -2.512672
v 3.338178 10.081758 -2.194375
v 3.251828 10.106507 -1.307796
v 3.255332 9.961411 0.502034
v 2.958493 10.201887 -0.475315
v 2.875123 10.182140 0.130170
v 4.091897 9.651222 -1.627594
v 3.971971 9.754177 -1.894807
v 3.677088 9.712246 -0.708702
v 3.556767 9.723515 -0.361324
v 3.511111 9.999614 -2.462800
v 3.111463 9.990047 0.545184
v 2.979797 10.087826 0.574511
v 2.920232 10.167704 -0.309569
v 2.869804 10.206305 0.067182
v 2.861830 10.158709 0.318484
v 2.878529 10.184708 -0.145895
v 4.033190 9.646227 -1.974605
v 3.430916 10.020478 -2.422453
v 3.384125 10.064034 -2.345067
v 3.216972 10.040518 -1.222920
v 3.108857 10.006780 -1.112176
v 3.042708 10.155146 -0.913369
v 2.878235 10.126823 0.005862
v 3.895958 9.595184 -1.376868
v 3.835075 9.675677 -1.243033
v 3.745921 9.725321 -0.934351
v 3.626988 9.731157 -0.563833
v 3.519381 9.735382 -0.232217
v 3.385639 9.781477 0.176381
v 3.294602 10.118084 -1.930954
v 3.306200 9.815228 0.294506
v 3.245566 9.964497 -1.494403
v 3.213259 10.016106 -1.626967
v 2.946280 10.142759 -0.384137
v 2.894823 10.098576 -0.270283
v 2.891118 10.162728 -0.185732
v 4.005442 9.671234 -1.986563
v 3.315490 10.039239 -1.990492
v 3.124236 9.891650 0.403577
v 3.030123 10.085646 -0.953992
v 2.976439 10.129820 -0.704405
v 2.911786 10.034433 0.347516
v 4.062677 9.552846 -1.575504
v 3.947706 9.650053 -2.025551
v 3.283065 10.026253 -1.830376
v 3.257668 10.018895 -1.348793
v 3.273577 9.871374 0.372953
v 3.071903 9.949005 0.444195
v 2.992420 10.090483 -0.785560
v 2.976603 9.998110 0.424027
v 2.890602 10.022764 0.180298
v 4.095733 9.525669 -1.713216
v 3.832316 9.719728 -2.237802
v 3.768590 9.629124 -1.084715
v 3.394622 9.691304 0.093355
v 3.240108 9.974916 -1.311460
v 2.958999 10.060987 -0.508939
v 2.881316 10.064184 0.007378
v 2.877124 10.113507 0.102523
v 3.828033 9.713931 -2.358426
v 3.446082 9.679976 -0.080680
v 2.983938 10.055017 -0.606957
v 4.098101 9.497746 -1.882270
v 4.012395 9.591595 -2.071437
v 3.800121 9.623222 -1.179325
v 3.734268 9.657896 -0.994099
v 3.710314 9.770267 -2.525568
v 3.345311 10.013676 -2.237626
v 3.269696 9.990767 -2.068682
v 3.272839 9.965926 -1.388579
v 3.170502 9.934743 -1.212602
v 3.137108 9.820988 0.300396
v 2.951509 10.036633 -0.440183
v 2.928452 10.054684 -0.340215
v 2.898424 10.011917 -0.141733
v 3.971996 9.514492 -1.497712
v 3.899637 9.594169 -2.206867
v 3.376176 9.929852 -2.375241
v 3.271225 9.974606 -2.093124
v 3.003022 10.031843 -0.884981
v 3.001719 10.003261 -0.718023
v 2.905298 10.005506 0.078734
v 3.698617 9.622422 -0.880301
v 3.658813 9.578712 -0.777916
v 3.530493 9.849499 -2.551891
v 3.574727 9.578157 -0.568991
v 3.416045 9.661823 0.010476
v 3.355524 9.968189 -2.014589
v 3.332016 9.964060 -1.943984
v 3.258831 9.961114 -1.707465
v 3.289177 9.744413 0.218786
v 3.016089 9.901758 0.310078
v 2.937062 9.941996 0.229390
v 3.862543 9.641874 -2.300897
v 3.855274 9.505077 -1.396282
v 3.818086 9.545119 -1.311705
v 3.741425 9.568381 -1.085743
v 3.604898 9.857260 -2.556306
v 3.622930 9.623043 -0.653933
v 3.467262 9.864955 -2.514454
v 3.434646 9.909958 -2.467462
v 3.342169 9.947296 -2.083220
v 3.309949 9.930570 -1.812403
v 3.297936 9.902666 -1.443247
v 4.104765 9.383386 -1.825131
v 4.075050 9.384111 -1.727466
v 3.961835 9.542495 -2.151438
v 3.730597 9.564999 -0.995822
v 3.361413 9.894837 -2.080242
v 3.252686 9.899364 -1.534483
v 2.961359 9.978695 -0.474361
v 2.910330 9.962155 -0.297068
v 2.885535 9.974977 0.039053
v 2.910473 9.912468 0.107390
v 3.871250 9.580400 -2.352616
v 3.357094 9.884354 -2.301018
v 3.331896 9.866133 -1.881339
v 3.313212 9.907076 -2.194891
v 3.295327 9.929045 -2.106157
v 3.317543 9.899302 -1.748079
v 3.337813 9.662167 0.111637
v 3.264219 9.902305 -1.621425
v 3.250322 9.844703 -1.392478
v 3.071666 9.916387 -1.048877
v 3.938593 9.554811 -2.212759
v 3.865371 9.545434 -2.448705
v 3.798920 9.508173 -1.279432
v 3.714655 9.603308 -2.668982
v 3.701482 9.504970 -0.965448
v 3.457562 9.611152 -0.231767
v 3.301271 9.813926 -2.003455
v 3.291530 9.817828 -1.966881
v 3.311065 9.872946 -1.788091
v 3.304621 9.852415 -1.686062
v 3.162440 9.758551 0.218850
v 3.006512 9.913089 -0.879778
v 3.031245 9.798769 0.176309
v 2.986447 9.893413 -0.626791
v 2.931383 9.900468 0.178206
v 2.897650 9.883122 -0.037823
v 3.755476 9.517448 -1.169349
v 3.343785 9.804302 -2.054583
v 4.120205 9.342058 -1.862429
v 3.800139 9.591085 -2.551008
v 3.485960 9.503897 -0.466411
v 3.426734 9.808681 -2.485299
v 3.323425 9.840912 -2.160628
v 3.145916 9.876597 -1.168007
v 2.921575 9.927376 -0.361961
v 4.108641 9.385435 -2.093548
v 4.067126 9.416526 -2.184909
v 3.958936 9.482204 -2.291228
v 3.649195 9.666817 -2.665191
v 3.553332 9.731940 -2.627474
v 3.442766 9.582220 -0.262080
v 3.360059 9.799183 -2.363955
v 3.321835 9.603833 -0.007422
v 3.232169 9.646524 0.076269
v 3.069198 9.814301 -1.070507
v 2.898170 9.898287 -0.126982
v 4.147104 9.340936 -2.012398
v 4.011135 9.336971 -1.674033
v 3.354238 9.743570 -2.073656
v 3.302103 9.790979 -1.822642
v 3.163111 9.642994 0.054498
v 3.049057 9.827400 -1.007156
v 3.005699 9.843012 -0.752758
v 2.951035 9.851519 -0.484929
v 4.080237 9.300312 -1.782589
v 4.058812 9.295094 -2.317234
v 3.913227 9.471403 -2.471620
v 3.955269 9.348118 -1.596386
v 3.809330 9.378626 -1.416211
v 3.735442 9.415831 -1.085871
v 3.688500 9.389946 -0.964462
v 3.340803 9.789926 -2.272629
v 3.184981 9.804385 -1.276055
v 3.019930 9.812285 -0.816917
v 2.951051 9.810827 0.069951
v 3.752346 9.440109 -1.239772
v 3.619961 9.447922 -0.775252
v 3.363928 9.588447 -0.168723
v 3.343539 9.603149 -0.099287
v 3.206934 9.725479 -1.349582
v 3.797432 9.474339 -2.671754
v 3.546660 9.415729 -0.657941
v 3.440806 9.533968 -0.352640
v 3.381375 9.712765 -2.379721
v 3.373472 9.566741 -0.126367
v 3.290679 9.693043 -1.826533
v 3.283291 9.691669 -1.671604
v 3.238659 9.683348 -1.438015
v 3.208293 9.610809 -0.027685
v 3.039224 9.756224 -0.937988
v 3.057491 9.714418 0.070179
v 2.932106 9.754316 -0.341684
v 4.159338 9.170644 -2.121973
v 4.008585 9.256887 -1.710727
v 3.867979 9.307399 -1.536295
v 3.606419 9.527150 -2.758263
v 3.494822 9.684089 -2.616787
v 3.347884 9.706404 -2.124959
v 3.359162 9.680354 -2.245966
v 3.269130 9.578892 -0.102494
v 2.974213 9.684636 -0.100552
v 3.508791 9.478054 -0.545749
v 3.311878 9.690722 -2.018998
v 3.305096 9.491010 -0.318410
v 3.303780 9.683729 -1.762631
v 3.293916 9.676069 -1.637217
v 3.308251 9.557876 -0.183882
v 3.270823 9.731659 -1.931129
v 3.149171 9.685955 -1.256081
v 3.086035 9.712582 -1.139633
v 2.979048 9.773753 -0.631524
v 3.992792 9.287400 -2.415837
v 3.766530 9.351780 -1.341697
v 3.743953 9.334255 -1.206507
v 3.270114 9.630585 -1.558463
v 3.111737 9.619941 -0.026625
v 3.017991 9.712250 -0.818859
v 2.939084 9.720633 -0.222800
v 4.138675 9.077205 -2.273611
v 3.646270 9.526604 -2.760120
v 3.543778 9.567051 -2.715455
v 3.390893 9.492669 -0.437657
v 3.349782 9.496215 -0.365062
v 2.960500 9.766029 -0.507370
v 4.108818 9.131550 -1.878702
v 3.936976 9.225680 -1.666560
v 3.900682 9.379877 -2.592426
v 3.949598 9.346189 -2.511032
v 3.588811 9.315920 -0.816710
v 3.428056 9.435252 -0.569964
v 3.384448 9.439480 -0.532749
v 3.358615 9.657454 -2.179470
v 3.296653 9.624861 -1.960573
v 3.247870 9.622309 -1.668351
v 3.145623 9.586215 -0.147696
v 3.711051 9.296789 -1.050673
v 3.163080 9.566574 -0.190755
v 3.001658 9.668816 -0.659244
v 4.154191 9.103392 -2.034984
v 4.087192 9.163259 -2.385404
v 4.026929 9.171841 -1.747876
v 3.873523 9.342250 -2.702752
v 3.775365 9.246202 -1.420237
v 3.712215 9.439154 -2.794351
v 3.351988 9.536839 -2.388596
v 3.228592 9.512949 -0.282887
v 3.058186 9.596841 -0.133349
v 3.055417 9.606456 -1.080418
v 3.025330 9.694227 -0.957084
v 2.963978 9.650939 -0.494309
v 3.819850 9.202830 -1.533533
v 3.439824 9.566560 -2.620383
v 3.375363 9.438934 -0.484353
v 3.303793 9.520386 -2.086196
v 3.314510 9.589668 -1.829850
v 3.294306 9.513562 -1.968543
v 3.321620 9.454221 -0.426458
v 3.236784 9.561562 -1.515551
v 3.165367 9.572110 -1.373707
v 3.038584 9.635101 -0.851106
v 2.995630 9.553690 -0.610389
v 3.770843 9.227947 -1.363876
v 3.750844 9.287829 -1.302409
v 3.723105 9.226334 -1.157389
v 3.324577 9.545587 -2.278453
v 3.961097 9.148510 -2.645203
v 3.587844 9.265883 -0.872359
v 3.209893 9.434566 -0.452547
v 3.124720 9.545202 -0.273501
v 3.056449 9.543806 -0.236996
v 3.008491 9.604519 -0.896598
v 3.007457 9.545485 -0.289737
v 4.163260 9.049746 -2.141020
v 4.112084 8.952976 -2.026709
v 3.922912 9.099502 -1.697361
v 3.766649 9.338182 -2.829039
v 3.628407 9.447680 -2.819205
v 3.733742 9.190221 -1.245275
v 3.732902 9.244904 -1.297959
v 3.466215 9.514351 -2.685392
v 3.500909 9.289342 -0.787984
v 3.315250 9.435268 -0.478106
v 3.109089 9.535437 -1.283600
v 3.039129 9.588263 -0.784969
v 3.001307 9.522068 -0.397062
v 3.674271 9.178272 -1.111187
v 3.398404 9.514839 -2.581595
v 3.426606 9.369079 -0.648870
v 3.386768 9.521082 -2.491230
v 3.311208 9.530245 -1.872168
v 2.996848 9.510746 -0.539700
v 4.171108 8.991362 -2.201770
v 4.041987 8.923566 -1.942856
v 4.027524 9.031478 -2.602467
v 3.815626 9.268184 -2.848822
v 3.279182 9.393972 -0.590081
v 3.175154 9.490080 -1.562256
v 3.102522 9.486580 -0.394795
v 3.025204 9.526151 -0.727474
v 4.142298 8.950274 -2.105864
v 3.914907 9.191321 -2.745592
v 3.754855 9.192556 -1.357004
v 3.675458 9.303019 -2.901280
v 3.527643 9.413280 -2.797356
v 3.299975 9.468966 -2.229858
v 3.158585 9.441553 -1.580990
v 3.178764 9.495329 -1.472744
v 3.005937 9.549512 -0.830936
v 4.124987 9.043727 -2.377954
v 3.789820 9.105459 -1.457994
v 3.434669 9.406670 -2.701566
v 3.442894 9.285082 -0.779404
v 3.331832 9.285727 -0.784368
v 3.135887 9.376160 -0.569515
v 3.036245 9.472425 -0.428251
v 4.173441 9.011265 -2.294346
v 4.168053 8.963260 -2.414831
v 3.842400 9.038417 -1.617514
v 3.757915 9.248887 -2.929644
v 3.586505 9.319168 -2.887189
v 3.232850 9.434607 -1.749265
v 3.129331 9.439812 -1.413184
v 3.051409 9.475253 -1.085557
v 3.988488 9.009546 -2.720150
v 3.895144 9.181829 -2.837000
v 3.526379 9.199198 -0.907452
v 3.315411 9.446006 -1.912519
v 3.025121 9.459049 -0.934208
v 3.030890 9.429270 -0.528296
v 4.192799 8.915854 -2.315757
v 3.970069 8.930715 -1.856856
v 3.746680 9.053661 -1.353666
v 3.605394 9.131765 -1.053311
v 3.408182 9.420646 -2.621837
v 3.361364 9.368217 -2.474318
v 3.254386 9.350252 -2.119562
v 3.258961 9.408976 -1.799400
v 3.124525 9.348135 -0.629948
v 2.984394 9.484120 -0.780784
v 3.025823 9.456429 -0.659506
v 4.151355 8.890174 -2.099233
v 4.096026 8.992523 -2.496546
v 3.915548 9.030184 -2.928338
v 3.834240 9.167459 -2.932104
v 3.274357 9.385123 -2.033337
v 3.803878 9.004071 -1.469884
v 3.717172 9.084890 -1.262227
v 3.317281 9.392100 -1.949374
v 3.139048 9.206786 -0.861796
v 3.133917 9.442403 -1.498182
v 3.004238 9.433599 -0.709238
v 4.183440 8.867113 -2.240046
v 3.882529 8.905108 -1.763007
v 3.672987 9.231750 -2.958541
v 3.513155 9.280277 -2.847206
v 3.404357 9.355250 -2.668401
v 3.464910 9.117783 -0.996243
v 3.157271 9.307972 -1.679485
v 3.061494 9.380993 -0.626284
v 4.165122 8.913126 -2.500908
v 3.977732 9.026942 -2.786314
v 3.855207 8.961931 -1.701681
v 3.533044 9.091494 -1.041426
v 3.078901 9.342831 -1.303744
v 2.976590 9.402885 -0.728047
v 4.142267 8.837254 -2.148200
v 4.082627 8.915741 -2.675194
v 3.443258 9.296659 -2.758605
v 3.034667 9.327076 -0.665631
v 4.216400 8.784704 -2.471572
v 4.212093 8.828008 -2.340489
v 3.738752 9.130102 -3.019578
v 3.705442 8.954058 -1.353720
v 3.291918 9.304035 -2.001821
v 3.294583 9.300323 -1.955285
v 3.092759 9.301783 -0.671183
v 3.014837 9.356441 -0.875732
v 4.205235 8.814972 -2.550102
v 4.072897 8.846454 -2.026917
v 4.054404 8.888923 -2.774738
v 3.799417 8.982298 -3.094850
v 3.588340 9.241330 -2.916779
v 3.292199 9.289818 -2.301524
v 3.071947 9.334219 -1.485781
v 3.042414 9.342688 -1.011860
v 4.173413 8.797693 -2.210521
v 3.955163 8.839930 -1.952742
v 3.910638 8.846443 -1.845963
v 3.849967 8.925673 -1.615813
v 3.781520 8.884192 -1.513558
v 3.382397 9.125628 -0.992921
v 2.981859 9.360401 -0.699869
v 4.148552 8.823714 -2.706038
v 3.659126 9.124214 -3.025716
v 3.498360 9.191005 -2.850126
v 3.437353 9.192186 -2.804877
v 3.417112 9.246033 -2.720781
v 3.371427 9.211439 -2.564465
v 3.291646 9.157357 -0.951092
v 3.072142 9.217039 -0.828665
v 4.079867 8.755875 -2.101320
v 3.561743 9.013888 -1.156173
v 3.194072 9.241950 -1.810983
v 3.094309 9.249506 -1.606553
v 3.037178 9.286006 -1.413945
v 3.062427 9.261175 -1.163268
v 4.208806 8.755680 -2.347738
v 4.162934 8.714279 -2.259675
v 4.023145 8.834740 -2.884904
v 4.011303 8.796267 -1.998581
v 3.859626 8.862471 -1.682255
v 3.729786 8.887526 -1.415179
v 3.587655 9.085387 -3.007373
v 3.581928 8.925424 -1.261544
v 3.272045 9.138799 -2.314037
v 3.250694 9.228594 -2.034295
v 3.054054 9.193990 -1.057609
v 3.023357 9.239413 -0.856629
v 4.095287 8.771022 -2.855164
v 3.861330 8.861097 -3.139824
v 3.541743 9.125437 -2.933180
v 3.023624 9.256915 -0.766657
v 3.267999 9.205271 -1.976010
v 3.231668 9.128700 -2.184903
v 4.185110 8.606954 -2.457607
v 3.738781 8.937569 -3.157140
v 3.059184 9.164647 -0.927541
v 3.013011 9.203853 -1.384690
v 3.020189 9.200306 -1.258548
v 4.148399 8.641817 -2.823271
v 3.920845 8.832595 -3.086286
v 3.943416 8.740538 -1.931648
v 3.892770 8.790125 -1.798485
v 3.595150 8.828220 -1.325293
v 3.439834 8.973571 -1.151489
v 3.416821 9.038769 -2.759536
v 3.174808 9.132331 -0.992769
v 3.043006 9.131929 -1.558564
v 4.192551 8.552270 -2.654705
v 4.045000 8.687910 -2.089692
v 3.967185 8.680716 -1.967839
v 4.013393 8.745661 -2.992954
v 3.806497 8.726797 -1.705360
v 3.730176 8.750649 -1.571728
v 3.645759 8.987589 -3.111933
v 3.468362 8.923101 -1.220173
v 3.276222 9.146311 -2.039601
v 3.131818 9.086386 -1.817608
v 3.057188 9.153332 -1.025153
v 4.200254 8.629828 -2.534769
v 4.179683 8.585570 -2.740904
v 4.153238 8.604968 -2.358108
v 3.477529 9.068228 -2.855447
v 3.260733 9.137873 -2.119809
v 3.096542 9.106166 -1.029021
v 4.085577 8.590392 -2.256044
v 3.889318 8.644476 -1.913794
v 3.337055 8.968590 -2.579287
v 3.133004 9.048137 -1.036214
v 3.505759 8.955757 -2.989128
v 3.306101 9.061148 -2.450612
v 3.298292 9.052432 -2.145439
v 3.075998 9.131912 -1.671818
v 3.024897 9.109964 -1.081627
v 3.003372 9.134942 -1.336029
v 3.295663 9.065124 -2.286044
v 4.109580 8.520160 -2.995371
v 3.594510 8.749088 -1.421426
v 3.659728 8.714161 -1.534564
v 3.581015 8.923005 -3.119177
v 3.322578 9.026243 -2.227687
v 4.197606 8.507017 -2.674773
v 3.785112 8.753522 -3.275696
v 3.505680 8.795669 -1.337395
v 3.283891 9.041275 -2.353090
v 3.220996 8.967829 -2.062031
v 3.164283 8.967434 -1.168971
v 3.038256 9.047904 -1.046587
v 2.995423 9.071581 -1.228381
v 4.164464 8.503968 -2.510965
v 3.880842 8.628240 -3.300219
v 3.660042 8.798075 -3.255099
v 3.400114 8.962070 -2.756055
v 3.349105 9.003098 -2.285750
v 3.350623 8.873915 -1.278204
v 3.152835 9.008716 -1.918589
v 3.016898 9.021320 -1.405981
v 3.888329 8.584242 -2.002933
v 3.829583 8.593349 -1.858462
v 3.424130 8.923487 -2.786570
v 3.989825 8.504544 -3.248156
v 3.974705 8.578127 -2.103866
v 3.422476 8.806131 -1.336369
v 3.358522 8.960361 -2.338358
v 3.322384 8.912861 -2.290476
v 3.322175 8.948082 -2.486705
v 3.045228 8.979330 -1.100954
v 4.189169 8.465676 -2.569770
v 4.094760 8.455366 -2.414737
v 3.770382 8.585342 -1.803514
v 3.359830 8.937298 -2.658802
v 3.207337 8.840219 -2.130315
v 3.176810 8.889291 -1.234493
v 2.994246 8.986267 -1.220835
v 4.165675 8.451840 -2.509896
v 3.693505 8.705986 -3.332056
v 3.382898 8.876978 -2.467584
v 3.081855 8.915533 -1.790335
v 3.063168 8.913301 -1.176319
v 3.021801 8.978400 -1.136991
v 4.164792 8.345962 -2.859027
v 4.140342 8.322831 -3.006124
v 3.589569 8.764187 -3.242974
v 3.516856 8.807636 -3.113633
v 3.041170 8.990780 -1.569116
v 3.976688 8.453041 -2.250447
v 3.903156 8.472454 -2.158677
v 3.833042 8.536961 -1.946130
v 3.509750 8.654747 -1.522462
v 3.371257 8.866669 -2.661298
v 3.314143 8.760851 -1.443932
v 3.227657 8.855412 -1.331657
v 3.129567 8.900488 -1.948859
v 3.442118 8.744167 -2.958544
v 3.435578 8.714997 -1.452883
v 3.341187 8.814367 -2.413313
v 3.373233 8.854189 -2.577301
v 3.031407 8.973213 -1.481004
v 3.011042 8.932096 -1.185122
v 3.678889 8.519327 -1.770322
v 3.236755 8.798244 -2.226468
v 4.165796 8.308291 -2.719018
v 3.793202 8.506537 -1.839460
v 3.010926 8.913857 -1.404789
v 4.128245 8.276696 -2.633721
v 4.118309 8.375330 -2.495475
v 4.045504 8.394348 -2.356670
v 3.832748 8.449086 -2.059590
v 3.366488 8.773680 -2.756752
v 3.384775 8.797689 -2.571241
v 3.054619 8.849686 -1.257407
v 3.010786 8.892176 -1.287137
v 4.068004 8.412031 -3.177750
v 3.808210 8.449738 -1.941830
v 3.377645 8.667734 -2.880059
v 3.061890 8.797682 -1.378050
v 3.051928 8.888716 -1.659583
v 3.040582 8.812469 -1.582424
v 3.959460 8.378466 -2.250970
v 3.843692 8.487738 -3.444941
v 3.728739 8.545677 -3.460334
v 3.499549 8.695302 -3.150777
v 3.206345 8.716074 -1.505732
v 3.843999 8.365965 -2.142063
v 3.803094 8.397191 -1.979838
v 3.537554 8.615974 -3.294975
v 3.335237 8.727012 -2.609142
v 3.301651 8.703596 -2.451265
v 3.245763 8.738126 -2.296056
v 3.131049 8.763171 -2.046085
v 3.042190 8.840603 -1.306763
v 3.034173 8.786448 -1.467968
v 3.605331 8.571815 -3.410724
v 3.338897 8.702602 -2.518406
v 3.088000 8.775320 -1.842074
v 3.687603 8.383902 -1.913367
v 3.330809 8.626877 -1.614485
v 4.145024 8.183577 -2.844012
v 3.806417 8.348732 -2.040060
v 3.583531 8.397505 -1.858322
v 3.177065 8.699903 -2.188004
v 3.117820 8.676002 -2.056626
v 3.106018 8.679985 -1.529781
v 4.030335 8.208563 -2.535742
v 3.755587 8.481894 -3.490267
v 3.493782 8.566256 -3.254244
v 3.064837 8.690657 -1.739124
v 3.060909 8.709967 -1.530603
v 4.147960 8.174848 -2.973416
v 3.957860 8.169307 -2.483602
v 3.839205 8.270848 -2.212644
v 3.358645 8.548233 -2.930696
v 3.267200 8.571746 -2.680781
v 3.282069 8.623484 -2.535629
v 3.770293 8.251221 -2.102195
v 3.643211 8.494415 -3.479351
v 3.405182 8.536512 -3.051269
v 3.338646 8.475050 -1.807248
v 3.287321 8.621102 -2.625271
v 3.135147 8.600044 -2.177365
v 3.140385 8.591211 -1.646936
v 3.072495 8.613329 -1.726090
v 4.089735 8.112812 -2.742989
v 3.692197 8.312658 -1.993001
v 3.546078 8.505428 -3.412152
v 3.448881 8.517790 -3.171419
v 3.246840 8.584810 -2.436073
v 4.122491 8.081132 -2.877908
v 3.692408 8.404061 -3.556887
v 3.151263 8.522738 -2.282870
v 3.123924 8.567748 -2.011570
v 3.687532 8.213651 -2.091266
v 3.558443 8.431931 -3.457572
v 3.487252 8.380671 -1.878709
v 3.089099 8.618652 -1.644857
v 3.099961 8.556591 -1.895064
v 4.142533 8.064075 -3.135801
v 3.872270 8.258172 -3.613481
v 3.818225 8.120686 -2.368636
v 3.758252 8.217584 -2.171765
v 3.616749 8.377088 -3.560459
v 3.501001 8.457406 -3.378528
v 3.284570 8.457770 -2.831141
v 3.205247 8.436603 -1.840761
v 3.732005 8.248816 -3.694031
v 3.228654 8.438192 -2.602848
v 3.355300 8.373411 -1.930699
v 3.125086 8.537425 -1.727624
v 4.130897 7.987447 -3.020135
v 4.102331 8.007360 -2.899390
v 4.018322 8.011073 -2.730924
v 3.674405 8.191642 -2.156840
v 3.532244 8.366966 -3.485253
v 3.520674 8.253431 -2.033865
v 3.143275 8.452740 -2.150469
v 3.783642 8.162143 -3.754367
v 3.425713 8.390244 -3.237204
v 3.234513 8.447040 -2.704688
v 3.158161 8.421030 -2.390207
v 3.117316 8.479259 -1.832427
v 4.120091 7.973688 -3.358567
v 4.069115 7.987756 -3.544238
v 3.370290 8.259740 -2.065444
v 3.139228 8.490359 -2.259432
v 3.136345 8.403111 -1.944375
v 3.160553 8.374166 -2.480503
v 3.163646 8.415401 -1.875551
v 3.679266 8.063601 -2.287508
v 3.581422 8.188526 -2.103417
v 3.482791 8.337940 -3.380556
v 3.146319 8.354435 -2.082685
v 4.135294 7.922692 -3.212725
v 4.071511 7.919693 -2.917584
v 3.432761 8.329432 -3.317737
v 3.303241 8.332404 -2.995552
v 4.043328 7.890088 -3.716242
v 3.856702 8.047782 -3.814999
v 3.635624 8.230915 -3.701072
v 3.531811 8.267708 -3.577887
v 3.220071 8.397251 -2.708322
v 3.236182 8.247119 -2.057558
v 4.123532 7.873049 -3.402077
v 3.795146 7.961555 -2.533667
v 3.574056 8.152890 -2.181209
v 4.114963 7.874901 -3.064860
v 3.972696 7.925221 -3.811062
v 3.963582 7.892983 -2.782727
v 3.686620 8.030151 -2.339711
v 3.552325 8.188412 -3.690250
v 3.179245 8.343629 -2.564912
v 3.174621 8.336207 -1.971109
v 3.475661 8.146255 -2.179989
v 3.366905 8.175932 -2.145712
v 3.138596 8.352857 -2.332152
v 3.154784 8.296722 -2.203544
v 4.122775 7.811717 -3.180031
v 3.905680 7.902023 -3.910402
v 3.439889 8.156719 -3.487158
v 3.421305 8.237043 -3.351500
v 3.153556 8.282130 -2.626631
v 4.084270 7.776823 -3.689245
v 3.848309 7.861847 -2.695450
v 3.223595 8.251595 -2.854841
v 3.118039 8.288170 -2.410808
v 3.978412 7.859568 -2.822237
v 3.659083 8.046463 -3.879321
v 3.666239 7.952964 -2.428780
v 3.605643 8.010033 -2.341298
v 3.177799 8.278782 -2.059261
v 4.071293 7.729001 -3.099258
v 3.327624 8.187572 -3.201410
v 3.216197 8.148399 -2.142713
v 4.126813 7.743454 -3.392080
v 4.004066 7.711507 -2.997137
v 3.541440 8.039286 -3.835319
v 3.435586 8.023473 -2.313765
v 3.190098 8.212426 -2.091726
v 3.128981 8.212168 -2.500973
v 3.156130 8.224522 -2.161730
v 3.727749 7.979699 -3.941840
v 3.382998 8.083197 -2.241493
v 4.113467 7.716305 -3.257060
v 4.024924 7.703696 -3.944700
v 3.362355 8.166886 -3.288313
v 3.260142 8.120549 -3.085199
v 3.246593 8.058504 -2.241368
v 3.782059 7.849566 -4.047195
v 3.680648 7.848218 -2.570359
v 3.155083 8.171297 -2.264415
v 4.117559 7.686815 -3.560316
v 3.818799 7.758708 -4.117690
v 3.135467 8.179804 -2.406379
v 3.552673 7.935727 -3.949335
v 3.539199 7.871145 -2.478523
v 3.496932 7.954496 -2.371324
v 3.201518 8.085435 -2.236073
v 3.109534 8.136657 -2.589843
v 4.099429 7.578488 -3.791223
v 3.494692 8.027127 -3.779456
v 3.167642 8.067468 -2.298453
v 4.114277 7.592660 -3.419840
v 3.926239 7.672853 -2.942295
v 3.677402 7.803161 -2.630128
v 3.368488 7.961248 -2.350230
v 3.281239 8.067645 -3.179366
v 3.154471 8.044398 -2.827396
v 4.070676 7.574460 -3.271533
v 3.129996 8.067791 -2.481480
v 3.956527 7.671983 -4.084667
v 3.759170 7.660544 -2.818757
v 3.427923 7.990842 -3.653784
v 4.116580 7.557073 -3.635136
v 3.103666 8.068888 -2.535673
v 4.001047 7.524290 -3.184191
v 3.887441 7.630414 -4.197580
v 3.695701 7.816258 -4.103568
v 3.557608 7.753677 -2.615927
v 3.255168 7.940423 -2.327249
v 3.211679 7.965940 -2.312803
v 3.594262 7.830267 -4.079565
v 3.130191 7.961379 -2.506068
v 4.083382 7.479346 -3.422805
v 3.425380 7.797637 -2.540919
v 3.296309 7.957183 -3.356430
v 3.101929 7.996194 -2.648885
v 3.279139 7.866724 -2.399902
v 3.223475 7.968184 -3.121565
v 3.172870 7.932471 -2.407379
v 4.113358 7.433619 -3.734954
v 4.108330 7.468155 -3.552986
v 3.488525 7.868431 -3.959237
v 3.410684 7.806335 -3.851594
v 3.353788 7.892836 -3.591699
v 3.884388 7.403224 -3.161352
v 3.802460 7.481475 -3.013818
v 3.626482 7.646811 -2.753988
v 3.309788 7.772667 -2.498075
v 3.269414 7.857386 -3.391168
v 3.220515 7.854828 -2.426948
v 3.124866 7.913516 -2.618356
v 4.105051 7.340994 -4.008508
v 3.494664 7.732239 -4.131444
v 3.171335 7.872322 -2.484063
v 3.163778 7.904062 -2.972269
v 3.113140 7.835650 -2.783310
v 3.966465 7.428338 -4.324056
v 3.595240 7.655007 -4.264409
v 3.460463 7.644755 -2.700282
v 3.691317 7.631932 -4.291901
v 4.098612 7.323260 -4.110671
v 3.994758 7.312402 -3.405070
v 3.311550 7.747169 -3.662523
v 3.236996 7.764689 -2.538895
v 3.167275 7.767266 -2.667892
v 4.079742 7.313873 -3.616656
v 3.366574 7.662485 -2.626110
v 3.167171 7.800151 -3.057043
v 3.443307 7.725398 -4.054760
v 3.316310 7.667678 -2.606954
v 3.216702 7.790790 -3.272743
v 3.141914 7.808076 -2.895379
v 4.107376 7.351097 -3.739043
v 3.527703 7.647730 -4.249197
v 3.627475 7.439814 -2.947535
v 3.263406 7.660782 -2.646737
v 3.936498 7.297135 -3.340994
v 3.141659 7.725458 -2.970775
v 4.035736 7.226951 -3.591323
v 3.494859 7.471498 -2.866435
v 3.396401 7.550090 -2.757971
v 3.240961 7.630888 -3.560370
v 3.157989 7.702188 -2.819442
v 4.098007 7.232243 -3.834006
v 3.326102 7.608521 -2.691417
v 4.105286 7.193464 -4.000296
v 3.450257 7.635164 -4.199214
v 3.313446 7.614194 -3.839460
v 3.263756 7.601937 -3.691010
v 3.212460 7.607151 -2.794889
v 3.190021 7.665048 -3.278936
v 4.031722 7.262529 -4.418344
v 3.946296 7.344903 -4.440008
v 3.679063 7.455835 -4.470155
v 4.065261 7.152523 -3.768572
v 3.738385 7.262299 -3.189700
v 3.316259 7.478151 -4.038342
v 4.114064 7.176723 -4.066478
v 3.621023 7.260693 -3.105889
v 3.627177 7.458509 -4.485843
v 3.441008 7.472352 -4.396676
v 3.281327 7.508825 -2.825435
v 3.153504 7.652267 -3.065157
v 3.984998 7.137679 -3.595346
v 3.422093 7.523730 -4.300218
v 3.387713 7.487055 -4.263284
v 4.120765 7.063738 -4.253673
v 4.085544 7.121119 -3.897867
v 3.456292 7.300645 -3.006786
v 3.181968 7.565309 -2.962057
v 4.113798 7.093456 -4.330746
v 3.514060 7.410245 -4.521559
v 3.334881 7.429512 -2.893213
v 3.957696 7.234786 -4.557425
v 3.376531 7.394535 -2.924765
v 3.264230 7.463829 -3.862188
v 3.169444 7.513632 -3.252259
v 4.103040 7.034059 -4.494075
v 4.086192 7.017759 -3.990650
v 3.946534 7.132038 -4.690520
v 3.215803 7.506359 -3.579662
v 3.280469 7.387155 -2.992733
v 4.073880 7.072361 -3.877425
v 4.003880 7.082411 -4.671318
v 3.993392 6.977163 -3.791978
v 4.113316 7.011395 -4.205676
v 4.046778 7.012653 -4.670079
v 3.826515 7.162448 -4.735167
v 3.682476 7.279341 -4.666878
v 3.627528 7.164578 -3.205189
v 3.564349 7.330516 -4.616112
v 3.622740 7.308677 -4.639228
v 3.194368 7.415899 -3.503729
v 4.046230 6.996490 -3.872906
v 3.739443 7.180235 -4.760419
v 3.741608 7.074125 -3.405506
v 3.194031 7.389555 -3.134969
v 4.081156 6.888865 -4.152194
v 3.389184 7.326546 -4.513754
v 3.349556 7.258957 -3.081390
v 3.215709 7.346518 -3.763458
v 4.129898 6.911751 -4.426738
v 3.507221 7.140173 -3.167278
v 3.417885 7.363829 -4.513716
v 3.185451 7.362646 -3.259616
v 3.616617 7.089215 -3.274232
v 3.457969 7.290202 -4.623135
v 3.216576 7.277472 -3.232641
v 4.042140 6.873188 -4.012279
v 3.995918 6.913078 -3.856401
v 3.875735 7.045310 -4.828409
v 3.398273 7.146607 -3.181141
v 3.193222 7.317636 -3.455460
v 4.096924 6.860865 -4.704619
v 3.925010 7.042838 -4.818895
v 3.880656 6.906036 -3.722633
v 3.313017 7.281755 -4.334228
v 3.270561 7.231277 -4.233604
v 3.231892 7.276097 -3.963683
v 3.217578 7.212173 -3.330756
v 3.628345 7.141670 -4.834867
v 4.124781 6.824858 -4.451755
v 3.983009 6.834586 -5.002479
v 3.920110 6.862168 -3.803460
v 3.521550 7.156054 -4.812649
v 3.320183 7.195402 -3.186604
v 4.053922 6.794280 -4.913629
v 3.739636 7.067989 -4.890758
v 3.202756 7.282293 -3.667056
v 4.122911 6.678464 -4.664391
v 4.115414 6.739436 -4.739510
v 4.064297 6.786067 -4.215428
v 3.917972 6.973973 -4.911166
v 3.982270 6.788731 -3.983559
v 3.708058 6.884161 -3.608480
v 3.841510 6.981439 -4.935689
v 3.548505 6.828674 -3.542706
v 3.384413 7.190425 -4.689258
v 3.252314 7.150344 -3.324503
v 3.800145 6.843826 -3.707098
v 3.478540 6.892891 -3.450857
v 3.206097 7.172661 -3.638105
v 4.026152 6.699831 -4.203680
v 3.877294 6.799355 -3.836517
v 3.863937 6.940538 -4.995686
v 3.418272 7.028875 -3.308638
v 3.332239 7.180123 -4.587645
v 3.359447 7.027679 -3.334765
v 3.207603 7.156281 -3.855679
v 4.117750 6.721183 -4.523493
v 4.082193 6.615360 -4.491131
v 3.922687 6.822687 -5.095644
v 3.662259 6.999270 -4.996355
v 3.243397 7.082182 -4.402192
v 3.209757 7.125751 -3.982527
v 3.234468 7.064817 -3.518873
v 3.744579 6.960350 -5.041395
v 3.227865 7.125115 -4.182707
v 4.053242 6.703452 -5.030967
v 3.381889 7.014399 -4.930342
v 3.261515 7.018898 -3.467336
v 4.097325 6.674393 -4.907126
v 3.642283 6.962584 -5.066667
v 3.550759 6.981654 -5.028097
v 3.212321 7.063863 -3.804912
v 3.853691 6.665040 -3.973899
v 3.932046 6.636345 -4.104595
v 3.234517 7.041563 -3.659980
v 4.103527 6.536072 -4.698777
v 4.007587 6.718424 -5.100362
v 3.975684 6.573347 -4.253698
v 3.856905 6.814648 -5.134638
v 3.767434 6.886570 -5.097449
v 3.647053 6.797174 -3.644244
v 4.113881 6.588817 -4.847793
v 3.759048 6.736122 -3.810212
v 3.457335 7.006588 -4.987940
v 3.332460 6.982491 -4.901900
v 3.272012 7.010297 -4.670914
v 3.966837 6.697044 -5.148071
v 3.721459 6.844272 -5.185104
v 3.506109 6.958730 -5.075223
v 3.374598 6.918972 -3.447975
v 3.490343 6.798255 -3.559447
v 3.208022 6.995955 -4.239355
v 3.211555 6.995921 -3.879240
v 3.624384 6.844963 -5.211221
v 3.527498 6.854702 -5.200638
v 3.287995 6.896039 -3.567505
v 4.107502 6.582422 -4.952818
v 3.675833 6.645514 -3.862284
v 3.390042 6.848703 -3.530409
v 3.284928 6.804351 -3.718059
v 3.547503 6.736641 -3.621071
v 4.074635 6.465835 -4.774892
v 4.019174 6.458374 -4.505136
v 3.864188 6.635983 -5.325091
v 3.258692 6.885910 -3.764115
v 3.208604 6.961143 -3.986096
v 4.096485 6.479112 -4.904130
v 4.031609 6.503465 -5.261301
v 3.932738 6.616400 -5.285361
v 3.576078 6.658072 -3.744016
v 3.383742 6.948330 -5.040011
v 3.220065 6.918267 -4.597442
v 3.483763 6.737071 -3.611982
v 3.340714 6.816936 -3.591602
v 4.051867 6.404490 -4.666706
v 3.842283 6.487364 -4.189726
v 3.737831 6.666870 -5.371109
v 3.303092 6.792225 -3.662310
v 3.197003 6.870565 -4.472128
v 3.694462 6.739378 -5.322396
v 3.366495 6.745257 -3.637952
v 3.199638 6.850298 -4.215735
v 4.064097 6.457860 -4.719413
v 3.260725 6.868173 -4.902604
v 3.236897 6.823508 -3.947839
v 3.221860 6.790496 -4.076883
v 3.935152 6.584587 -5.353133
v 3.364933 6.834304 -5.168924
v 3.305228 6.858534 -5.063317
v 3.190845 6.810804 -4.387628
v 4.098731 6.392379 -5.068469
v 4.093781 6.425946 -4.898833
v 4.018170 6.490256 -5.335205
v 3.818467 6.636183 -5.403217
v 3.909765 6.408237 -4.379707
v 3.633009 6.673624 -5.417674
v 3.505052 6.617629 -3.748753
v 4.057728 6.364999 -4.787759
v 4.016199 6.410030 -4.739994
v 3.469326 6.723566 -5.353584
v 3.416319 6.645491 -3.722838
v 4.004325 6.385070 -4.577620
v 3.922273 6.419004 -5.572280
v 4.090571 6.344862 -5.155309
v 4.075018 6.384578 -5.282067
v 4.012945 6.366145 -4.696540
v 3.993396 6.411914 -5.482941
v 3.899559 6.317618 -4.514506
v 3.854055 6.501758 -5.542799
v 3.718354 6.609697 -5.500928
v 3.643031 6.649139 -5.489778
v 3.631564 6.544608 -3.947488
v 4.059252 6.310227 -4.866858
v 3.322274 6.676582 -3.779812
v 4.089808 6.301813 -5.002039
v 3.666961 6.564630 -5.599406
v 3.544330 6.662316 -5.439580
v 3.555827 6.477447 -3.946543
v 3.416067 6.580811 -3.806363
v 3.314935 6.743158 -5.239930
v 3.304860 6.624023 -3.975413
v 3.208031 6.773982 -4.829981
v 3.973920 6.307273 -4.633701
v 3.263806 6.758738 -5.089896
v 3.330867 6.589211 -3.884118
v 3.206486 6.713783 -4.257860
v 3.764566 6.556885 -5.563642
v 3.338245 6.630169 -3.802133
v 3.259000 6.645087 -4.089095
v 4.091710 6.258376 -5.289353
v 4.001500 6.204921 -4.815825
v 3.350561 6.596265 -5.471182
v 3.780726 6.485423 -5.648118
v 3.222569 6.737995 -4.992330
v 3.171415 6.660546 -4.639152
v 4.077538 6.218569 -5.128148
v 4.020444 6.261168 -5.624373
v 3.456131 6.614318 -5.488758
v 3.186809 6.729677 -4.750341
v 3.822138 6.421760 -5.686408
v 3.220023 6.586432 -4.327003
v 3.195705 6.608285 -4.431236
v 4.050403 6.210134 -4.972077
v 3.566319 6.292694 -4.175866
v 3.182914 6.582633 -4.527501
v 3.915749 6.202619 -4.656372
v 3.809620 6.287733 -4.451896
v 3.619421 6.488276 -5.733544
v 3.205217 6.667002 -5.019248
v 4.050582 6.161176 -5.075142
v 3.359044 6.465263 -4.017927
v 3.178170 6.635470 -4.902802
v 4.090446 6.180305 -5.281145
v 3.816604 6.349941 -5.783668
v 3.263322 6.520002 -4.219407
v 4.049025 6.137932 -5.012371
v 3.920260 6.288591 -5.740773
v 3.677963 6.266953 -4.370393
v 3.628969 6.437075 -5.769068
v 3.516184 6.308766 -4.116634
v 3.403950 6.590935 -5.534402
v 3.266276 6.617356 -5.339062
v 3.178782 6.589992 -4.702138
v 4.067533 6.113210 -5.200406
v 3.326096 6.441270 -4.158027
v 3.985001 6.162950 -4.850308
v 3.934329 6.113421 -4.783935
v 3.579150 6.441129 -5.785403
v 3.303066 6.585403 -5.428618
v 3.195845 6.488508 -5.317903
v 3.171127 6.566125 -4.914330
v 4.019763 6.091376 -4.978119
v 3.698503 6.333230 -5.866840
v 3.171268 6.543117 -4.643801
v 3.928589 6.179230 -5.906723
v 3.228639 6.413743 -4.481927
v 4.075474 6.049506 -5.227662
v 4.012717 6.061280 -4.926729
v 3.972388 6.092541 -4.839892
v 3.867289 6.084469 -4.736974
v 3.361741 6.370234 -4.128693
v 3.406351 6.305843 -4.132251
v 4.083180 6.049450 -5.822861
v 4.029209 6.109521 -5.863214
v 3.503310 6.436065 -5.785277
v 3.798898 6.249143 -5.923883
v 3.702114 6.074414 -4.611085
v 3.493652 6.255641 -4.181234
v 3.367953 6.428780 -5.744729
v 3.259721 6.478351 -5.513213
v 3.242458 6.510229 -5.406299
v 3.277119 6.335412 -4.405685
v 3.176310 6.493733 -4.810612
v 4.082107 5.977320 -5.333642
v 4.030445 6.002157 -5.142422
v 3.897710 6.032180 -4.798359
v 3.763355 6.196918 -6.000559
v 3.353148 6.325879 -4.243086
v 3.189373 6.436726 -4.620116
v 4.038771 5.980189 -5.067210
v 3.502577 6.137537 -4.380643
v 4.052244 5.942794 -5.274794
v 3.165359 6.458809 -5.160643
v 3.974510 6.038884 -6.067213
v 3.937348 6.001817 -4.873912
v 3.576162 6.083741 -4.517842
v 3.378202 6.369263 -5.842329
v 3.408731 6.272851 -4.198939
v 3.258435 6.370980 -5.660983
v 3.305606 6.308858 -4.395156
v 3.200174 6.442288 -5.348625
v 3.406604 6.273040 -4.262412
v 3.399698 6.243318 -4.289958
v 4.062935 5.891534 -5.366193
v 4.055372 5.923591 -5.167980
v 3.809732 6.133097 -6.060611
v 3.235362 6.333272 -4.610601
v 3.155633 6.367551 -5.037580
v 4.073827 5.944300 -6.054117
v 4.106256 5.851751 -5.538008
v 3.226597 6.363065 -5.603012
v 4.147786 5.846314 -5.739000
v 4.131388 5.825082 -5.652601
v 4.071131 5.882070 -5.257972
v 3.657171 6.144353 -6.155672
v 3.276169 6.292686 -4.506887
v 3.321563 6.182386 -4.550184
v 3.173889 6.331740 -5.234704
v 3.229527 6.276259 -4.710327
v 4.149284 5.845284 -5.977414
v 4.087313 5.852803 -5.473299
v 4.006057 5.742152 -5.276224
v 3.800886 6.061063 -6.141241
v 3.157503 6.255548 -5.502799
v 4.167764 5.787979 -5.879986
v 3.713184 5.951676 -4.758401
v 3.194694 6.340896 -5.535917
v 3.178571 6.316939 -5.117277
v 4.112969 5.819429 -6.132761
v 4.103286 5.802850 -5.382265
v 3.889241 5.919405 -4.917676
v 4.068679 5.791205 -5.310269
v 3.564022 6.159956 -6.224011
v 3.132602 6.176469 -5.457436
v 4.158173 5.782596 -6.029865
v 4.122295 5.760660 -5.568031
v 4.121999 5.756754 -5.435651
v 3.788846 5.854906 -4.920702
v 4.126662 5.761449 -5.643186
v 3.717130 5.882938 -4.834431
v 3.246024 6.198341 -5.926556
v 3.222790 6.182355 -4.892686
v 3.239149 6.147189 -4.953959
v 4.194723 5.685828 -6.121332
v 3.904735 5.661748 -5.246899
v 3.789665 5.940802 -6.246807
v 3.368081 6.050787 -4.663838
v 3.198447 6.215577 -5.151624
v 4.161143 5.723318 -5.883856
v 4.153522 5.683078 -5.801005
v 4.069844 5.741504 -6.289491
v 3.559416 6.062121 -6.329426
v 3.288063 6.113464 -4.770304
v 3.168432 6.261364 -5.273390
v 3.866615 5.867905 -6.274800
v 3.177891 6.156585 -5.822736
v 4.173759 5.671404 -6.280673
v 4.100284 5.674282 -5.487277
v 3.423792 6.118871 -6.242795
v 3.628808 5.877841 -6.452472
v 3.437907 6.002946 -4.601165
v 3.285354 6.078877 -4.865117
v 4.170613 5.633975 -5.937327
v 4.104500 5.585921 -5.630663
v 4.061653 5.582404 -5.511266
v 3.822567 5.694785 -5.123956
v 3.780636 5.738757 -5.056564
v 3.222979 6.030397 -5.208790
v 3.198052 6.163647 -5.254261
v 3.236473 6.138000 -6.038669
v 3.275312 5.961207 -5.078301
v 3.147368 6.164278 -5.394264
v 4.233144 5.572125 -6.277898
v 4.148675 5.604366 -5.818608
v 3.945044 5.693539 -6.420508
v 3.946693 5.622445 -5.311560
v 3.759802 5.775146 -6.430678
v 3.336888 6.000366 -4.833761
v 3.187883 6.133406 -5.872080
v 3.539388 6.005628 -6.408373
v 3.272955 6.089097 -6.160884
v 3.434675 5.905214 -4.761207
v 4.232526 5.549941 -6.372898
v 4.216549 5.572022 -6.088576
v 4.123982 5.544474 -5.736422
v 3.528840 5.921346 -6.528823
v 3.187485 6.071947 -5.399442
v 3.215987 6.044161 -5.292981
v 3.143288 6.076699 -5.778058
v 3.842161 5.726473 -6.442323
v 3.129629 6.127296 -5.466119
v 4.140738 5.595970 -6.438846
v 4.002611 5.617518 -6.489374
v 3.654169 5.666866 -5.106368
v 4.236814 5.488179 -6.186280
v 3.405856 5.858880 -4.909163
v 4.212301 5.413294 -6.003902
v 4.021259 5.451352 -5.588133
v 3.208162 6.041375 -6.132411
v 3.326458 5.880341 -5.045277
v 3.169481 6.000028 -6.069295
v 3.215640 5.977853 -5.343278
v 3.129518 6.067545 -5.627307
v 4.282393 5.437455 -6.441349
v 4.263210 5.434510 -6.279714
v 4.227553 5.526307 -6.463839
v 4.059223 5.481482 -5.641178
v 3.284439 5.914340 -6.449920
v 3.261023 5.921878 -5.203288
v 3.179316 5.989150 -5.638226
v 4.212715 5.499064 -6.525541
v 3.784982 5.560034 -5.286965
v 3.250400 5.991433 -6.291753
v 4.321612 5.384056 -6.522598
v 3.884151 5.500873 -5.419207
v 3.517573 5.733534 -5.006941
v 3.134031 6.002930 -5.774675
v 4.317107 5.390278 -6.558698
v 4.232935 5.324297 -6.097532
v 4.065611 5.470580 -6.627471
v 3.860708 5.564832 -6.616322
v 3.419715 5.787045 -5.010769
v 3.324447 5.804030 -5.174950
v 3.199102 5.923517 -5.535375
v 3.150746 5.991699 -5.940840
v 3.782136 5.604461 -6.585116
v 3.665230 5.693307 -6.586503
v 3.594407 5.760026 -6.586362
v 3.189690 5.943536 -6.263724
v 4.288704 5.348271 -6.400870
v 4.215544 5.410742 -6.620560
v 4.080420 5.414178 -5.775158
v 3.436306 5.735971 -5.060329
v 3.392774 5.733589 -5.141838
v 3.279985 5.739274 -5.426438
v 4.269531 5.348318 -6.329344
v 4.265458 5.309235 -6.218618
v 3.524595 5.808137 -6.638492
v 3.470296 5.841234 -6.638289
v 3.141578 5.949506 -5.889624
v 4.306728 5.262492 -6.537362
v 4.303096 5.294651 -6.599927
v 4.276884 5.324690 -6.654658
v 4.154679 5.280870 -6.003949
v 4.002258 5.359947 -5.728402
v 3.664907 5.629262 -6.630516
v 3.166411 5.919438 -5.804924
v 4.254528 5.295950 -6.349787
v 3.951786 5.414085 -6.737433
v 3.195157 5.874334 -6.421230
v 3.205843 5.770329 -5.678528
v 4.269692 5.249369 -6.467767
v 4.272177 5.242312 -6.215469
v 3.936126 5.330368 -5.670603
v 3.832890 5.393227 -5.536586
v 3.490806 5.765411 -6.754626
v 3.419910 5.681227 -5.166444
v 3.148095 5.874889 -6.220371
v 3.160438 5.831545 -5.861728
v 3.130603 5.861390 -6.002090
v 4.270813 5.272657 -6.403226
v 3.506519 5.612798 -5.200788
v 3.124310 5.843500 -6.093091
v 4.175508 5.265517 -6.788004
v 3.733733 5.555230 -6.665326
v 3.602998 5.590391 -6.727073
v 4.313620 5.180543 -6.760573
v 4.267635 5.208191 -6.366384
v 4.255713 5.193710 -6.825475
v 3.602098 5.520984 -5.323243
v 3.716292 5.428776 -5.457328
v 3.396482 5.618598 -5.322232
v 3.492216 5.707473 -6.813627
v 3.144309 5.792778 -6.424731
v 4.325147 5.166901 -6.675022
v 4.268053 5.150665 -6.483531
v 4.291456 5.144044 -6.320169
v 4.087515 5.289865 -6.800164
v 3.339833 5.620962 -5.446403
v 3.182158 5.780208 -6.578673
v 4.193641 5.075008 -6.212911
v 4.058223 5.211795 -5.945318
v 3.498958 5.456683 -5.481323
v 3.264904 5.647403 -5.632893
v 3.124251 5.773853 -6.138034
v 3.155177 5.757514 -5.928562
v 4.314301 5.111971 -6.564892
v 3.801881 5.432741 -6.766294
v 3.580290 5.427524 -5.483158
v 3.430842 5.542152 -5.403788
v 3.117080 5.738267 -6.303278
v 3.973903 5.315290 -6.823851
v 3.881578 5.232761 -5.811611
v 4.313472 5.053938 -6.549827
v 4.282107 5.067269 -6.420301
v 4.288691 5.066288 -6.356528
v 3.482942 5.625234 -6.865988
v 3.458770 5.630790 -6.955909
v 3.419688 5.492706 -5.493958
v 3.227079 5.590709 -5.836801
v 4.326469 5.047805 -6.675394
v 4.308197 5.113515 -6.853732
v 3.472217 5.593185 -6.952123
v 3.129454 5.691660 -6.621264
v 3.145751 5.670969 -6.001321
v 3.454886 5.578493 -6.880498
v 3.339164 5.469097 -5.707528
v 3.127065 5.677430 -6.115981
v 4.336101 5.030219 -6.807016
v 4.269840 5.057520 -6.996409
v 4.155436 5.144223 -6.942041
v 4.074914 5.059610 -6.108454
v 3.606682 5.387532 -6.928424
v 4.280706 4.977219 -6.401464
v 4.315893 5.046581 -6.981615
v 4.025337 5.129654 -7.024458
v 3.341136 5.566510 -7.022395
v 3.388587 5.498675 -5.549761
v 3.174725 5.608550 -5.957439
v 4.350795 5.009036 -6.934744
v 3.527328 5.375836 -5.597443
v 3.457456 5.537241 -7.045004
v 3.100744 5.638637 -6.500190
v 3.920199 5.099618 -5.981760
v 3.795865 5.326235 -6.869632
v 3.750129 5.200697 -5.851852
v 3.711514 5.334497 -6.931706
v 3.446578 5.543645 -6.917222
v 3.430074 5.509103 -7.133853
v 4.367305 5.006517 -7.010962
v 3.906811 5.131981 -7.048701
v 3.407512 5.427326 -5.634638
v 3.224627 5.546861 -5.885284
v 3.284165 5.482927 -5.844120
v 3.131035 5.645554 -6.745172
v 4.323273 4.932523 -6.736864
v 3.439431 5.505264 -7.010056
v 3.359343 5.518044 -7.117315
v 3.079226 5.464676 -6.529301
v 3.107866 5.621088 -6.289081
v 4.316300 4.946407 -7.127216
v 4.291900 4.904747 -6.555698
v 3.797864 5.142117 -7.063975
v 3.821346 5.137503 -5.926643
v 3.613831 5.261615 -5.754393
v 3.510716 5.296894 -5.746441
v 3.148343 5.507111 -6.184851
v 4.379202 4.896143 -6.919980
v 4.285498 4.914216 -6.456406
v 4.256302 4.861631 -6.441928
v 4.149251 5.028014 -7.099142
v 3.961747 5.008675 -6.100256
v 3.706802 5.232042 -5.778161
v 3.508882 5.375358 -7.039966
v 3.448831 5.472511 -7.084949
v 3.450500 5.450651 -7.030596
v 3.406634 5.360582 -5.756517
v 3.269189 5.442237 -5.920567
v 4.391543 4.925747 -7.082580
v 3.748803 5.180709 -7.054560
v 3.736608 5.158991 -5.916626
v 3.600100 5.317265 -7.020590
v 3.647353 5.260828 -5.895866
v 3.667244 5.266819 -5.833230
v 3.126422 5.573650 -6.870052
v 3.219650 5.435961 -6.057239
v 3.093315 5.586546 -6.720991
v 3.623030 5.249183 -7.066674
v 3.685172 5.181129 -5.974891
v 3.441979 5.412856 -7.146404
v 3.365340 5.369816 -5.846066
v 3.106736 5.521758 -6.350152
v 4.414695 4.867893 -7.140003
v 4.336576 4.864944 -6.776311
v 4.270038 4.835835 -6.602386
v 3.990978 4.909505 -6.224384
v 3.442922 5.328842 -5.787390
v 4.352334 4.833259 -6.845907
v 4.208845 4.831919 -6.418247
v 3.375864 5.452918 -7.197312
v 3.070373 5.502977 -6.682391
v 4.411481 4.784438 -7.036437
v 4.083299 4.938890 -7.227405
v 3.769803 5.097949 -5.992402
v 3.650845 5.138952 -6.041001
v 3.422280 5.261133 -5.918151
v 3.336973 5.281095 -6.028603
v 4.452430 4.800375 -7.246693
v 4.184335 4.929740 -7.216111
v 3.903382 4.991080 -7.195562
v 3.650827 5.161111 -7.154313
v 3.525283 5.256228 -7.129012
v 4.303728 4.734128 -6.774633
v 4.288825 4.807798 -6.691830
v 3.818141 5.036663 -6.055130
v 3.715522 5.082742 -6.085462
v 3.274426 5.448729 -7.184280
v 3.262167 5.313571 -6.134147
v 3.076643 5.498802 -6.877556
v 3.117767 5.394893 -6.411860
v 4.475974 4.747600 -7.301946
v 4.103661 4.841889 -6.332742
v 4.472743 4.673196 -7.180394
v 4.431396 4.690564 -7.083896
v 4.397123 4.683058 -6.983545
v 4.206851 4.802454 -6.496754
v 3.597987 5.210527 -7.150528
v 3.514677 5.128738 -6.032498
v 4.456855 4.746893 -7.383529
v 4.235357 4.754880 -6.644215
v 4.116173 4.887138 -7.301624
v 3.815262 4.971628 -6.147396
v 3.200202 5.287953 -6.310993
v 3.071411 5.433173 -7.017911
v 4.506639 4.692372 -7.413543
v 3.855072 4.919368 -6.200377
v 3.648554 5.042605 -6.159183
v 3.499918 5.226329 -7.215758
v 3.387906 5.185735 -6.080523
v 4.448242 4.685909 -7.455294
v 4.509583 4.624414 -7.296850
v 4.238766 4.778474 -7.395759
v 3.768337 5.003187 -7.195244
v 3.197997 5.399130 -7.222023
v 3.160753 5.297160 -6.407950
v 3.054623 5.408544 -6.713274
v 3.894529 4.912058 -7.298374
v 3.765916 4.938827 -6.230588
v 3.578846 5.168229 -7.235535
v 3.587914 4.995627 -6.200611
v 4.384006 4.578397 -6.992140
v 4.217844 4.598000 -6.761289
v 4.052751 4.889154 -7.337329
v 3.682172 4.960759 -6.236536
v 3.304801 5.174716 -7.501096
v 3.286026 5.349528 -7.349533
v 3.293753 5.197734 -6.235028
v 3.115497 5.269710 -6.549447
v 4.456359 4.573026 -7.136932
v 3.431218 5.086120 -6.161930
v 3.036048 5.367572 -6.867163
v 3.895045 4.834248 -6.302665
v 3.480470 5.120270 -7.347091
v 3.076664 5.374204 -7.127982
v 3.065952 5.307292 -6.660947
v 4.521906 4.541858 -7.284063
v 4.344296 4.647100 -7.518083
v 4.320155 4.691361 -7.462493
v 3.876039 4.875540 -7.364880
v 3.273174 5.190710 -6.313446
v 3.018126 5.276601 -7.097147
v 4.590221 4.501760 -7.493380
v 4.582361 4.448402 -7.387265
v 4.236398 4.680282 -7.512944
v 4.282664 4.594965 -6.828014
v 3.780629 4.922395 -7.281988
v 3.505160 5.035049 -6.167847
v 3.347283 5.117506 -6.265787
v 3.192270 5.263412 -7.445751
v 3.098685 5.286259 -7.304491
v 4.419539 4.514830 -7.062834
v 3.719392 4.836001 -6.364548
v 3.982913 4.815690 -7.430726
v 3.591964 4.905325 -6.313386
v 3.316821 5.103020 -6.372110
v 3.259160 5.085141 -6.488222
v 3.034629 5.273447 -6.809194
v 3.874830 4.770970 -6.378698
v 3.375339 5.108553 -7.451687
v 3.190738 5.206068 -7.514598
v 3.175738 5.172976 -6.526604
v 4.644769 4.408478 -7.577111
v 4.511198 4.437669 -7.246993
v 4.492031 4.475814 -7.608006
v 4.346696 4.489093 -6.976326
v 4.265368 4.617838 -7.605271
v 4.121717 4.552020 -6.727890
v 3.234490 5.157827 -7.546678
v 4.627198 4.369348 -7.453632
v 4.365983 4.547765 -7.599265
v 4.322591 4.587374 -7.563486
v 3.883352 4.713568 -6.509363
v 3.736380 4.749143 -6.464976
v 3.451245 5.021081 -7.448352
v 4.184898 4.634100 -7.643572
v 3.860514 4.780644 -7.476398
v 3.649293 4.784712 -6.438838
v 3.520173 4.988472 -7.452694
v 3.337578 4.982571 -6.497548
v 4.579614 4.395496 -7.651945
v 4.386492 4.432342 -7.051847
v 3.473368 4.954273 -6.344707
v 3.121227 5.107153 -6.702562
v 3.019530 5.224500 -6.931541
v 4.437088 4.420767 -7.728296
v 3.979933 4.692891 -7.592770
v 3.943124 4.673474 -6.614213
v 3.391653 5.009354 -7.514219
v 3.109147 5.189070 -7.511319
v 3.037340 5.220289 -7.308091
v 4.724081 4.244485 -7.596802
v 4.696492 4.313148 -7.623116
v 4.684302 4.273421 -7.525430
v 4.586348 4.313138 -7.362639
v 4.467391 4.438171 -7.626934
v 4.104990 4.646597 -7.654113
v 4.049486 4.589394 -6.706010
v 3.819403 4.714763 -6.567920
v 3.452435 4.914394 -6.422807
v 3.547609 4.808215 -6.472623
v 3.028244 5.151397 -6.896356
v 4.509716 4.378312 -7.662261
v 4.262957 4.384513 -6.960247
v 4.390702 4.383103 -7.852714
v 4.275540 4.485192 -7.799013
v 3.942496 4.653597 -7.653130
v 3.950052 4.655973 -6.719163
v 3.897001 4.677107 -6.681706
v 3.850077 4.727572 -6.769709
v 3.808042 4.746920 -6.793206
v 3.870739 4.663572 -6.824810
v 3.786397 4.737361 -6.677251
v 3.755317 4.718940 -6.608060
v 3.738466 4.791238 -6.766730
v 3.693862 4.808024 -6.805316
v 3.599315 4.795490 -6.674815
v 3.574703 4.855719 -6.758771
v 3.574768 4.867470 -6.831569
v 3.527469 4.883052 -7.518272
v 3.288452 5.073781 -7.574702
v 3.192844 5.100671 -7.580158
v 3.077518 5.065599 -6.834053
v 2.987451 5.136350 -7.265572
v 3.001945 5.187677 -7.122009
v 4.537529 4.237343 -7.317200
v 4.007355 4.554196 -6.790460
v 3.921045 4.620222 -6.815737
v 3.705378 4.745737 -6.647984
v 3.689692 4.705935 -6.537575
v 3.462811 4.898855 -7.568031
v 3.453309 4.874922 -6.484751
v 3.135020 5.106503 -7.558251
v 4.644413 4.204668 -7.440766
v 4.606810 4.261649 -7.732314
v 4.522073 4.331826 -7.755248
v 4.201904 4.323196 -6.969478
v 4.076881 4.475617 -6.783003
v 3.799109 4.685802 -7.562099
v 3.812053 4.682353 -6.832662
v 3.493954 4.843249 -6.709738
v 3.299327 5.019650 -7.629494
v 3.208497 4.938150 -6.757931
v 3.303746 4.918859 -6.647145
v 4.775057 4.184994 -7.724863
v 4.144474 4.478018 -7.855696
v 3.799901 4.665145 -6.875025
v 3.636061 4.717526 -6.564493
v 3.600699 4.744272 -6.941418
v 3.446218 4.819669 -6.806313
v 3.373909 4.869237 -6.604631
v 3.182958 5.003534 -7.667814
v 3.074820 5.118072 -7.588811
v 3.013102 5.075713 -6.963883
v 4.694702 4.158666 -7.499897
v 4.115637 4.397288 -6.867480
v 3.533296 4.828185 -6.900671
v 3.562022 4.750708 -6.547835
v 3.484035 4.801575 -6.612406
v 3.459900 4.812092 -6.564794
v 3.407913 4.881293 -7.658326
v 3.336539 4.977612 -7.666642
v 3.009942 5.117181 -7.505678
v 2.987950 5.122633 -7.377096
v 2.996589 5.029805 -7.053165
v 4.823196 4.121195 -7.734888
v 4.707860 4.160433 -7.812606
v 3.978225 4.523707 -7.800911
v 4.051082 4.459633 -6.813203
v 4.021197 4.486629 -6.873368
v 3.879873 4.576916 -6.887195
v 3.358691 4.879175 -6.788898
v 3.384436 4.888571 -6.714438
v 4.825358 4.045662 -7.644728
v 4.838398 4.091981 -7.807745
v 4.785545 4.058806 -7.857072
v 4.623926 4.228357 -7.835400
v 4.566364 4.243937 -7.847436
v 3.422748 4.798611 -6.887498
v 3.371747 4.819254 -6.845362
v 3.296836 4.902656 -6.795285
v 3.284544 4.896744 -6.725597
v 3.234214 4.956959 -7.694898
v 3.193678 4.947582 -6.837850
v 3.051698 5.028473 -6.893696
v 4.532407 4.206934 -7.974967
v 3.831528 4.589082 -7.700067
v 3.520056 4.786803 -6.941298
v 3.327574 4.852107 -6.842464
v 3.104916 5.025432 -7.632045
v 4.881665 4.036255 -7.778893
v 4.872582 4.053076 -7.862009
v 4.903092 3.956074 -7.736362
v 4.647123 4.156230 -7.935132
v 4.491419 4.146468 -7.310421
v 4.429706 4.211022 -8.082964
v 4.062921 4.425895 -6.875060
v 3.089244 4.979937 -6.926786
v 4.912889 3.992197 -7.837803
v 4.806114 3.992873 -7.620478
v 4.663534 4.099691 -7.481303
v 4.236716 4.257408 -7.019670
v 4.006076 4.406468 -6.970234
v 3.528834 4.729510 -7.034058
v 3.455277 4.766586 -7.639049
v 3.424604 4.804524 -7.677650
v 3.266192 4.895438 -7.775747
v 3.173687 4.894961 -6.923737
v 2.971171 5.039876 -7.338286
v 4.927041 3.968658 -7.919834
v 4.275366 4.231339 -8.122654
v 3.437114 4.748186 -6.982924
v 3.075513 4.954095 -7.661008
v 3.038011 5.030170 -7.664245
v 4.874631 4.014511 -7.907648
v 4.701397 4.021394 -7.515584
v 4.597293 4.145625 -8.024359
v 4.355449 4.228507 -8.101123
v 4.070984 4.329542 -7.007967
v 3.654670 4.605936 -7.667951
v 3.374859 4.784457 -6.952024
v 3.066436 4.921299 -7.005902
v 4.996276 3.875663 -7.932377
v 4.904544 3.890858 -7.755095
v 4.841415 3.948015 -7.972548
v 4.638863 4.110680 -8.014560
v 4.496142 4.179000 -8.058764
v 4.122930 4.318471 -8.037463
v 3.403502 4.686103 -7.117869
v 3.305023 4.787290 -6.940152
v 3.219062 4.851173 -7.834777
v 2.983622 4.995360 -7.651042
v 2.953161 5.010635 -7.520157
v 2.972179 4.969903 -7.251923
v 4.976089 3.890663 -7.982553
v 4.992013 3.788128 -7.845366
v 4.541610 3.987746 -7.447001
v 3.888599 4.429306 -7.034728
v 3.739908 4.563265 -7.690784
v 3.613119 4.600274 -7.075341
v 3.537392 4.662301 -7.083681
v 3.319125 4.748997 -7.032865
v 4.948032 3.819910 -7.804893
v 4.829324 3.854383 -7.681201
v 4.660419 3.961555 -7.516891
v 4.594852 4.006572 -7.480630
v 4.088035 4.293225 -7.060082
v 3.820013 4.478958 -7.067427
v 3.094127 4.861855 -7.070263
v 2.993074 4.902923 -7.228295
v 2.931319 4.955060 -7.584973
v 4.651857 4.013171 -8.005704
v 3.928783 4.356876 -7.036540
v 3.712022 4.487773 -7.767142
v 3.399082 4.732162 -7.698569
v 3.359708 4.726626 -7.757430
v 3.219019 4.798026 -6.984778
v 3.136891 4.848701 -7.004767
v 5.019458 3.845095 -7.970129
v 5.027273 3.823777 -8.047709
v 5.071685 3.752924 -7.978795
v 4.537651 4.062413 -8.004975
v 4.441366 4.124495 -8.051362
v 4.434089 4.068917 -7.329205
v 4.004728 4.287901 -7.064362
v 3.859881 4.358722 -7.127385
v 3.722685 4.489751 -7.084138
v 3.557643 4.596135 -7.202039
v 3.506580 4.624259 -7.759375
v 3.245354 4.774856 -7.038937
v 2.969621 4.918397 -7.732497
v 2.951928 4.887442 -7.345195
v 5.028887 3.735557 -7.880591
v 4.938848 3.821874 -8.050931
v 4.384405 4.150852 -8.074184
v 4.184803 4.223639 -8.149905
v 3.919358 4.358955 -7.965302
v 3.806698 4.374611 -7.939520
v 3.795675 4.425179 -7.105512
v 3.412860 4.661101 -7.772951
v 4.849243 3.884190 -8.027136
v 4.570069 3.994583 -8.008397
v 4.331427 4.040878 -7.282186
v 3.732682 4.432325 -7.845925
v 3.446033 4.619567 -7.224759
v 3.319438 4.751969 -7.882690
v 3.216334 4.703027 -7.992253
v 3.286115 4.704098 -7.150352
v 3.162781 4.774526 -7.115157
v 3.035448 4.909752 -7.704065
v 3.065155 4.831248 -7.180175
v 2.923804 4.891760 -7.519628
v 5.090607 3.749797 -8.090568
v 4.784928 3.803433 -7.674331
v 4.489087 4.077883 -8.046612
v 4.325690 4.170743 -8.100513
v 3.805787 4.381024 -7.173591
v 3.508516 4.500474 -7.831142
v 5.136752 3.659535 -8.052343
v 5.100393 3.628529 -7.949865
v 4.743776 3.889387 -7.986639
v 4.670478 3.918000 -7.973678
v 4.421000 4.072640 -8.153155
v 3.536050 4.524188 -7.326995
v 3.029915 4.802441 -7.848730
v 3.000626 4.802408 -7.298913
v 2.898417 4.830696 -7.733700
v 5.202954 3.603355 -8.149593
v 5.101380 3.714074 -8.148348
v 5.055149 3.652538 -7.904569
v 4.958087 3.734911 -8.129358
v 4.899837 3.738280 -7.789130
v 4.783843 3.860066 -8.039061
v 5.152231 3.628258 -8.190471
v 5.148712 3.570057 -7.993748
v 4.841003 3.794791 -8.078543
v 4.610761 3.945304 -8.008204
v 4.553108 3.958504 -8.155231
v 4.479678 3.920693 -7.486693
v 4.243495 4.158119 -8.160660
v 4.127238 4.138778 -7.177311
v 3.900019 4.246353 -7.226545
v 3.413298 4.551074 -7.339824
v 3.410864 4.582081 -7.838746
v 3.178843 4.701099 -7.223283
v 3.191075 4.760964 -7.946245
v 3.086033 4.702255 -7.293618
v 5.197374 3.601984 -8.197977
v 4.974012 3.663800 -8.186843
v 4.977965 3.707450 -7.844995
v 4.927932 3.690237 -7.806498
v 4.728743 3.777358 -7.663512
v 4.675162 3.874912 -7.969544
v 4.428559 3.984241 -7.388350
v 4.337629 4.062732 -8.236389
v 3.814485 4.317610 -7.221126
v 3.716419 4.312099 -7.300535
v 3.647825 4.379329 -7.298769
v 3.622774 4.484521 -7.806786
v 3.288457 4.608111 -7.286204
v 3.327777 4.631665 -7.909241
v 2.971535 4.858347 -7.775905
v 2.941347 4.828917 -7.408890
v 5.231066 3.523517 -8.107719
v 4.730869 3.820667 -8.020635
v 3.588472 4.434323 -7.409314
v 3.156623 4.620278 -7.331395
v 5.259614 3.523527 -8.289417
v 5.255282 3.540470 -8.201359
v 5.181274 3.566943 -8.039283
v 4.836765 3.718525 -8.141163
v 4.444068 4.009634 -8.221269
v 4.139757 4.168263 -8.195774
v 3.889236 4.224516 -7.289423
v 3.630402 4.368868 -7.441140
v 2.943655 4.770620 -7.848393
v 2.926826 4.782539 -7.815669
v 2.894494 4.766645 -7.623024
v 5.231285 3.475416 -8.061282
v 5.083994 3.578482 -7.946661
v 4.969531 3.598252 -7.879519
v 4.870825 3.703396 -7.781895
v 4.807034 3.741018 -7.744429
v 4.735016 3.773973 -8.055265
v 4.650342 3.842371 -8.193433
v 4.500809 3.860162 -7.531900
v 3.790017 4.271814 -7.343443
v 3.677800 4.348722 -7.910706
v 3.383399 4.464288 -7.439192
v 3.453878 4.442124 -7.465732
v 3.104406 4.722622 -7.969650
v 5.279413 3.458658 -8.153446
v 4.978174 3.610452 -8.232098
v 4.576951 3.867177 -8.299982
v 4.345058 3.944676 -7.432145
v 4.262056 4.058075 -8.278625
v 4.112601 4.071729 -7.232298
v 4.027080 4.170994 -8.207568
v 3.735355 4.298256 -8.028932
v 2.915065 4.733983 -7.498725
v 2.898973 4.690935 -7.582209
v 5.324544 3.443877 -8.273879
v 5.184703 3.515649 -8.354917
v 5.125313 3.538559 -8.311616
v 5.197268 3.432329 -8.041807
v 5.058240 3.579252 -8.280310
v 5.038324 3.526524 -7.935463
v 4.685618 3.780833 -7.683924
v 4.726031 3.742188 -7.748146
v 4.377580 3.950042 -8.368089
v 4.410880 3.840204 -7.544374
v 3.927423 4.128695 -7.330492
v 3.686803 4.328269 -7.373595
v 3.309592 4.511317 -7.398785
v 2.975914 4.630020 -7.458959
v 5.292398 3.458485 -8.380518
v 5.266876 3.402894 -8.088305
v 5.077739 3.501491 -7.957291
v 4.896012 3.640970 -8.228956
v 4.699242 3.768127 -8.192742
v 4.108099 4.040365 -7.296000
v 3.609447 4.322371 -7.981361
v 3.489300 4.415961 -7.959843
v 3.413583 4.435864 -7.972127
v 3.141884 4.663090 -8.078806
v 5.367091 3.394373 -8.341190
v 5.361984 3.368115 -8.245429
v 5.145492 3.456800 -8.022404
v 4.782560 3.704621 -8.144156
v 4.776413 3.687395 -7.812819
v 4.672585 3.779452 -8.301497
v 4.525798 3.850416 -8.387527
v 4.109814 4.103514 -8.269564
v 4.007555 4.033524 -7.282986
v 3.947285 4.087314 -7.258515
v 3.737382 4.249083 -7.435421
v 3.685661 4.235307 -7.533250
v 3.301238 4.473763 -8.053725
v 3.176162 4.564777 -8.143441
v 3.003066 4.655255 -8.055342
v 2.876118 4.702161 -7.769700
v 5.316951 3.411620 -8.432711
v 5.308910 3.375559 -8.126394
v 4.816592 3.637116 -8.218056
v 4.794362 3.633809 -7.833176
v 4.626135 3.758183 -8.417415
v 3.772588 4.181335 -7.453642
v 3.643865 4.277133 -8.026106
v 3.165949 4.524169 -7.421615
v 5.364614 3.293784 -8.175674
v 5.228836 3.409776 -8.444220
v 4.878214 3.514571 -7.933523
v 4.209175 3.944686 -8.427215
v 3.796034 4.166432 -8.177876
v 5.440641 3.270090 -8.317312
v 5.421794 3.298028 -8.422457
v 5.123623 3.449252 -8.427991
v 5.110251 3.421686 -8.002563
v 5.024870 3.449841 -7.978084
v 4.809357 3.634087 -8.337729
v 4.719466 3.690168 -8.400806
v 4.611242 3.607379 -7.800508
v 4.571554 3.643457 -7.748585
v 4.253618 3.827421 -7.484188
v 4.007317 3.981014 -7.360631
v 3.496063 4.296103 -8.076210
v 3.445314 4.320979 -7.604805
v 5.345070 3.331810 -8.473244
v 5.283687 3.334882 -8.498892
v 5.302590 3.314508 -8.109386
v 4.443281 3.780552 -8.540828
v 4.143598 3.873857 -7.421628
v 3.987825 4.046519 -8.338720
v 3.981765 4.013189 -7.362263
v 3.256293 4.469761 -7.432696
v 3.041703 4.538138 -7.470878
v 2.905137 4.674750 -7.951713
v 5.465290 3.244351 -8.385109
v 5.444514 3.244931 -8.484341
v 5.438324 3.204955 -8.237680
v 5.391517 3.235804 -8.180803
v 5.200975 3.332451 -8.053489
v 4.920570 3.438287 -8.005160
v 3.119281 4.533028 -8.204944
v 5.481922 3.179235 -8.295577
v 5.179841 3.357570 -8.514288
v 5.067172 3.415179 -8.443678
v 4.871622 3.574642 -8.362938
v 4.595133 3.717392 -8.493850
v 4.547000 3.721773 -8.557175
v 4.396003 3.819408 -8.522985
v 3.807701 4.122365 -8.252076
v 3.710100 4.145498 -8.175076
v 2.929864 4.584476 -7.561931
v 2.861099 4.617517 -7.935957
v 5.350034 3.251353 -8.150373
v 5.259934 3.289250 -8.086017
v 4.935684 3.513482 -8.398003
v 4.783193 3.605574 -8.508041
v 4.795337 3.522125 -7.926334
v 4.670971 3.685096 -8.493144
v 3.673078 4.134727 -7.615773
v 3.294790 4.304959 -7.596735
v 5.360651 3.268667 -8.563174
v 5.112672 3.368130 -8.038026
v 4.865828 3.533058 -8.537428
v 4.730286 3.616261 -8.598755
v 4.329889 3.675159 -7.619452
v 4.084970 3.942606 -8.446159
v 3.821366 4.069911 -7.530261
v 3.475281 4.135076 -8.230520
v 3.478741 4.233199 -7.703472
v 3.120506 4.477173 -7.460050
v 2.879318 4.567691 -7.680241
v 5.529821 3.096808 -8.312261
v 5.527780 3.080052 -8.498457
v 5.474771 3.148312 -8.596823
v 5.452728 3.144568 -8.228379
v 5.378911 3.189266 -8.161940
v 5.080712 3.344910 -8.113085
v 4.994023 3.438063 -8.443110
v 4.948509 3.472287 -8.544979
v 4.661497 3.637626 -8.622557
v 4.017772 3.883458 -7.408720
v 3.609510 4.177057 -7.684587
v 3.209790 4.383261 -7.525732
v 3.007439 4.471261 -7.521664
v 5.577986 3.013135 -8.445544
v 5.485908 3.115603 -8.256370
v 5.393572 3.120884 -8.178630
v 5.394513 3.219102 -8.649359
v 5.271107 3.292672 -8.598045
v 5.297987 3.187002 -8.119582
v 5.213227 3.260243 -8.074560
v 5.011647 3.408588 -8.536922
v 4.780842 3.565460 -8.660669
v 4.570444 3.519690 -7.832408
v 4.477069 3.707055 -8.619310
v 3.605425 4.144871 -8.160724
v 2.854754 4.569000 -7.884382
v 5.402423 3.161894 -8.158618
v 5.265384 3.276079 -8.676748
v 5.166866 3.331121 -8.582863
v 5.061715 3.396524 -8.569559
v 4.982673 3.426859 -8.583385
v 4.948448 3.366376 -8.076840
v 4.869926 3.509904 -8.636265
v 4.333326 3.562398 -7.673370
v 3.708992 4.062233 -7.669411
v 3.656987 4.112643 -7.708815
v 3.217335 4.344501 -8.297445
v 5.404507 3.198979 -8.736698
v 5.342656 3.220388 -8.703556
v 5.092126 3.349057 -8.683670
v 5.031038 3.403664 -8.628757
v 4.874430 3.463574 -8.701473
v 4.808673 3.428868 -8.005117
v 4.168175 3.701632 -8.702358
v 4.018941 3.797663 -7.494022
v 3.788519 4.062810 -8.330408
v 3.294238 4.239596 -7.661212
v 3.070398 4.388414 -7.556664
v 2.932206 4.441878 -7.609899
v 5.425499 3.050928 -8.209354
v 5.323125 3.212256 -8.786626
v 5.228003 3.261123 -8.773582
v 5.281941 3.156571 -8.099289
v 5.168133 3.297262 -8.732815
v 5.121627 3.232230 -8.111757
v 4.987765 3.415676 -8.694375
v 5.048369 3.378616 -8.766531
v 4.964466 3.428207 -8.740669
v 4.798482 3.507433 -8.719772
v 4.666579 3.434387 -7.947459
v 4.167139 3.705120 -7.552928
v 3.924356 3.982184 -8.418417
v 3.464110 4.219787 -7.742322
v 3.558221 4.127075 -7.764225
v 3.338657 4.238977 -7.681152
v 3.155473 4.283716 -7.628085
v 3.113249 4.380041 -8.389915
v 5.510842 3.033693 -8.250464
v 5.478492 3.066775 -8.733095
v 5.168373 3.306068 -8.890835
v 5.121543 3.332068 -8.834183
v 5.058291 3.347621 -8.937774
v 5.040041 3.360561 -8.877359
v 4.994820 3.312954 -8.144190
v 5.024601 3.309688 -8.123591
v 4.869173 3.465233 -8.787951
v 4.834733 3.481241 -8.801167
v 4.281024 3.718995 -8.656896
v 3.825663 3.937568 -7.656014
v 3.677560 4.074707 -7.764122
v 3.631685 4.066242 -8.253048
v 3.458505 4.171114 -7.802738
v 3.335790 4.203342 -7.780663
v 5.543473 2.959183 -8.263189
v 5.425280 3.051281 -8.877102
v 5.311610 3.197759 -8.867460
v 5.233414 3.250505 -8.913365
v 5.168932 3.180849 -8.112633
v 4.981475 3.387772 -8.899005
v 4.942268 3.405531 -8.866282
v 4.743586 3.499378 -8.825291
v 4.691920 3.522076 -8.738281
v 4.505418 3.503811 -7.794065
v 4.459923 3.632150 -8.735131
v 3.789005 3.943473 -8.443467
v 3.894514 3.861899 -7.645629
v 3.038823 4.407582 -8.377323
v 2.857546 4.416672 -7.802838
v 2.828740 4.497061 -8.078539
v 5.542152 2.931823 -8.693232
v 5.305911 3.071237 -8.138643
v 4.897918 3.412494 -8.935790
v 4.347800 3.497672 -7.737954
v 4.059633 3.732727 -7.534368
v 3.888455 3.922686 -7.699664
v 3.731208 4.000752 -7.815915
v 2.816450 4.434045 -8.028690
v 5.459434 3.018347 -8.840124
v 5.299887 3.035518 -9.035588
v 5.105371 3.277390 -9.026155
v 5.011495 3.336789 -9.041114
v 4.952435 3.360243 -8.958534
v 4.982936 3.376519 -8.976713
v 4.280528 3.586121 -7.643733
v 4.045189 3.862032 -8.540029
v 3.941641 3.874663 -7.690821
v 3.487367 4.098887 -8.285476
v 3.272648 4.194388 -8.369638
v 5.614188 2.899439 -8.376235
v 5.416692 2.962241 -8.213375
v 5.464488 3.002136 -8.168818
v 5.444296 3.010423 -8.156153
v 5.458090 2.984572 -8.163232
v 5.405867 3.000695 -8.188302
v 5.410635 3.036702 -8.144734
v 5.412710 3.025245 -8.147194
v 5.402454 3.032887 -8.145926
v 5.345744 3.030984 -8.151561
v 5.228522 3.167599 -9.004471
v 4.963510 3.347849 -9.005824
v 4.901601 3.281911 -8.157199
v 4.774539 3.464304 -8.934052
v 4.715118 3.489698 -8.917871
v 4.606845 3.481953 -8.874304
v 4.433875 3.582582 -8.810797
v 4.314761 3.637403 -8.761799
v 4.204411 3.607888 -7.633333
v 3.894134 3.842362 -8.572655
v 3.955029 3.844539 -7.694685
v 3.679598 3.998711 -8.340252
v 3.591028 4.016075 -7.903935
v 3.496408 4.069703 -7.893586
v 3.013309 4.296630 -7.656456
v 2.832704 4.423389 -7.910146
v 5.621310 2.859499 -8.567420
v 5.436219 2.996555 -8.155615
v 5.422403 3.005597 -8.152240
v 5.428427 3.014740 -8.150828
v 5.411062 3.014293 -8.150526
v 5.400173 3.022493 -8.149095
v 5.186778 3.064349 -8.167740
v 4.984285 3.233527 -8.192568
v 5.062052 3.249485 -9.123940
v 4.975389 3.267572 -9.202293
v 4.934403 3.378474 -9.037480
v 4.858765 3.412302 -9.015331
v 4.730875 3.328740 -8.050056
v 4.029469 3.788463 -7.696396
v 4.089138 3.744006 -7.706570
v 4.073360 3.748376 -7.674502
v 2.850884 4.455459 -8.226990
v 5.641159 2.828179 -8.435345
v 5.445247 2.975929 -8.160002
v 5.429990 2.983060 -8.155056
v 5.419954 2.997110 -8.154058
v 5.373514 3.020202 -8.190228
v 4.774322 3.389046 -9.137215
v 4.770637 3.439149 -9.014681
v 4.140768 3.697106 -7.718884
v 4.116418 3.681794 -7.688303
v 4.069648 3.721044 -7.740127
v 4.008231 3.694803 -7.582324
v 3.949960 3.742261 -7.806093
v 3.391999 4.137508 -8.291732
v 2.927573 4.317774 -7.711680
v 5.578623 2.855239 -8.680620
v 4.812109 3.280987 -8.113259
v 4.469546 3.485433 -8.898439
v 4.595457 3.388340 -7.937703
v 4.267078 3.613931 -8.791819
v 4.163865 3.684145 -7.702219
v 4.080647 3.680824 -7.769578
v 3.612491 3.971780 -7.928493
v 3.349600 4.146226 -8.341446
v 3.217238 4.146345 -7.747653
v 3.132667 4.178906 -7.718834
v 3.103378 4.241426 -8.518339
v 5.482770 2.926373 -8.815895
v 5.105517 3.104408 -8.215501
v 4.869321 3.324546 -9.207020
v 4.923080 3.204299 -8.226087
v 4.349608 3.576111 -8.852116
v 4.006333 3.735529 -8.669348
v 3.928639 3.774346 -8.641800
v 4.050093 3.611222 -7.629272
v 4.047594 3.719475 -7.727762
v 4.053137 3.702993 -7.721169
v 4.046816 3.697776 -7.708385
v 4.040472 3.705314 -7.704762
v 4.033603 3.724169 -7.711154
v 4.032164 3.713255 -7.699150
v 4.006184 3.650854 -7.635717
v 5.545531 2.766063 -8.271380
v 5.529270 2.847929 -8.251348
v 5.350172 2.963603 -8.193649
v 4.990561 3.178214 -8.251211
v 4.513926 3.400419 -7.862370
v 4.422803 3.394480 -7.802280
v 4.052166 3.632590 -7.671708
v 4.038946 3.702761 -7.701323
v 3.645067 3.924202 -7.994294
v 3.733522 3.830274 -7.974936
v 3.339047 4.043869 -7.925815
v 3.241425 4.074557 -8.519270
v 3.061759 4.207622 -7.709321
v 2.878099 4.288140 -8.480783
v 2.885833 4.333231 -7.791817
v 5.584777 2.740724 -8.335916
v 5.602531 2.783018 -8.632860
v 5.391650 2.889942 -8.193582
v 5.320225 2.899267 -9.036043
v 5.347294 2.920811 -8.198620
v 5.384567 2.933518 -8.181844
v 4.602727 3.391683 -9.136131
v 4.540059 3.440481 -9.006302
v 4.224166 3.543841 -7.715663
v 4.287876 3.480530 -7.770813
v 4.181308 3.579336 -7.674276
v 4.194170 3.592761 -7.734993
v 3.707280 3.870973 -8.498583
v 3.547113 3.976045 -7.979797
v 3.375297 4.060683 -8.394001
v 3.045489 4.249989 -8.538312
v 2.811064 4.393518 -8.232005
v 5.313323 2.925144 -8.193771
v 5.159067 3.031673 -9.182902
v 5.059077 3.115917 -9.248171
v 5.017276 3.187692 -9.234850
v 4.999694 3.129059 -8.268608
v 4.773059 3.233719 -8.135597
v 4.836185 3.149923 -8.232661
v 4.720234 3.353879 -9.247774
v 4.185137 3.543214 -7.752425
v 3.622746 3.874579 -8.542752
v 3.395520 3.952462 -8.541351
v 3.308126 4.093101 -8.431406
v 3.281943 4.044188 -7.843694
v 2.963239 4.259388 -8.524097
v 2.818283 4.342562 -8.352363
v 2.819245 4.326156 -7.973494
v 5.641798 2.727372 -8.496499
v 5.523212 2.798744 -8.254554
v 5.138515 2.995740 -8.226182
v 4.889051 3.241475 -9.312858
v 4.756340 3.309006 -9.313673
v 4.669976 3.230011 -8.048569
v 4.563088 3.321808 -7.919843
v 4.272583 3.519754 -8.948410
v 4.069053 3.608113 -7.826756
v 3.640023 3.838483 -8.088282
v 5.638961 2.700528 -8.448061
v 5.480286 2.840022 -8.810981
v 4.374080 3.328678 -7.815979
v 4.223008 3.547632 -8.932037
v 4.068453 3.676929 -8.745799
v 3.462386 3.963212 -7.991879
v 3.210551 4.075471 -8.578348
v 2.945229 4.241722 -7.781640
v 2.836467 4.279045 -8.467175
v 5.504673 2.769959 -8.771038
v 4.922804 3.091350 -8.291294
v 4.469940 3.406257 -9.090029
v 4.099010 3.581677 -8.881235
v 4.119495 3.532157 -7.818524
v 3.578202 3.861372 -8.094419
v 3.156696 4.124891 -8.590812
v 2.894986 4.178125 -7.887649
v 5.174769 2.904584 -8.246592
v 5.010472 3.056725 -8.273504
v 4.597902 3.206830 -7.972370
v 4.028380 3.503064 -7.932160
v 2.775648 4.279920 -8.295173
v 5.356068 2.760675 -8.212757
v 4.735205 3.254120 -9.393852
v 4.761638 3.126962 -8.231243
v 4.211779 3.430985 -7.861728
v 3.741616 3.786403 -8.599466
v 3.291168 4.007381 -8.535605
v 3.282372 3.963022 -8.015747
v 3.240596 4.008877 -7.947649
v 3.067073 4.130912 -8.677048
v 5.545760 2.658464 -8.615555
v 5.306979 2.826823 -9.048115
v 4.531909 3.370903 -9.181366
v 4.474850 3.238721 -7.904575
v 4.434186 3.291198 -7.853724
v 4.279241 3.360241 -7.832118
v 3.955005 3.559874 -7.946390
v 3.409682 3.893801 -8.060246
v 2.851775 4.194789 -7.951707
v 5.538774 2.644697 -8.357113
v 4.998985 2.977084 -8.300880
v 5.089564 2.946007 -8.264782
v 4.887573 3.024401 -8.311736
v 4.489263 3.331453 -9.290205
v 4.089836 3.433275 -7.953918
v 3.172943 3.972425 -8.002090
v 2.990576 4.150961 -8.656306
v 2.773629 4.221494 -8.202583
v 2.789654 4.215715 -8.112190
v 5.451749 2.690527 -8.259963
v 5.185460 2.825332 -8.236464
v 5.002005 2.984794 -9.331648
v 4.903431 3.086794 -9.413578
v 4.849423 3.152068 -9.426672
v 3.722175 3.643415 -8.174129
v 3.288871 3.968834 -8.607790
v 3.173057 4.067709 -8.716607
v 2.897100 4.209518 -8.609351
v 5.577156 2.631372 -8.499125
v 5.359786 2.723568 -8.912431
v 4.798147 3.063469 -8.275141
v 4.612444 3.141551 -7.993606
v 4.211493 3.326336 -7.933650
v 4.079355 3.514010 -9.000732
v 3.841638 3.557198 -8.028627
v 3.697475 3.701032 -8.703502
v 3.756850 3.597967 -8.137964
v 3.664988 3.670589 -8.234476
v 3.594036 3.751030 -8.209938
v 3.489402 3.805714 -8.709152
v 4.715238 3.182432 -9.471292
v 4.514125 3.139202 -7.949293
v 4.327208 3.260505 -7.897920
v 3.993227 3.478154 -7.995601
v 3.633072 3.733282 -8.732319
v 3.350468 3.827308 -8.728477
v 5.507488 2.579870 -8.462339
v 5.469329 2.701710 -8.770571
v 5.241152 2.736802 -8.244006
v 5.086187 2.870056 -9.260923
v 5.037492 2.877348 -8.300672
v 4.786704 3.030733 -8.314804
v 4.385634 3.346731 -9.196697
v 4.401482 3.222073 -7.899506
v 4.148561 3.459767 -9.035394
v 3.271935 3.882479 -8.720907
v 3.167767 4.022605 -8.793678
v 3.035540 4.027484 -7.941122
v 2.976938 4.050808 -7.936850
v 2.750679 4.204187 -8.423460
v 5.346650 2.682643 -8.230172
v 4.787342 3.126747 -9.472228
v 4.785284 2.984258 -8.248755
v 4.742973 2.954763 -8.086500
v 3.901031 3.493655 -8.033872
v 3.714731 3.648927 -8.751988
v 5.509121 2.592938 -8.597080
v 5.385484 2.689638 -8.854044
v 4.766244 2.958601 -8.197601
v 4.680716 3.048878 -8.057530
v 4.601084 3.106089 -7.980012
v 3.857577 3.468298 -8.084967
v 3.167577 3.929606 -8.046834
v 2.882653 4.060497 -7.997943
v 2.788367 4.119722 -8.150595
v 2.746813 4.207962 -8.323019
v 5.492158 2.599751 -8.633999
v 5.378103 2.607417 -8.327380
v 5.150473 2.778730 -8.272332
v 5.081233 2.809109 -9.258389
v 4.745727 3.035031 -9.518680
v 4.552904 3.073637 -7.972379
v 4.288301 3.317467 -9.287822
v 3.286988 3.813778 -8.151001
v 3.055354 3.971252 -8.842308
v 3.012088 3.937528 -8.049486
v 2.818563 4.033772 -8.134607
v 2.755774 4.166767 -8.548678
v 5.436714 2.590052 -8.379499
v 4.611821 3.025024 -7.991107
v 4.414204 3.254661 -9.418211
v 4.341178 3.203051 -7.936700
v 4.254491 3.239430 -8.006485
v 3.929066 3.440150 -8.119929
v 3.739494 3.583942 -8.842760
v 3.633057 3.685685 -8.804960
v 2.762786 4.077564 -8.665970
v 2.722842 4.124208 -8.464634
v 2.731744 4.114684 -8.309353
v 5.434493 2.624780 -8.676543
v 5.082243 2.768203 -8.325006
v 4.874424 2.974602 -9.443275
v 4.814888 2.937711 -8.305358
v 4.686046 3.080249 -9.524052
v 4.686802 2.981751 -8.052481
v 4.596293 3.126471 -9.539608
v 4.654691 3.023425 -8.023794
v 4.461477 3.141239 -9.552051
v 4.497254 3.063343 -7.992443
v 4.193151 3.269664 -8.021529
v 4.127795 3.338274 -8.010239
v 4.062636 3.341358 -8.069996
v 3.998012 3.381028 -8.113376
v 3.573570 3.649226 -8.309089
v 3.200057 3.811945 -8.142345
v 3.148631 3.911667 -8.908407
v 2.913425 4.013015 -8.783330
v 2.792449 4.057160 -8.701077
v 4.841942 2.918794 -8.274987
v 4.804522 2.887686 -8.241702
v 4.777625 2.906925 -8.095104
v 3.665447 3.609361 -8.837549
v 3.629367 3.606900 -8.324901
v 3.504260 3.676427 -8.870394
v 3.438996 3.753549 -8.785792
v 3.145311 3.849380 -8.103186
v 5.423249 2.565303 -8.551029
v 5.389791 2.562378 -8.635499
v 5.253149 2.627085 -8.320402
v 5.207033 2.757036 -9.126087
v 4.884571 2.820510 -8.378105
v 4.676158 3.011951 -8.006301
v 4.687438 2.970649 -8.026178
v 4.604188 2.973067 -7.996552
v 4.267052 3.275733 -9.379009
v 4.324698 3.149294 -8.005447
v 4.026004 3.362160 -9.204332
v 4.101755 3.293556 -8.135382
v 3.792583 3.457507 -8.233461
v 2.931620 3.951988 -8.069360
v 2.871530 3.948623 -8.125819
v 5.269703 2.626648 -8.937601
v 5.159523 2.645412 -8.380067
v 4.976959 2.727371 -8.388458
v 4.706882 2.931871 -8.049097
v 4.164559 3.244587 -8.121796
v 3.966938 3.368384 -8.210219
v 2.767574 4.040878 -8.242629
v 5.363370 2.574291 -8.468312
v 5.277617 2.571030 -8.423122
v 4.805573 2.841655 -8.204763
v 4.688646 2.932485 -8.034035
v 4.659841 2.917335 -8.010692
v 4.432750 3.066393 -8.040074
v 4.231890 3.156782 -8.122191
v 4.045982 3.308579 -9.314851
v 3.606554 3.613313 -8.876575
v 3.444604 3.650404 -8.315796
v 3.305451 3.741901 -8.830765
v 4.771203 2.889042 -8.080273
v 4.802511 2.825625 -8.056685
v 4.838612 2.804042 -8.094055
v 4.028657 3.273198 -8.290814
v 3.862112 3.400836 -8.268688
v 3.602693 3.524338 -8.422376
v 3.441274 3.572965 -8.377731
v 5.284246 2.570253 -8.540760
v 5.239643 2.592243 -8.885269
v 4.910660 2.835583 -9.389606
v 4.822961 2.810800 -8.300938
v 4.862442 2.752730 -8.120093
v 4.602191 2.884482 -8.040374
v 4.188737 3.229692 -9.483602
v 4.365778 3.057145 -8.106254
v 3.893570 3.361579 -8.307334
v 3.747674 3.485216 -8.979756
v 3.739617 3.405146 -8.374898
v 2.715425 4.078297 -8.590530
v 2.721192 4.034753 -8.424562
v 5.185360 2.629711 -9.037800
v 5.023268 2.675316 -9.223176
v 4.865225 2.751864 -8.071438
v 4.831336 2.787103 -8.249973
v 4.648944 3.002871 -9.547665
v 4.691432 2.855892 -8.028955
v 3.236408 3.646633 -8.278753
v 5.177072 2.586656 -8.797142
v 5.202388 2.586903 -8.439545
v 5.103149 2.668037 -9.149042
v 5.056591 2.644501 -8.415327
v 4.752193 2.869696 -9.495806
v 4.880470 2.731304 -8.212275
v 4.702635 2.929134 -9.513577
v 4.455520 3.086541 -9.575371
v 4.250380 3.169651 -9.592852
v 4.272488 3.090367 -8.177842
v 4.101248 3.183863 -8.333235
v 3.438379 3.636679 -8.927608
v 3.328219 3.653854 -8.939823
v 2.968406 3.854662 -8.963909
v 5.236938 2.570417 -8.599064
v 4.863890 2.747339 -8.274067
v 4.807637 2.751518 -8.073057
v 4.051039 3.248411 -9.450443
v 3.646903 3.492533 -9.023825
v 3.261733 3.671821 -8.933228
v 3.060855 3.692307 -8.220881
v 2.801908 3.898885 -8.268276
v 5.154513 2.589088 -8.676491
v 5.125336 2.600582 -8.470533
v 4.869225 2.731984 -9.365467
v 4.910168 2.681970 -8.171453
v 4.857462 2.709500 -8.116254
v 4.732811 2.776403 -8.047853
v 4.444448 3.034477 -9.604765
v 4.394076 2.923735 -8.203642
v 4.214737 3.092109 -8.274258
v 3.864088 3.331950 -9.283304
v 3.918953 3.293222 -8.381423
v 3.545573 3.521524 -9.045085
v 3.551346 3.456156 -8.470716
v 3.332026 3.560585 -8.349563
v 2.881140 3.833140 -8.219207
v 2.674227 3.960073 -8.665630
v 4.933700 2.666334 -8.278000
v 4.337014 3.103955 -9.634074
v 4.477259 2.848874 -8.177725
v 4.328535 2.958953 -8.245482
v 4.026355 3.194676 -8.410929
v 3.725329 3.387332 -9.142570
v 3.108943 3.600394 -8.301518
v 5.148752 2.592652 -8.881199
v 5.092225 2.583325 -8.563836
v 4.937156 2.653786 -8.243217
v 4.962634 2.641054 -8.184041
v 4.890344 2.676760 -8.330799
v 4.821868 2.697191 -8.070478
v 3.911080 3.259418 -9.415200
v 3.827350 3.284253 -8.441319
v 3.747533 3.367029 -8.439492
v 3.397570 3.542496 -9.084234
v 2.852047 3.876384 -8.927673
v 2.708009 3.924074 -8.524727
v 2.680428 3.929575 -8.738123
v 5.046270 2.623019 -9.089705
v 5.070899 2.590720 -8.803846
v 5.079228 2.574493 -8.469414
v 4.994384 2.588234 -8.171341
v 5.048721 2.531693 -8.206990
v 5.010139 2.590660 -8.244226
v 5.048394 2.568261 -8.325884
v 4.985644 2.612866 -8.338831
v 4.919449 2.600483 -8.125241
v 4.640756 2.864459 -9.525661
v 4.534908 2.894807 -9.548238
v 4.662189 2.755785 -8.089321
v 4.121649 3.088930 -8.444836
v 3.635701 3.405330 -8.484590
v 2.739693 3.890998 -8.845640
v 5.048671 2.570324 -8.663073
v 5.063151 2.563491 -8.536077
v 5.055211 2.543250 -8.396818
v 4.832373 2.665435 -8.089768
v 4.095550 3.199018 -9.553672
v 3.960816 3.198571 -8.478118
v 3.649917 3.376078 -9.186010
v 3.173254 3.652769 -9.014147
v 2.994270 3.703774 -8.235747
v 2.787399 3.767855 -8.395815
v 2.742944 3.831194 -8.465778
v 5.029512 2.549737 -8.621875
v 4.923423 2.659730 -9.270262
v 4.953475 2.558750 -8.162992
v 4.242124 3.002484 -8.356536
v 3.735552 3.339118 -9.258932
v 3.426445 3.488506 -8.432302
v 3.013778 3.666755 -9.161793
v 2.972482 3.747737 -9.075312
v 2.681723 3.893312 -8.578300
v 5.026955 2.592548 -8.921837
v 5.057703 2.528211 -8.478385
v 5.067471 2.501186 -8.326227
v 4.694774 2.779102 -9.464146
v 4.451770 2.917552 -9.581219
v 4.162828 3.114433 -9.640302
v 3.978682 3.141142 -8.539056
v 3.667095 3.316769 -8.511064
v 3.638764 3.370488 -8.513880
v 4.988812 2.605916 -9.048981
v 4.992058 2.560783 -8.827639
v 5.028726 2.483328 -8.256815
v 4.288385 3.041123 -9.646641
v 3.912014 3.179783 -9.522536
v 3.776909 3.244166 -8.524698
v 3.770438 3.247641 -9.438043
v 3.535844 3.448664 -9.163464
v 3.503351 3.384431 -8.495895
v 3.419891 3.450491 -9.203440
v 3.033867 3.636780 -9.163584
v 2.862072 3.739365 -8.311141
v 2.716937 3.826778 -8.523846
v 4.918214 2.608526 -9.142433
v 4.942156 2.507330 -8.195782
v 4.815038 2.565936 -8.171572
v 4.416643 2.775204 -8.300629
v 4.197977 3.037694 -9.658134
v 3.627603 3.312990 -8.534407
v 3.284777 3.461582 -8.416870
v 2.894555 3.743346 -9.079889
v 5.015500 2.473469 -8.381146
v 4.961428 2.504444 -8.674981
v 4.344252 2.815034 -8.364727
v 4.100987 3.103180 -9.628754
v 3.976115 3.158868 -9.598347
v 4.000197 3.078797 -8.601969
v 3.883532 3.145475 -8.571573
v 3.589753 3.384821 -9.280007
v 3.567925 3.417670 -9.222644
v 3.372019 3.427258 -8.476650
v 3.243945 3.497316 -9.171692
v 3.137328 3.546229 -9.122572
v 2.949744 3.655864 -8.278774
v 2.654511 3.859381 -8.778586
v 2.681688 3.871706 -8.644382
v 5.004240 2.467135 -8.461134
v 4.248870 2.909691 -8.477180
v 4.112359 2.983217 -8.602476
v 3.521654 3.364813 -9.356915
v 3.529943 3.280139 -8.554006
v 3.197416 3.471798 -8.402647
v 4.925338 2.454280 -8.396772
v 4.785092 2.650281 -9.319866
v 4.666996 2.696954 -9.396347
v 4.311684 2.909590 -9.608198
v 4.045587 3.071265 -9.643301
v 3.671925 3.285342 -9.393497
v 3.421936 3.320967 -8.543270
v 3.061011 3.551734 -8.358684
v 4.944009 2.455801 -8.537746
v 4.923225 2.451120 -8.603943
v 4.923798 2.530999 -8.928653
v 4.897558 2.485456 -8.279575
v 4.438299 2.833610 -9.538705
v 4.552657 2.662969 -8.270252
v 4.316361 2.794008 -8.487608
v 3.731044 3.184737 -8.588831
v 3.562799 3.316634 -9.409593
v 3.587903 3.201519 -8.621849
v 3.362628 3.389217 -9.330074
v 3.281433 3.464113 -9.200190
v 2.720736 3.731827 -8.531455
v 2.734181 3.743292 -8.694589
v 2.672052 3.805452 -8.837607
v 4.823755 2.586371 -9.212889
v 4.767294 2.530027 -8.247832
v 3.075539 3.586190 -9.167761
v 2.653792 3.782348 -8.805391
v 4.895563 2.463436 -8.695732
v 4.442978 2.710124 -8.333626
v 4.195450 2.873397 -8.642824
v 3.874479 3.147706 -9.595049
v 3.848316 3.016627 -8.734058
v 3.653591 3.239435 -9.498399
v 3.166968 3.405445 -8.479758
v 2.980378 3.545600 -8.394097
v 2.731357 3.704412 -8.498755
v 2.675757 3.759219 -8.763469
v 4.817103 2.478611 -8.414685
v 4.621753 2.597718 -8.253300
v 4.399226 2.710671 -8.422462
v 4.118032 2.901278 -8.713480
v 3.633999 3.123308 -8.650509
v 3.255374 3.339924 -8.526364
v 2.946064 3.629717 -9.188551
v 2.662194 3.710340 -8.910318
v 4.839048 2.469088 -8.860611
v 4.840019 2.495534 -8.972745
v 4.803325 2.523016 -9.076550
v 4.051493 2.928839 -8.775476
v 3.718285 3.167618 -9.571529
v 2.747817 3.725977 -8.765903
v 4.737248 2.587500 -9.241398
v 4.629896 2.631388 -9.313402
v 4.659172 2.548873 -8.328981
v 4.557947 2.596902 -8.337801
v 4.478537 2.657482 -8.366071
v 4.152620 2.899621 -9.619093
v 4.018532 2.971117 -9.658802
v 3.829550 3.103705 -9.630404
v 3.727378 3.022039 -8.733610
v 3.528844 3.270732 -9.509424
v 3.210454 3.411080 -9.280392
v 2.987197 3.572198 -9.205469
v 2.883275 3.552538 -9.242616
v 4.722888 2.497102 -8.478924
v 4.267966 2.758660 -8.692963
v 3.460843 3.142901 -8.641853
v 3.399850 3.288550 -9.546078
v 3.122052 3.447460 -9.235950
v 2.664104 3.647900 -8.957094
v 2.663539 3.700084 -8.882797
v 4.707750 2.484829 -8.695517
v 4.571456 2.570185 -8.396119
v 4.487710 2.591883 -8.546570
v 4.411855 2.631199 -8.593799
v 4.188411 2.789975 -8.783072
v 3.554219 3.078208 -8.704796
v 3.053151 3.496790 -9.221818
v 2.914332 3.465572 -8.539966
v 2.762711 3.591488 -8.579649
v 2.764193 3.646030 -8.835302
v 4.639366 2.523746 -8.970545
v 4.644939 2.577221 -9.186760
v 4.486040 2.670614 -9.371871
v 3.972402 3.009070 -9.663835
v 3.579592 3.188429 -9.573772
v 3.357864 3.336598 -9.438595
v 2.769496 3.607498 -8.748850
v 4.609375 2.526862 -8.587487
v 4.534252 2.609527 -9.240710
v 4.111490 2.802461 -8.898487
v 3.147375 3.297499 -8.560178
v 2.968419 3.417433 -8.540146
v 2.845742 3.473542 -8.589040
v 2.765063 3.533521 -8.663881
v 4.618999 2.508961 -8.850842
v 4.649812 2.497903 -8.754694
v 4.578844 2.565476 -9.082733
v 3.733843 3.003342 -9.655831
v 3.656418 3.115284 -9.615734
v 3.288330 3.192504 -8.619707
v 2.913332 3.478566 -9.317093
v 2.701466 3.577109 -8.944946
v 4.420298 2.597021 -8.756384
v 4.308138 2.655083 -8.827290
v 3.999967 2.887258 -9.617984
v 4.088193 2.787369 -8.947161
v 3.632484 3.002369 -8.741405
v 3.297757 3.268031 -9.567190
v 3.203012 3.271026 -8.582764
v 3.068177 3.416540 -9.335382
v 2.981175 3.456252 -9.308472
v 2.759523 3.556024 -8.861882
v 4.510205 2.552218 -8.815788
v 4.380111 2.638347 -9.264812
v 3.904679 2.929852 -9.655994
v 4.466432 2.567514 -8.976669
v 4.367348 2.604353 -9.073645
v 4.262084 2.666330 -9.283516
v 3.362314 3.077178 -8.682199
v 2.842702 3.523079 -9.221734
v 4.331474 2.622305 -8.951931
v 4.237679 2.653051 -8.976118
v 3.783943 2.881696 -8.876328
v 3.501393 3.128907 -9.629393
v 3.379035 3.191240 -9.618544
v 4.197534 2.690689 -9.350357
v 3.449928 2.953025 -8.752782
v 3.252450 3.147632 -8.658413
v 3.062805 3.275288 -8.618075
v 2.758987 3.469106 -9.143114
v 2.733371 3.508842 -9.042426
v 2.743107 3.488699 -8.737976
v 4.299758 2.626304 -9.142597
v 4.155450 2.683740 -9.058859
v 3.728714 2.961839 -9.651047
v 3.126523 3.202302 -8.635251
v 2.985569 3.402340 -9.332324
v 2.844581 3.370561 -8.722376
v 4.266028 2.662717 -9.209418
v 4.267229 2.631599 -9.041670
v 4.187689 2.655470 -9.164927
v 3.982506 2.707325 -9.092216
v 3.867563 2.752614 -9.014036
v 4.176010 2.667389 -9.242247
v 4.053174 2.719961 -9.050894
v 3.842231 2.857484 -9.607960
v 3.547614 3.040671 -9.646391
v 3.157719 3.241979 -9.565884
v 3.069441 3.176817 -8.702559
v 2.976578 3.267665 -8.699127
v 2.842069 3.439467 -9.315351
v 2.753657 3.480980 -9.089789
v 2.722826 3.478642 -9.044973
v 4.091989 2.668095 -9.328071
v 3.554647 2.988789 -9.637260
v 3.126564 3.134163 -8.687714
v 2.972215 3.335677 -9.409269
v 2.889294 3.383709 -9.406031
v 2.801628 3.424511 -9.247494
v 4.059280 2.678604 -9.165153
v 3.332386 3.068923 -9.645050
v 3.306464 2.993717 -8.723143
v 3.159998 3.197842 -9.605083
v 2.867717 3.305594 -8.764042
v 2.779170 3.338545 -8.892344
v 3.720513 2.844082 -9.583723
v 3.666113 2.812307 -8.907221
v 2.747736 3.403133 -9.159925
v 2.733249 3.390420 -8.997208
v 2.746461 3.386462 -8.911041
v 4.032198 2.669708 -9.257160
v 3.483217 2.901919 -8.810438
v 3.066755 3.246913 -9.511063
v 2.839315 3.356061 -9.353325
v 3.177524 3.017754 -8.714609
v 2.988129 3.178084 -8.762675
v 2.895837 3.308693 -9.439920
v 2.817362 3.325567 -9.286105
v 3.367421 2.954366 -8.761485
v 3.159597 3.111530 -9.622796
v 3.845904 2.649092 -9.122255
v 3.552677 2.839873 -9.557471
v 2.747673 3.306619 -9.055429
v 3.889841 2.640393 -9.265396
v 3.703218 2.706389 -9.433830
v 3.596522 2.795679 -8.943640
v 3.029365 3.182890 -9.580452
v 2.911362 3.181056 -8.871834
v 2.838507 3.240923 -8.934546
v 3.217100 2.955442 -8.726341
v 3.038379 3.129919 -9.604632
v 2.861611 3.218560 -9.268150
v 2.767467 3.305944 -9.115492
v 3.669832 2.707233 -8.984774
v 3.364586 2.824606 -8.813249
v 2.828956 3.245894 -9.360895
v 2.783824 3.257090 -9.034818
v 3.662643 2.588742 -9.086100
v 3.545961 2.762111 -8.962692
v 3.346711 2.875306 -9.550209
v 3.284064 2.866370 -8.777084
v 2.939577 3.105896 -8.910487
v 3.770391 2.623801 -9.303622
v 3.790187 2.607003 -9.146406
v 3.424168 2.766496 -8.867598
v 3.155911 3.033579 -9.601673
v 3.794372 2.604874 -9.252715
v 3.617823 2.712971 -9.417149
v 3.492650 2.794282 -9.506522
v 3.071027 3.057821 -9.607844
v 2.846705 3.133431 -9.024605
v 2.802434 3.151471 -9.108357
v 3.661522 2.644158 -9.030581
v 3.586092 2.694367 -9.025236
v 3.199025 2.873472 -8.789380
v 2.899933 3.136154 -9.425385
v 2.852981 3.123660 -9.361631
v 3.692766 2.581677 -9.198709
v 3.022044 3.001015 -8.918299
v 3.141940 2.852711 -8.871058
v 2.966644 3.075409 -8.980869
v 2.970898 3.046703 -9.025311
v 2.861939 3.108923 -9.098493
v 2.853496 3.104579 -9.266846
v 3.684404 2.574951 -9.134747
v 3.291899 2.860994 -9.514603
v 2.873251 3.078710 -9.157043
v 3.585256 2.585320 -9.117577
v 3.495053 2.742513 -9.410347
v 3.271229 2.759370 -8.846200
v 3.025152 2.972395 -9.511898
v 3.059354 2.930959 -8.948646
v 2.942356 3.018999 -9.499596
v 2.940851 2.992992 -9.171407
v 2.886778 3.042976 -9.384256
v 3.420731 2.707750 -9.330576
v 3.514208 2.611507 -9.069780
v 3.287749 2.799955 -9.408522
v 3.206850 2.803310 -8.832207
v 3.109540 2.852659 -8.935802
v 2.994260 2.941865 -9.038978
v 3.428429 2.629493 -8.989447
v 3.307717 2.712632 -8.870689
v 2.917250 3.014140 -9.269201
v 3.524716 2.589562 -9.152731
v 3.111813 2.902340 -9.457926
v 2.972792 2.916464 -9.118472
v 2.932875 2.954984 -9.386484
v 2.967341 2.912273 -9.319334
v 3.188334 2.800371 -8.896469
v 3.242929 2.760381 -9.341286
v 3.208120 2.736570 -8.915724
v 3.080696 2.817094 -8.991743
v 3.022021 2.846237 -9.184393
v 3.336991 2.632543 -9.152818
v 3.348689 2.639227 -8.981371
v 3.168106 2.757742 -8.945354
v 3.074457 2.835707 -9.316520
v 3.426176 2.599442 -9.098932
v 3.252335 2.713230 -8.959308
v 3.287685 2.659890 -8.981680
v 3.154103 2.744809 -9.238704
v 3.160294 2.715480 -9.029059
v 3.084240 2.764014 -9.117446
v 3.044733 2.822949 -9.211546
v 3.194729 2.670775 -9.131514
v 3.251688 2.642094 -9.076141
vn 0.6888 0.4655 -0.5558
vn 0.7472 0.3450 0.5681
vn 0.8003 0.4300 -0.4180
vn 0.7962 0.1209 -0.5928
vn 0.8545 0.1556 -0.4956
vn 0.6525 0.4583 -0.6036
vn 0.6906 0.1401 0.7095
vn -0.9758 0.1405 -0.1677
vn 0.8950 0.2429 -0.3742
vn 0.4559 0.8858 0.0871
vn -0.1301 -0.0327 -0.9910
vn 0.6246 -0.4892 -0.6088
vn -0.8517 0.4060 -0.3312
vn 0.7259 0.1845 -0.6626
vn -0.9911 -0.1052 0.0821
vn -0.9920 -0.0812 0.0964
vn -0.8921 -0.0663 -0.4470
vn -0.9192 -0.3924 -0.0337
vn -0.3724 0.5261 0.7646
vn -0.9513 -0.2647 -0.1578
vn 0.7154 0.0181 -0.6985
vn -0.1209 0.7447 0.6563
vn -0.1453 0.8287 0.5405
vn 0.7961 0.1622 0.5830
vn -0.7787 -0.2335 -0.5823
vn -0.9114 -0.4099 0.0364
vn 0.7993 0.0897 0.5942
vn -0.3488 0.6311 0.6929
vn 0.6557 0.3370 -0.6756
vn -0.9918 -0.1158 0.0544
vn 0.8685 0.2688 -0.4165
vn 0.5902 0.4406 -0.6764
vn 0.8384 0.3412 -0.4251
vn -0.7800 0.0402 -0.6245
vn 0.9661 0.2024 -0.1600
vn 0.8672 0.3664 -0.3373
vn -0.9415 0.2749 -0.1949
vn 0.8198 0.3497 -0.4536
vn -0.9467 -0.2491 0.2044
vn -0.9695 -0.1408 -0.2005
vn 0.9196 0.3338 -0.2070
vn 0.5653 -0.7463 0.3515
vn -0.9142 -0.3425 0.2168
vn 0.9420 -0.1204 0.3133
vn -0.4556 0.0992 -0.8846
vn -0.1968 -0.7098 0.6763
vn -0.0147 -0.7523 0.6586
vn 0.9283 0.2236 -0.2971
vn 0.7975 0.3896 -0.4607
vn 0.8567 0.3853 -0.3430
vn 0.2924 0.7074 -0.6435
vn -0.9277 -0.1203 0.3533
vn 0.5592 -0.6251 0.5445
vn 0.9329 0.3014 -0.1969
vn 0.4634 -0.6989 0.5448
vn -0.3321 -0.6794 0.6544
vn -0.1771 0.8295 -0.5297
vn 0.9790 0.1932 0.0647
vn -0.9826 -0.1728 0.0676
vn 0.2815 -0.6868 0.6701
vn 0.9896 0.1407 0.0299
vn -0.9553 -0.2664 0.1285
vn -0.1147 0.8369 -0.5353
vn -0.4193 -0.7036 0.5737
vn 0.4382 0.6511 -0.6197
vn -0.4542 0.7427 -0.4920
vn 0.2826 -0.7794 0.5592
vn -0.3057 -0.7607 0.5726
vn -0.1763 0.8285 -0.5315
vn -0.0844 -0.8839 0.4599
vn 0.8544 -0.1179 0.5061
vn 0.0383 -0.7468 0.6639
vn -0.3023 0.8179 -0.4895
vn -0.1851 0.8047 -0.5640
vn 0.0404 -0.8032 0.5943
vn 0.3488 0.5992 -0.7206
vn -0.1222 -0.8514 0.5100
vn 0.2449 0.8251 -0.5091
vn -0.3991 0.7835 -0.4763
vn 0.2622 0.7951 -0.5469
vn 0.7096 0.4676 -0.5272
vn 0.4530 0.6386 -0.6221
vn 0.1954 -0.9372 0.2888
vn 0.6988 0.1640 -0.6963
vn 0.2001 0.7435 -0.6381
vn 0.3229 -0.8153 0.4805
vn -0.6281 -0.5964 0.4999
vn 0.8982 0.0771 -0.4327
vn 0.4226 0.6538 -0.6277
vn 0.6749 0.3971 -0.6219
vn 0.0428 0.7089 -0.7040
vn 0.8463 0.1926 0.4967
vn 0.6733 -0.2659 0.6899
vn -0.5578 -0.4802 0.6770
vn -0.4650 -0.6103 0.6413
vn 0.8128 0.2573 -0.5226
vn 0.6300 0.5736 -0.5235
vn -0.1131 -0.7929 0.5988
vn -0.6917 -0.3114 0.6515
vn -0.5594 -0.5231 0.6430
vn -0.0942 0.7922 -0.6030
vn 0.0271 -0.9130 0.4070
vn -0.1301 -0.8313 0.5404
vn -0.4795 -0.6336 0.6072
vn -0.4752 -0.6266 0.6177
vn 0.2434 0.6961 -0.6755
vn 0.1673 0.8213 -0.5454
vn -0.5844 -0.5736 0.5740
vn 0.5949 0.5532 -0.5831
vn -0.4790 -0.7627 -0.4347
vn -0.2886 0.8355 -0.4676
vn 0.5821 0.5117 -0.6319
vn 0.7297 0.2144 0.6493
vn 0.2341 0.8047 -0.5456
vn 0.6905 0.4246 0.5856
vn -0.9038 -0.4213 -0.0745
vn -0.0615 -0.1686 0.9838
vn -0.8255 -0.2894 -0.4845
vn 0.5324 -0.4960 0.6860
vn -0.6321 -0.4863 0.6033
vn -0.6426 -0.4902 0.5889
vn -0.0952 -0.1452 0.9848
vn -0.2914 -0.7880 0.5424
vn 0.7505 0.1048 0.6525
vn -0.1217 0.9007 -0.4172
vn 0.1016 0.8865 -0.4515
vn -0.0269 0.8228 -0.5676
vn 0.8044 0.2414 0.5428
vn -0.5532 0.5346 0.6389
vn 0.1389 0.8036 -0.5787
vn 0.1556 -0.7951 -0.5862
vn -0.0603 -0.5651 0.8228
vn -0.1283 0.8142 -0.5662
vn -0.2074 -0.7136 0.6692
vn 0.6693 0.2865 0.6856
vn 0.5859 0.5564 -0.5892
vn 0.2010 0.5216 0.8292
vn 0.4971 0.5606 0.6623
vn -0.5408 -0.5060 0.6719
vn -0.5935 -0.5914 0.5459
vn -0.0877 -0.8155 0.5720
vn -0.6685 0.4482 -0.5935
vn 0.1268 -0.8522 -0.5075
vn 0.0878 -0.6961 -0.7126
vn -0.5863 -0.5482 0.5964
vn 0.1149 0.7362 -0.6669
vn 0.0431 -0.7377 -0.6737
vn -0.3799 -0.6123 0.6933
vn -0.9977 -0.0350 -0.0577
vn 0.0678 -0.8830 -0.4645
vn -0.5134 -0.2365 -0.8249
vn -0.8313 -0.0679 -0.5516
vn -0.7048 -0.5501 0.4480
vn -0.8673 -0.1227 -0.4824
vn 0.6351 0.7720 -0.0255
vn 0.4732 0.8592 0.1945
vn 0.4993 0.8578 0.1224
vn 0.5448 0.8233 0.1594
vn 0.4974 0.8588 0.1228
vn 0.5296 0.8251 0.1966
vn 0.4389 0.8885 0.1340
vn 0.4632 0.8859 -0.0233
vn 0.1007 0.9104 0.4012
vn 0.1469 0.9869 0.0663
vn 0.6869 0.7261 0.0305
vn 0.5874 0.7916 0.1681
vn 0.6654 0.7232 -0.1847
vn 0.6784 0.7139 -0.1737
vn 0.1704 0.9326 0.3180
vn 0.1470 0.9869 0.0660
vn 0.8421 0.3940 -0.3682
vn 0.5895 0.7824 0.2009
vn 0.7901 0.4796 -0.3818
vn 0.3522 0.8011 0.4839
vn 0.3315 0.8320 0.4448
vn 0.5704 0.6304 -0.5266
vn 0.1501 0.9034 0.4017
vn 0.7223 0.5235 -0.4519
vn 0.1815 0.9266 0.3295
vn 0.0765 0.9865 -0.1446
vn 0.1420 0.9662 -0.2151
vn 0.1582 0.9859 0.0545
vn 0.6498 0.7065 0.2804
vn 0.6499 0.7087 0.2746
vn 0.2997 0.7837 0.5440
vn 0.7903 0.4817 -0.3787
vn 0.6078 0.6613 -0.4397
vn 0.4344 0.8300 -0.3498
vn 0.8574 0.5136 -0.0319
vn 0.8419 0.5296 -0.1036
vn 0.1699 0.8778 0.4479
vn -0.0504 0.9374 0.3445
vn 0.0190 0.8175 -0.5756
vn -0.0368 0.9330 0.3580
vn -0.0319 0.9708 -0.2378
vn 0.8427 0.3944 -0.3665
vn 0.0863 0.7795 0.6204
vn 0.4300 0.3166 -0.8455
vn -0.0374 0.9327 0.3586
vn -0.0382 0.9348 0.3532
vn 0.7030 0.6417 0.3066
vn 0.1603 0.8583 0.4874
vn -0.7060 0.4108 -0.5768
vn -0.2672 0.9629 -0.0370
vn -0.3017 0.9426 0.1429
vn 0.8204 0.5665 -0.0774
vn 0.7875 0.5765 0.2177
vn 0.6748 0.5902 0.4431
vn 0.4233 0.6412 -0.6400
vn 0.5281 0.5967 -0.6042
vn -0.0236 0.2154 -0.9762
vn -0.1180 0.8251 -0.5525
vn -0.1404 0.9838 -0.1116
vn -0.1987 0.9693 0.1446
vn 0.8774 0.4420 -0.1866
vn 0.7927 0.5672 0.2236
vn 0.2076 0.4361 -0.8756
vn 0.8700 0.2946 -0.3954
vn 0.7853 0.5554 0.2736
vn 0.6729 0.5945 0.4402
vn 0.7620 0.1780 -0.6226
vn 0.2680 0.6877 0.6747
vn 0.5632 0.4534 -0.6909
vn 0.1447 0.8266 0.5438
vn 0.5489 0.2388 0.8011
vn 0.0292 0.3466 -0.9376
vn 0.8504 0.5017 0.1584
vn 0.7882 0.1914 -0.5849
vn 0.8216 0.1548 -0.5486
vn 0.2872 0.6949 0.6593
vn 0.6004 0.3020 -0.7405
vn 0.1253 0.8321 0.5403
vn -0.0788 0.7715 -0.6313
vn -0.2908 0.8803 0.3749
vn -0.1622 0.8264 -0.5392
vn -0.3129 0.9058 -0.2857
vn -0.3477 0.8933 0.2849
vn 0.7898 0.1712 -0.5890
vn 0.8665 0.0436 -0.4973
vn 0.8368 0.0337 -0.5465
vn 0.2117 0.7325 0.6471
vn 0.2754 0.6117 -0.7416
vn -0.2524 0.8445 0.4724
vn -0.3431 0.8644 0.3676
vn 0.8983 0.4130 -0.1499
vn 0.6423 0.5125 0.5699
vn 0.6169 0.5058 0.6029
vn 0.2647 0.6090 0.7477
vn 0.5759 0.3548 -0.7365
vn -0.0388 0.7581 0.6510
vn 0.2167 0.6983 -0.6822
vn -0.1050 0.6680 0.7367
vn -0.2823 0.8207 0.4968
vn 0.8703 0.1477 -0.4698
vn 0.7606 0.1496 -0.6318
vn 0.7122 0.1836 -0.6775
vn 0.3140 0.8427 -0.4374
vn -0.3022 0.8211 0.4843
vn -0.3004 0.8219 0.4839
vn 0.5658 0.3966 0.7229
vn 0.2727 0.5936 0.7572
vn -0.3528 0.7191 0.5987
vn -0.1967 0.7098 -0.6764
vn -0.3562 0.8510 0.3859
vn -0.4105 0.8784 0.2447
vn 0.9279 0.2332 0.2909
vn 0.8941 0.2503 0.3714
vn 0.8469 0.2060 -0.4903
vn 0.7641 0.2238 -0.6050
vn 0.1734 0.5925 0.7867
vn 0.0470 0.6414 0.7658
vn -0.1165 0.6435 0.7565
vn -0.4615 0.8213 -0.3354
vn -0.5367 0.8253 -0.1758
vn -0.5025 0.8641 -0.0293
vn -0.4833 0.8706 -0.0920
vn 0.9241 0.1127 -0.3651
vn 0.8359 0.0995 -0.5397
vn 0.4371 0.3480 0.8294
vn 0.7909 0.1620 -0.5901
vn -0.2712 0.5667 0.7780
vn 0.2275 0.5455 -0.8067
vn 0.1557 0.6032 -0.7823
vn -0.2763 0.6632 -0.6956
vn -0.3718 0.8428 0.3891
vn 0.9311 0.1059 -0.3491
vn 0.9090 0.1985 0.3666
vn 0.9097 0.2185 0.3530
vn 0.8520 0.0712 -0.5186
vn 0.7428 0.4952 -0.4505
vn -0.3814 0.8290 0.4092
vn -0.4746 0.7460 -0.4671
vn -0.5168 0.7993 0.3067
vn 0.6486 -0.6087 0.4569
vn 0.6366 0.1209 0.7617
vn 0.2074 0.5830 -0.7855
vn -0.1244 0.6546 0.7457
vn -0.2699 0.6995 -0.6617
vn 0.8570 0.1977 -0.4760
vn 0.8539 0.4169 -0.3115
vn 0.6428 0.4329 -0.6320
vn 0.2513 0.4851 0.8375
vn 0.4393 0.3839 -0.8122
vn -0.3573 0.5876 0.7260
vn -0.1187 0.5742 -0.8101
vn -0.3168 0.6601 0.6811
vn -0.3337 0.7120 0.6178
vn -0.5064 0.7907 0.3440
vn 0.9069 -0.0316 -0.4202
vn 0.6569 0.2166 0.7222
vn 0.9152 0.2574 -0.3099
vn -0.7812 0.5995 0.1743
vn -0.7777 0.6284 -0.0179
vn 0.8605 0.1469 -0.4877
vn 0.4404 0.3010 0.8458
vn -0.1592 0.8450 0.5105
vn -0.7085 0.5117 -0.4860
vn -0.6199 0.6741 0.4015
vn 0.8911 0.3785 0.2505
vn 0.6637 0.1610 0.7305
vn 0.8532 0.1534 -0.4985
vn 0.8514 0.1607 -0.4994
vn 0.5767 0.2234 0.7858
vn 0.8287 0.2982 -0.4737
vn 0.7810 0.3680 -0.5047
vn 0.1644 0.4041 0.8998
vn -0.0357 0.4095 -0.9116
vn -0.7861 0.5291 -0.3195
vn 0.5124 0.4490 0.7320
vn 0.9066 0.2312 -0.3530
vn 0.6642 0.3871 -0.6395
vn 0.4238 0.3580 -0.8320
vn 0.4367 0.3523 -0.8277
vn 0.1129 0.4279 0.8967
vn -0.0350 0.3796 -0.9245
vn -0.1383 0.6207 0.7718
vn 0.0646 0.3515 -0.9340
vn -0.1065 0.5967 -0.7954
vn -0.6056 0.7049 0.3693
vn 0.8959 0.1075 0.4310
vn 0.8326 -0.0136 -0.5537
vn 0.8695 -0.1094 -0.4817
vn 0.5277 0.5480 0.6490
vn 0.6992 0.4438 0.5606
vn 0.8904 0.1720 -0.4215
vn -0.1175 0.3883 0.9140
vn 0.2527 0.2979 -0.9205
vn -0.1995 0.4496 0.8706
vn -0.8322 0.1844 -0.5228
vn -0.6015 0.4619 -0.6518
vn -0.7080 0.5082 -0.4903
vn -0.5743 0.7354 0.3597
vn 0.8896 0.4536 -0.0527
vn 0.9166 -0.0709 -0.3935
vn 0.8807 0.3988 0.2554
vn 0.2851 0.2796 0.9168
vn 0.6892 0.3645 -0.6262
vn 0.4882 0.2827 -0.8257
vn 0.0875 0.5244 -0.8469
vn -0.3454 0.4891 0.8009
vn -0.3640 0.3041 -0.8803
vn -0.5557 0.6291 0.5435
vn -0.8797 0.4349 -0.1924
vn 0.8820 0.1849 0.4335
vn 0.8511 0.0545 -0.5221
vn 0.5697 0.2367 0.7870
vn 0.1530 0.5062 0.8487
vn -0.0552 0.3649 -0.9294
vn 0.3099 0.4024 -0.8614
vn -0.3584 0.4737 0.8044
vn -0.8702 0.4299 0.2407
vn -0.9072 0.4101 0.0941
vn 0.6349 0.1942 0.7478
vn 0.8987 -0.0539 -0.4352
vn 0.2520 0.2518 0.9344
vn 0.4452 0.2960 -0.8451
vn -0.3554 0.4917 0.7949
vn -0.5966 0.4168 -0.6858
vn -0.7115 0.2778 0.6455
vn -0.8730 0.4227 0.2432
vn -0.7040 0.5450 0.4554
vn -0.8160 0.5773 -0.0302
vn 0.8091 0.1507 0.5681
vn 0.5677 0.1776 0.8039
vn 0.5546 -0.4230 -0.7166
vn 0.1131 0.2984 0.9477
vn 0.0778 0.0715 -0.9944
vn -0.6797 -0.0207 -0.7332
vn 0.9103 0.1390 -0.3900
vn 0.9063 0.1450 -0.3970
vn 0.9132 0.0386 -0.4056
vn 0.5921 0.1643 0.7889
vn 0.8974 -0.0185 -0.4408
vn 0.4859 -0.0652 -0.8716
vn 0.3228 -0.3074 -0.8952
vn -0.7593 0.4822 0.4371
vn -0.4214 0.1024 0.9011
vn -0.6280 0.3838 0.6769
vn -0.9181 0.2692 0.2907
vn 0.9326 -0.0723 0.3535
vn 0.8537 0.0618 -0.5171
vn 0.5061 0.0967 0.8570
vn 0.4788 -0.0948 -0.8728
vn 0.3935 0.2043 -0.8963
vn -0.0748 0.1426 0.9869
vn 0.0675 0.0736 -0.9950
vn -0.1619 0.2593 0.9521
vn -0.9176 0.0448 -0.3950
vn -0.9659 0.0334 -0.2567
vn -0.9150 0.2196 0.3385
vn 0.9425 0.0179 -0.3336
vn 0.8473 0.0262 -0.5304
vn 0.9226 -0.0861 -0.3760
vn 0.8415 0.1133 -0.5283
vn -0.1013 0.1343 0.9857
vn 0.0720 0.1330 -0.9885
vn 0.2884 0.2610 -0.9212
vn 0.0851 0.2735 -0.9581
vn -0.6011 0.3955 -0.6944
vn -0.7655 0.1948 -0.6132
vn -0.4511 0.5784 0.6797
vn -0.9912 0.0792 -0.1059
vn -0.9907 0.0129 0.1353
vn 0.8039 0.0857 -0.5886
vn 0.5927 0.1660 0.7882
vn 0.4843 0.1887 0.8543
vn 0.8723 0.0526 -0.4861
vn 0.8684 0.0625 -0.4919
vn 0.2190 0.0551 0.9742
vn 0.5056 0.0848 -0.8586
vn 0.0057 0.0683 -0.9976
vn -0.5015 0.0946 -0.8600
vn -0.3789 0.2390 -0.8940
vn -0.5869 0.3783 0.7158
vn 0.8027 -0.0990 0.5880
vn 0.8577 0.0715 -0.5091
vn 0.1998 0.0798 0.9766
vn 0.4444 -0.0608 -0.8938
vn 0.8127 0.2345 -0.5334
vn 0.3812 0.1435 -0.9133
vn -0.1909 0.2389 0.9521
vn -0.4858 0.0780 -0.8706
vn -0.4307 0.3964 0.8108
vn -0.5866 0.3794 0.7155
vn -0.7637 0.1495 -0.6280
vn -0.9312 0.3210 -0.1726
vn -0.9945 -0.0022 -0.1044
vn -0.9873 0.0566 0.1484
vn 0.9189 -0.1184 0.3762
vn 0.8369 0.0303 -0.5464
vn 0.8571 -0.1340 -0.4974
vn -0.0955 -0.0346 0.9948
vn -0.0973 0.1070 0.9895
vn -0.6786 0.0895 -0.7290
vn -0.9702 -0.0355 -0.2398
vn 0.8828 -0.1436 0.4472
vn 0.7457 -0.1298 0.6535
vn 0.6542 -0.0626 0.7537
vn 0.2267 -0.3370 -0.9138
vn 0.2565 -0.4609 -0.8496
vn -0.4445 0.2348 -0.8645
vn -0.9962 -0.0593 -0.0639
vn 0.1475 0.1701 0.9743
vn -0.0981 0.2832 0.9540
vn -0.0492 -0.0748 -0.9960
vn 0.6304 0.1363 -0.7642
vn -0.0004 -0.2528 -0.9675
vn -0.1964 -0.2905 -0.9365
vn -0.4233 0.3281 0.8445
vn -0.3956 -0.0607 -0.9164
vn -0.5151 0.0882 -0.8526
vn -0.7101 0.1674 -0.6839
vn -0.8507 0.2700 0.4510
vn -0.8590 0.0859 0.5047
vn -0.9906 0.1108 0.0809
vn 0.8635 -0.4719 0.1781
vn 0.8174 -0.2137 -0.5350
vn 0.4330 -0.3596 -0.8265
vn 0.9051 -0.3408 -0.2542
vn 0.3152 0.0524 -0.9476
vn -0.1281 0.2025 0.9709
vn -0.1769 0.1715 0.9692
vn -0.8803 0.0053 -0.4745
vn -0.4145 -0.0669 -0.9076
vn -0.9864 0.1528 -0.0596
vn -0.9977 0.0115 -0.0663
vn -0.9247 0.1693 0.3409
vn 0.8724 -0.2736 -0.4051
vn 0.8641 -0.2818 -0.4170
vn 0.9178 -0.0898 -0.3867
vn 0.8461 -0.0646 -0.5291
vn 0.4051 0.0636 0.9121
vn 0.6337 -0.0848 -0.7689
vn 0.3494 -0.0477 -0.9357
vn 0.2246 -0.4572 -0.8605
vn -0.5798 0.2873 -0.7624
vn -0.6929 0.2589 0.6729
vn -0.8964 0.0432 -0.4411
vn -0.9926 0.0743 -0.0957
vn 0.9126 0.0065 0.4089
vn 0.6482 -0.0708 0.7582
vn 0.8856 -0.0371 -0.4629
vn 0.5860 -0.0113 -0.8103
vn 0.1255 0.1226 0.9845
vn 0.6707 0.1873 -0.7177
vn -0.2127 -0.1088 -0.9710
vn -0.6285 -0.6081 0.4850
vn -0.6257 -0.7153 0.3112
vn -0.6624 0.0394 -0.7481
vn -0.7482 0.2342 0.6207
vn -0.9939 0.0405 0.1022
vn 0.9953 -0.0955 0.0150
vn 0.8515 -0.0676 -0.5201
vn 0.7451 0.1149 -0.6570
vn 0.7301 -0.0252 -0.6829
vn 0.4474 0.0048 -0.8943
vn -0.0963 0.0149 0.9952
vn 0.0943 -0.1352 -0.9863
vn 0.6851 0.4359 0.5836
vn -0.1048 0.8185 -0.5649
vn 0.6281 0.5167 0.5818
vn -0.9824 -0.1645 -0.0887
vn -0.1302 -0.0607 -0.9896
vn -0.2310 -0.3464 -0.9092
vn 0.2552 -0.2708 -0.9282
vn -0.3236 0.0682 -0.9437
vn -0.7283 -0.0334 -0.6844
vn -0.6967 0.2667 0.6659
vn -0.9920 0.0798 -0.0976
vn -0.9951 0.0587 0.0801
vn 0.6382 0.0272 0.7694
vn 0.9037 -0.0980 -0.4167
vn 0.4217 -0.0108 0.9067
vn 0.2255 0.1678 0.9597
vn -0.0129 0.0162 -0.9998
vn 0.2344 -0.2814 -0.9305
vn 0.5954 -0.5682 0.5681
vn 0.8252 -0.2139 -0.5228
vn -0.0968 -0.2510 -0.9631
vn 0.0927 -0.1155 -0.9890
vn -0.2627 0.0517 0.9635
vn -0.3855 -0.0252 -0.9224
vn -0.7146 0.5936 -0.3701
vn -0.5232 0.2290 0.8209
vn -0.9657 0.0685 0.2504
vn 0.8454 0.0499 -0.5318
vn 0.8388 -0.0748 -0.5393
vn 0.0016 0.2833 0.9590
vn -0.2813 0.1291 -0.9509
vn -0.1453 -0.3370 -0.9302
vn 0.2297 -0.9610 -0.1541
vn -0.8539 0.3641 -0.3719
vn -0.2798 -0.1271 -0.9516
vn -0.3384 -0.1251 -0.9327
vn -0.2638 0.0565 0.9629
vn -0.9913 0.1273 -0.0345
vn 0.9204 -0.3424 -0.1889
vn 0.8821 0.0006 0.4711
vn 0.7293 0.1205 0.6735
vn 0.8506 -0.0231 -0.5254
vn 0.6334 -0.1756 -0.7536
vn 0.2106 0.1611 0.9642
vn 0.0370 -0.3828 -0.9231
vn 0.2456 -0.1807 0.9524
vn -0.2884 0.7730 0.5650
vn -0.1751 0.1549 -0.9723
vn 0.1787 -0.3666 -0.9131
vn 0.5532 -0.8001 0.2318
vn -0.2809 0.0065 0.9597
vn -0.4105 -0.0336 -0.9112
vn -0.6521 0.0115 -0.7581
vn -0.8887 -0.0252 -0.4577
vn -0.8830 0.0024 0.4693
vn -0.9609 0.0465 0.2729
vn -0.9909 0.1308 -0.0317
vn 0.9014 -0.2559 -0.3492
vn 0.9102 -0.1581 -0.3827
vn 0.8746 -0.0734 -0.4792
vn 0.8630 -0.0751 -0.4995
vn 0.4645 0.1076 0.8790
vn 0.8115 0.1467 0.5657
vn 0.4951 0.3085 0.8122
vn 0.9292 -0.1676 -0.3295
vn 0.7082 0.0253 -0.7055
vn 0.2438 -0.1038 -0.9642
vn -0.0141 0.1345 0.9908
vn -0.1403 0.1155 0.9834
vn -0.5569 0.2358 0.7964
vn 0.0876 -0.3836 -0.9193
vn -0.1791 0.1476 -0.9727
vn 0.1393 -0.0631 0.9882
vn 0.0755 0.4875 -0.8698
vn -0.2738 0.2582 0.9265
vn -0.2792 -0.0691 -0.9578
vn -0.5305 0.0595 0.8456
vn -0.7290 -0.0349 -0.6837
vn -0.9889 0.0894 -0.1188
vn 0.9387 -0.3171 -0.1354
vn -0.0195 0.0075 -0.9998
vn 0.0077 0.4879 -0.8728
vn 0.7174 0.0051 -0.6967
vn -0.0638 0.6234 -0.7793
vn -0.2190 0.5636 -0.7965
vn 0.2482 -0.0614 -0.9668
vn -0.7877 -0.0221 -0.6156
vn -0.7309 -0.0320 -0.6817
vn 0.9694 -0.0402 -0.2423
vn 0.8378 -0.0485 -0.5438
vn 0.5330 0.2444 0.8101
vn 0.7818 -0.0627 -0.6203
vn 0.6023 0.0420 -0.7972
vn 0.8669 0.2303 -0.4420
vn 0.3154 0.3287 0.8902
vn 0.4280 -0.0478 -0.9025
vn -0.0343 0.0700 -0.9970
vn 0.7068 -0.7054 -0.0536
vn 0.5113 0.1816 -0.8400
vn -0.2965 -0.0928 -0.9505
vn -0.4997 0.1233 0.8574
vn -0.9621 -0.1279 -0.2409
vn -0.9873 0.1495 -0.0542
vn -0.9817 0.1460 0.1225
vn 0.7425 0.4977 0.4483
vn 0.8296 -0.0295 -0.5576
vn 0.7186 0.5203 0.4615
vn 0.8271 -0.0600 -0.5588
vn -0.0711 0.2947 0.9530
vn 0.5700 -0.6784 -0.4635
vn -0.3099 -0.0048 0.9507
vn -0.6209 0.0683 0.7809
vn -0.7554 0.0944 0.6484
vn -0.9803 0.0333 0.1946
vn -0.9568 0.0965 0.2742
vn 0.9947 -0.0509 -0.0896
vn 0.8819 -0.0394 -0.4698
vn 0.6170 0.4906 0.6154
vn 0.8882 -0.1426 -0.4367
vn 0.6899 -0.0066 -0.7239
vn 0.4645 -0.0298 -0.8851
vn 0.1904 0.3848 0.9031
vn 0.4350 0.0005 -0.9004
vn -0.5169 -0.3412 -0.7851
vn -0.3495 -0.0836 -0.9332
vn 0.9442 -0.0890 -0.3171
vn 0.8789 0.1372 0.4569
vn 0.5040 0.5454 0.6697
vn 0.7247 -0.0272 -0.6885
vn -0.0332 0.0895 -0.9954
vn -0.0609 0.1955 0.9788
vn 0.3169 0.0139 -0.9484
vn -0.2502 0.2824 0.9261
vn -0.3658 -0.0123 -0.9306
vn -0.5795 -0.2677 -0.7697
vn -0.8058 -0.0564 -0.5895
vn -0.8951 0.1091 0.4323
vn -0.9168 0.2860 0.2789
vn 0.9155 0.2292 0.3307
vn 0.8136 0.2730 0.5133
vn -0.0600 0.3134 0.9477
vn -0.1697 -0.1429 -0.9751
vn -0.6803 -0.0405 -0.7318
vn -0.7222 0.0201 -0.6914
vn -0.8442 0.0500 0.5336
vn -0.9590 -0.0268 -0.2822
vn -0.9851 -0.0608 -0.1610
vn -0.9850 -0.0466 -0.1664
vn 0.9746 0.0575 -0.2165
vn 0.8343 -0.1036 -0.5414
vn 0.3149 -0.1832 -0.9313
vn 0.4601 -0.3580 -0.8125
vn -0.5636 0.0971 -0.8203
vn -0.4293 0.2303 0.8733
vn -0.9987 0.0494 -0.0091
vn -0.9927 0.0507 -0.1093
vn -0.9954 -0.0958 0.0045
vn 0.9062 -0.1462 -0.3969
vn 0.7996 -0.0381 -0.5993
vn 0.5663 0.0800 -0.8203
vn -0.0406 -0.1311 -0.9905
vn -0.1944 0.1237 -0.9731
vn 0.3700 -0.3855 -0.8453
vn -0.3900 0.0452 -0.9197
vn -0.9086 0.4065 -0.0957
vn -0.5763 -0.3366 -0.7447
vn -0.6889 0.0655 -0.7219
vn 0.8584 0.2113 0.4674
vn 0.6770 0.3766 0.6324
vn 0.5037 0.4005 0.7654
vn 0.8763 -0.0623 -0.4777
vn 0.4377 0.4559 0.7749
vn 0.8056 0.0208 -0.5921
vn 0.5621 0.0885 -0.8223
vn 0.2031 0.3909 0.8977
vn -0.0488 0.3142 0.9481
vn -0.2266 -0.0341 -0.9734
vn -0.4183 0.0322 -0.9077
vn -0.9884 -0.0607 -0.1392
vn 0.9546 -0.0515 -0.2934
vn 0.7988 0.2797 0.5326
vn 0.8825 -0.1030 -0.4589
vn 0.8490 -0.0839 -0.5217
vn 0.0214 0.2912 -0.9564
vn -0.0877 0.4120 0.9070
vn 0.0560 0.2462 -0.9676
vn -0.9209 0.0456 0.3872
vn -0.9853 0.1483 -0.0844
vn -0.9972 -0.0072 -0.0748
vn 0.9564 -0.1665 -0.2399
vn 0.2215 0.4945 0.8405
vn 0.8458 -0.0815 -0.5272
vn 0.1057 0.6177 0.7793
vn -0.0506 -0.1357 -0.9895
vn -0.6837 0.0559 -0.7276
vn -0.9506 0.1256 -0.2840
vn -0.9656 0.0560 -0.2541
vn -0.9940 -0.0527 0.0955
vn -0.9656 0.0691 0.2506
vn 0.9482 -0.0594 -0.3122
vn 0.8512 0.2569 0.4577
vn 0.5277 -0.0460 -0.8482
vn -0.0225 0.7082 0.7057
vn 0.0881 0.2189 -0.9718
vn 0.1003 0.2508 -0.9628
vn 0.1540 -0.8534 -0.4979
vn -0.1742 0.1558 0.9723
vn -0.5005 -0.3857 -0.7751
vn -0.7439 -0.1712 -0.6459
vn -0.8115 0.1714 0.5586
vn 0.9751 0.0124 0.2215
vn 0.9041 -0.1052 -0.4142
vn 0.8729 -0.1089 -0.4755
vn 0.4582 0.4800 0.7481
vn 0.5613 -0.0670 -0.8249
vn 0.0588 0.1242 -0.9905
vn -0.2552 0.1680 -0.9522
vn -0.3270 0.3563 0.8753
vn -0.5685 0.2961 0.7675
vn -0.9988 0.0484 -0.0091
vn 0.9298 -0.2777 -0.2416
vn 0.9266 -0.2622 -0.2696
vn 0.9672 -0.2236 -0.1202
vn 0.8926 -0.2898 -0.3453
vn 0.8906 -0.0079 -0.4547
vn 0.8255 -0.0637 -0.5608
vn 0.8865 -0.0035 -0.4627
vn 0.5902 -0.0145 -0.8071
vn 0.0783 0.1229 -0.9893
vn 0.1833 0.2740 -0.9441
vn -0.0324 0.7527 -0.6575
vn -0.2081 0.3466 0.9146
vn -0.2202 0.1954 -0.9557
vn -0.5531 -0.4383 -0.7086
vn -0.5155 0.2893 0.8066
vn -0.6467 -0.0782 -0.7587
vn -0.7662 -0.0426 -0.6412
vn -0.9892 0.0508 -0.1372
vn 0.7092 0.1242 -0.6940
vn -0.0027 0.7394 -0.6733
vn -0.1473 0.2843 0.9474
vn -0.9697 0.0542 -0.2381
vn -0.9913 0.1176 0.0584
vn 0.8510 -0.0349 -0.5239
vn 0.8390 0.0812 -0.5381
vn 0.1879 0.2915 -0.9379
vn -0.4044 0.3335 -0.8516
vn -0.6722 0.0092 -0.7403
vn -0.7479 0.2182 0.6269
vn -0.8481 0.2272 0.4786
vn -0.8813 -0.0685 -0.4676
vn -0.9983 0.0013 0.0576
vn -0.9274 0.0972 0.3612
vn 0.8147 0.1127 0.5688
vn 0.8667 -0.1821 -0.4644
vn 0.7579 0.1603 0.6324
vn 0.8972 0.0752 -0.4353
vn 0.5785 0.1402 -0.8035
vn 0.3509 0.4260 -0.8339
vn 0.2341 0.4437 -0.8650
vn -0.9997 0.0235 0.0078
vn 0.9743 0.0168 -0.2248
vn 0.9187 0.0297 0.3938
vn 0.8049 0.1326 0.5785
vn 0.8929 0.0045 -0.4503
vn 0.4678 0.2723 0.8408
vn 0.1130 0.5254 -0.8433
vn -0.0621 0.1181 -0.9911
vn -0.2213 0.5809 -0.7833
vn -0.0528 0.4817 -0.8747
vn -0.3056 0.1882 0.9334
vn 0.9222 0.0543 0.3830
vn 0.9315 -0.3086 -0.1924
vn 0.8925 -0.3001 -0.3368
vn 0.9008 -0.3179 -0.2958
vn 0.8781 -0.3153 -0.3600
vn 0.8715 -0.2339 -0.4311
vn 0.8517 -0.1223 -0.5095
vn 0.7582 0.1590 0.6323
vn 0.1889 0.4650 0.8649
vn 0.5892 0.1496 -0.7940
vn -0.4884 0.2939 -0.8216
vn -0.4966 0.2345 0.8357
vn -0.8869 -0.1105 -0.4486
vn -0.9825 -0.0155 -0.1856
vn -0.9274 0.0974 0.3613
vn 0.8840 0.0424 0.4655
vn 0.9447 -0.1521 -0.2907
vn 0.7891 0.0231 -0.6138
vn -0.1528 0.5320 0.8328
vn -0.5731 0.3298 -0.7502
vn -0.9926 -0.0262 -0.1187
vn -0.9841 0.0141 0.1769
vn 0.3896 0.2534 0.8854
vn 0.8061 0.1929 -0.5595
vn 0.4193 0.3464 -0.8392
vn 0.0341 0.5009 -0.8648
vn 0.0397 0.4980 -0.8663
vn -0.9889 -0.1454 -0.0308
vn 0.9080 -0.2862 -0.3061
vn 0.8841 -0.2393 -0.4014
vn 0.6648 0.1357 0.7346
vn 0.2176 0.3498 0.9112
vn 0.5945 0.2387 -0.7679
vn 0.0066 0.4892 0.8722
vn 0.2206 0.4319 -0.8745
vn -0.1435 0.5229 0.8402
vn -0.8944 -0.0664 -0.4422
vn -0.9387 0.1213 0.3226
vn 0.9985 -0.0534 0.0092
vn 0.9759 -0.0601 0.2098
vn 0.9317 -0.1562 -0.3279
vn 0.9610 -0.0559 -0.2709
vn 0.9631 -0.2186 -0.1573
vn 0.8163 0.1618 -0.5544
vn -0.1361 0.4404 -0.8874
vn -0.5132 0.1761 -0.8400
vn -0.9999 0.0003 0.0111
vn -0.9907 -0.0399 0.1297
vn 0.9619 -0.0869 -0.2590
vn 0.9410 0.0571 -0.3337
vn -0.7431 0.1264 0.6571
vn -0.9425 -0.0110 0.3341
vn -1.0000 0.0061 0.0060
vn -0.8606 0.0085 0.5093
vn 0.8659 0.1105 -0.4879
vn 0.8973 0.0695 -0.4358
vn 0.8316 0.1199 -0.5423
vn 0.4448 0.4441 0.7778
vn 0.6587 0.1383 -0.7396
vn 0.5690 0.1898 -0.8002
vn -0.1650 0.5568 0.8141
vn 0.0719 0.4433 -0.8935
vn -0.3466 0.4270 0.8352
vn -0.9403 0.1460 -0.3074
vn -0.9938 -0.0654 -0.0903
vn -0.9874 0.0033 -0.1581
vn 0.9805 -0.1363 -0.1418
vn 0.9568 -0.0586 -0.2848
vn 0.9306 0.1685 -0.3250
vn 0.3274 0.5833 0.7433
vn 0.8294 0.1525 -0.5375
vn 0.2666 0.3667 -0.8913
vn -0.3665 0.4290 0.8256
vn -0.9270 -0.1350 -0.3500
vn -0.9799 0.1947 0.0428
vn 0.9702 0.1187 -0.2110
vn 0.9242 0.1932 -0.3294
vn 0.9768 0.2115 -0.0343
vn 0.9334 0.2337 -0.2723
vn 0.9145 0.0168 -0.4043
vn -0.1506 0.5691 0.8084
vn -0.6579 0.4908 -0.5713
vn -0.9201 0.2453 -0.3053
vn -0.7310 0.1464 0.6665
vn -0.9616 -0.0215 0.2736
vn -0.9507 -0.1364 0.2786
vn -0.9439 -0.3110 -0.1110
vn 0.9497 -0.1726 0.2611
vn 0.9658 0.0160 -0.2588
vn 0.9449 -0.1342 -0.2987
vn 0.1548 0.5251 0.8368
vn 0.2698 0.3681 -0.8898
vn 0.1377 0.4414 -0.8867
vn -0.3259 0.5656 0.7576
vn 0.0999 0.4943 -0.8635
vn -0.7640 0.3279 -0.5556
vn -0.9605 -0.0644 0.2706
vn -0.9912 -0.0247 0.1303
vn 0.9699 0.2390 -0.0474
vn 0.6670 0.1475 0.7303
vn 0.4768 0.2858 0.8313
vn 0.5962 0.3509 -0.7221
vn 0.0434 0.5816 0.8123
vn -0.0999 0.5245 -0.8455
vn -0.5724 0.2177 0.7906
vn -0.7222 0.1383 0.6777
vn -0.8764 -0.4516 -0.1673
vn -0.9844 -0.0774 0.1581
vn 0.7902 0.0251 0.6123
vn 0.7852 0.0353 0.6183
vn 0.8389 0.1271 -0.5292
vn 0.7115 0.2171 -0.6683
vn 0.8632 0.1972 -0.4647
vn -0.9860 0.0062 -0.1665
vn -0.9151 -0.2492 -0.3169
vn -0.9728 -0.2251 -0.0552
vn -0.9957 -0.0556 0.0740
vn 0.9761 -0.2135 0.0399
vn 0.9872 -0.0614 -0.1473
vn 0.8745 -0.1039 0.4738
vn 0.9243 0.0400 -0.3796
vn 0.8736 -0.1004 0.4762
vn 0.6752 0.1294 0.7262
vn 0.9056 0.1415 -0.3999
vn 0.5155 0.3170 0.7961
vn -0.1690 0.5733 0.8017
vn -0.1350 0.5089 -0.8502
vn -0.9903 0.0171 -0.1381
vn -0.9403 -0.2937 0.1723
vn 0.9782 0.1114 -0.1754
vn 0.8320 0.0782 -0.5492
vn 0.9447 -0.1376 -0.2976
vn 0.9015 0.1280 -0.4134
vn 0.6974 0.1951 -0.6896
vn 0.5829 0.2864 -0.7603
vn -0.9755 -0.2087 0.0696
vn -0.8707 -0.0379 -0.4903
vn 0.9294 -0.2007 0.3097
vn 0.8908 -0.0437 -0.4524
vn 0.1553 0.4838 0.8613
vn 0.2283 0.1512 -0.9618
vn 0.2569 0.1585 -0.9533
vn -0.1498 0.5565 0.8172
vn 0.1142 0.3746 -0.9201
vn -0.7717 0.4820 -0.4150
vn -0.9760 -0.0437 -0.2134
vn -0.9703 -0.0390 0.2387
vn -0.9705 -0.2385 -0.0363
vn -0.9441 -0.2860 -0.1637
vn -0.9607 -0.2740 -0.0443
vn -0.9480 -0.3064 0.0859
vn 0.9881 -0.0601 -0.1418
vn 0.9540 -0.1812 -0.2388
vn 0.8580 -0.0527 -0.5109
vn 0.7664 0.0570 -0.6398
vn 0.4787 0.2763 -0.8334
vn -0.5071 0.5206 0.6869
vn -0.7302 0.4796 -0.4866
vn -0.9703 0.1983 -0.1384
vn -0.9761 0.1952 -0.0951
vn 0.9690 0.0289 -0.2454
vn 0.9436 0.0648 -0.3247
vn -0.0430 0.4551 -0.8894
vn -0.1280 0.6862 0.7161
vn -0.3745 0.5648 0.7353
vn -0.1943 0.4257 -0.8838
vn -0.6677 0.4039 0.6253
vn -0.8646 0.4007 -0.3033
vn -0.9166 0.3975 -0.0437
vn -0.9349 -0.3542 0.0207
vn 0.9696 0.0117 -0.2444
vn 0.9291 -0.2075 0.3062
vn 0.8215 0.1125 -0.5590
vn 0.8742 -0.1140 0.4720
vn 0.7232 0.2419 -0.6469
vn 0.4701 0.4527 0.7577
vn 0.6885 0.2802 -0.6690
vn -0.3131 0.6355 0.7057
vn -0.0911 0.3325 -0.9387
vn -0.5949 0.3464 -0.7253
vn -0.9730 -0.2288 -0.0309
vn -0.9709 -0.2378 -0.0282
vn -0.9665 -0.0024 0.2565
vn 0.9817 -0.1879 0.0313
vn 0.9023 0.0357 -0.4297
vn 0.9991 -0.0219 -0.0355
vn 0.9538 0.0633 -0.2937
vn 0.8519 -0.0611 -0.5202
vn 0.4856 0.5027 -0.7152
vn -0.1483 0.5109 -0.8467
vn -0.9884 -0.1301 -0.0777
vn 0.7728 0.0209 -0.6342
vn 0.7048 0.1752 0.6875
vn 0.2870 0.5655 -0.7732
vn -0.6811 0.4053 0.6098
vn -0.9748 -0.2170 0.0512
vn -0.9911 -0.1221 -0.0538
vn -0.9719 -0.2303 0.0482
vn 0.9407 -0.2279 -0.2514
vn 0.9876 -0.0042 -0.1567
vn 0.9006 0.1214 -0.4173
vn 0.7009 0.1933 0.6865
vn 0.7949 0.0033 -0.6067
vn -0.0489 0.5725 0.8185
vn -0.3187 0.6760 0.6645
vn -0.6641 0.2709 -0.6968
vn -0.8138 0.2656 0.5169
vn -0.9510 -0.2704 -0.1497
vn -0.9848 0.1448 0.0957
vn -0.9934 -0.1148 0.0049
vn -0.9894 -0.0965 0.1083
vn 0.9927 0.0984 0.0695
vn 0.8464 0.1633 -0.5070
vn 0.8521 -0.1026 -0.5133
vn 0.2149 0.5019 0.8378
vn 0.6423 0.2693 -0.7176
vn 0.4460 0.3999 -0.8008
vn 0.0788 0.4383 -0.8954
vn 0.0453 0.4433 -0.8952
vn -0.9129 0.2383 -0.3313
vn -0.9995 0.0283 0.0147
vn -0.9830 -0.0864 0.1620
vn -0.9771 0.1323 0.1665
vn -0.9993 -0.0363 -0.0007
vn 0.9975 -0.0683 0.0189
vn 0.9731 0.0629 -0.2217
vn 0.9671 0.0789 -0.2418
vn -0.9953 -0.0924 -0.0296
vn 0.9933 -0.0405 0.1086
vn 0.9726 0.0614 -0.2241
vn 0.8195 -0.4050 0.4054
vn 0.9472 0.1051 -0.3028
vn 0.9516 0.0867 -0.2948
vn 0.9362 0.0864 -0.3406
vn 0.4395 0.4417 0.7821
vn 0.1989 0.5956 0.7783
vn 0.4651 0.4011 -0.7892
vn -0.1228 0.5225 0.8437
vn -0.6221 0.5725 0.5341
vn -0.9378 0.1959 -0.2867
vn -0.9877 -0.1565 -0.0029
vn -0.9878 -0.1548 0.0190
vn 0.9626 0.0135 -0.2706
vn 0.8736 -0.3738 0.3116
vn 0.8257 0.1156 -0.5521
vn 0.7426 -0.1109 -0.6604
vn 0.8213 -0.0297 -0.5698
vn 0.3065 0.4957 0.8127
vn -0.3122 0.5975 0.7386
vn -0.3334 0.6580 0.6752
vn -0.6509 0.5831 0.4861
vn -0.9868 -0.1565 0.0421
vn -0.9906 -0.1250 -0.0563
vn -0.9960 -0.0070 0.0888
vn -0.9947 -0.0454 -0.0921
vn -0.9942 -0.1072 -0.0046
vn 0.7926 0.0254 0.6092
vn 0.4557 0.3834 -0.8033
vn -0.3128 0.3580 -0.8797
vn -0.3304 0.3810 -0.8635
vn -0.9937 -0.0379 -0.1054
vn -0.9856 -0.1669 0.0256
vn 0.8648 -0.3668 0.3430
vn 0.6910 -0.0134 -0.7227
vn -0.6602 0.2493 -0.7085
vn -0.6520 0.6062 0.4555
vn -0.9955 -0.0883 -0.0335
vn -0.9857 -0.1202 0.1180
vn -0.8100 0.4622 0.3608
vn -0.8051 0.4627 0.3710
vn 0.8126 0.2122 -0.5428
vn 0.7647 0.0997 -0.6367
vn 0.6781 0.1818 0.7122
vn -0.9789 -0.1586 0.1286
vn -0.9910 -0.1112 -0.0748
vn 0.8304 -0.4233 0.3622
vn 0.9856 -0.0393 -0.1646
vn 0.9838 -0.0340 -0.1760
vn 0.4752 0.3290 0.8161
vn 0.2992 0.3832 -0.8739
vn 0.0076 0.6465 0.7629
vn 0.0769 0.4535 -0.8879
vn -0.0965 0.6985 0.7091
vn -0.3018 0.3807 -0.8741
vn -0.6996 0.3418 -0.6275
vn -0.7553 0.3598 -0.5478
vn -0.9405 0.1589 -0.3003
vn -0.9840 -0.1767 -0.0235
vn -0.9955 -0.0404 -0.0852
vn -0.9951 0.0083 0.0986
vn -0.9992 -0.0405 -0.0011
vn 0.9970 -0.0753 0.0161
vn 0.9739 0.0110 -0.2265
vn 0.9810 -0.1860 0.0556
vn 0.6299 0.1998 0.7505
vn 0.7926 0.1666 -0.5866
vn -0.9942 0.0042 0.1070
vn -0.9974 -0.0454 -0.0555
vn -0.9630 0.2149 0.1624
vn 0.9961 -0.0850 0.0219
vn 0.8698 -0.1533 0.4690
vn 0.7862 0.1857 -0.5894
vn 0.8647 -0.1359 0.4836
vn 0.8687 -0.1400 0.4752
vn 0.7953 0.0095 0.6061
vn 0.7864 0.1856 -0.5891
vn 0.8403 0.1876 -0.5086
vn 0.7879 0.1709 -0.5917
vn 0.7176 0.1311 -0.6840
vn 0.6833 0.1462 -0.7153
vn 0.4664 0.3315 0.8201
vn -0.9949 -0.0195 -0.0988
vn -0.9732 0.1929 0.1250
vn -0.9709 0.2351 0.0459
vn 0.9377 0.0590 -0.3423
vn 0.9331 0.1423 -0.3301
vn 0.9641 0.0806 -0.2532
vn 0.9570 0.1088 -0.2689
vn 0.8142 0.2133 -0.5400
vn -0.6831 0.1787 -0.7081
vn -0.2265 0.7269 0.6483
vn -0.9939 -0.0668 0.0876
vn -0.9992 0.0023 -0.0411
vn 0.9998 0.0082 0.0197
vn 0.9806 0.0584 -0.1870
vn 0.3081 0.4919 0.8143
vn 0.0097 0.6484 0.7613
vn -0.2199 0.2791 -0.9347
vn -0.9693 0.0145 -0.2456
vn -0.9980 0.0543 -0.0332
vn -0.9961 -0.0318 0.0821
vn -0.9982 -0.0558 -0.0226
vn 0.9460 0.0740 -0.3155
vn 0.9477 0.0726 -0.3108
vn 0.8448 -0.4119 0.3415
vn -0.2045 0.2736 -0.9398
vn -0.1950 0.7000 0.6870
vn -0.7692 -0.0044 -0.6390
vn -0.9956 0.0696 0.0620
vn -0.9914 -0.1258 0.0360
vn -0.9967 0.0075 -0.0814
vn -0.9288 0.3693 0.0301
vn 0.9198 -0.2474 0.3047
vn 0.8999 -0.2310 0.3698
vn 0.7889 0.0088 0.6145
vn -0.0690 0.7072 0.7036
vn -0.6097 0.1660 -0.7751
vn -0.9986 -0.0287 0.0443
vn -0.9947 -0.0991 0.0265
vn -0.5924 0.6601 0.4619
vn 0.8409 -0.2634 0.4727
vn 0.6469 0.2852 0.7072
vn 0.7422 0.1381 -0.6558
vn 0.6513 0.1213 -0.7490
vn 0.1861 0.1777 -0.9663
vn -0.9830 0.1159 -0.1424
vn -0.9905 0.0138 0.1371
vn -0.9947 -0.0725 -0.0725
vn -0.7404 0.6054 0.2920
vn -0.7260 0.5994 0.3371
vn 0.9439 0.2568 -0.2076
vn 0.9292 0.2973 -0.2197
vn 0.8155 -0.3108 0.4882
vn 0.9540 0.1245 -0.2729
vn 0.9609 0.0526 -0.2720
vn 0.7511 -0.0154 -0.6601
vn 0.7667 0.0290 -0.6413
vn 0.8198 0.1461 0.5537
vn -0.3034 0.2963 -0.9056
vn -0.1803 0.1926 -0.9646
vn -0.8643 0.1762 -0.4710
vn -0.9955 0.0273 0.0906
vn -0.9840 -0.0228 0.1766
vn -0.9967 0.0050 -0.0813
vn 0.9790 0.1105 0.1714
vn 0.9909 0.1083 0.0804
vn 0.7754 -0.3664 0.5143
vn 0.9843 0.0755 -0.1596
vn 0.9826 -0.1563 0.1004
vn 0.9827 -0.1562 0.0998
vn 0.8807 -0.0287 0.4727
vn 0.6703 0.1067 -0.7344
vn 0.4958 0.4484 0.7437
vn 0.4802 0.4472 0.7546
vn 0.2066 0.1574 -0.9657
vn 0.4063 0.5155 0.7544
vn 0.2378 0.5689 0.7873
vn -0.9894 -0.0836 0.1190
vn -0.9879 -0.1477 -0.0474
vn -0.9874 -0.1571 -0.0208
vn -0.5768 0.6319 0.5176
vn -0.9545 0.1435 -0.2613
vn -0.9024 0.4057 -0.1449
vn 0.8707 -0.2727 0.4092
vn 0.9579 0.1217 -0.2600
vn 0.9635 0.0479 -0.2632
vn -0.0003 0.6904 0.7234
vn -0.5605 -0.1024 -0.8218
vn -0.9991 -0.0102 -0.0403
vn -0.9916 0.1048 0.0758
vn 0.8008 -0.0784 -0.5938
vn 0.7803 -0.0042 -0.6254
vn 0.8995 -0.0475 0.4344
vn 0.7782 0.0357 -0.6269
vn 0.4973 0.5836 0.6420
vn -0.9988 -0.0489 0.0073
vn -0.9919 -0.0952 0.0844
vn -0.9811 0.1241 -0.1485
vn -0.9822 0.0129 0.1875
vn -0.9859 -0.0718 -0.1514
vn -0.4941 0.7226 0.4835
vn 0.9313 0.2244 -0.2870
vn 0.9656 -0.0679 0.2510
vn 0.9232 -0.2894 0.2527
vn 0.7372 0.2539 0.6261
vn 0.3332 0.3032 -0.8928
vn -0.6728 0.3430 -0.6554
vn 0.1491 0.7073 0.6910
vn -0.9812 0.1225 0.1492
vn -0.4432 0.6654 0.6007
vn -0.9711 0.1258 -0.2027
vn 0.9321 0.2244 -0.2844
vn 0.6987 0.3762 -0.6085
vn 0.5190 0.5739 0.6335
vn -0.2935 0.3082 -0.9049
vn 0.2782 0.6802 0.6782
vn -0.1744 0.2086 -0.9623
vn -0.9662 0.2469 -0.0747
vn -0.9963 0.0550 0.0660
vn -0.9946 -0.0763 -0.0708
vn 0.9390 0.2081 -0.2737
vn 0.9530 0.1166 -0.2795
vn 0.8153 0.1109 -0.5683
vn 0.6654 0.3985 -0.6312
vn 0.4851 0.5602 0.6715
vn -0.9897 -0.1419 -0.0209
vn -0.9309 -0.0469 0.3623
vn -0.3475 0.8031 0.4840
vn 0.9709 -0.2393 -0.0057
vn 0.9011 -0.3643 0.2353
vn 0.9233 -0.1965 0.3300
vn 0.8325 0.3744 -0.4083
vn -0.5579 0.1913 -0.8076
vn -0.9830 0.0709 -0.1696
vn -0.8571 0.3951 -0.3307
vn -0.6693 0.6409 0.3759
vn -0.6971 0.6534 0.2952
vn 0.9225 0.1646 -0.3492
vn 0.8611 -0.3027 0.4085
vn 0.9520 0.1156 -0.2834
vn 0.8342 0.1994 -0.5142
vn 0.8317 0.3765 -0.4080
vn 0.3107 0.3974 -0.8634
vn 0.0883 0.3086 -0.9471
vn -0.2838 0.2770 -0.9180
vn 0.3002 0.6486 0.6994
vn -0.9879 0.1518 0.0312
vn -0.9864 0.1645 -0.0051
vn -0.9958 0.0629 0.0664
vn 0.1154 0.7836 0.6104
vn -0.7861 -0.1882 -0.5888
vn -0.9900 -0.0730 -0.1208
vn -0.9248 -0.3803 0.0131
vn -0.9712 0.1244 -0.2030
vn -0.3410 0.7731 0.5348
vn 0.9624 0.0538 -0.2662
vn 0.9530 -0.2179 0.2104
vn 0.8842 -0.0588 -0.4634
vn 0.8999 0.2903 -0.3254
vn 0.5198 0.3250 -0.7900
vn 0.4228 0.5753 0.7002
vn -0.6765 0.0209 -0.7362
vn -0.9788 -0.0796 -0.1889
vn -0.9770 -0.2103 -0.0354
vn -0.8965 -0.2973 0.3285
vn -0.9986 -0.0032 -0.0521
vn -0.8885 0.4391 -0.1337
vn 0.9886 -0.1481 0.0279
vn 0.7980 -0.3472 0.4926
vn 0.7901 -0.3190 0.5235
vn 0.8455 0.1707 -0.5059
vn 0.8938 0.3174 -0.3170
vn 0.8762 -0.0493 0.4794
vn -0.2873 0.2696 -0.9191
vn -0.9993 0.0059 0.0367
vn -0.9968 -0.0654 0.0459
vn -0.8878 -0.4448 -0.1184
vn -0.9951 0.0503 -0.0846
vn -0.9932 0.0701 0.0934
vn -0.9734 0.1201 -0.1952
vn -0.8969 0.2892 -0.3346
vn 0.9508 0.2019 -0.2349
vn 0.9320 -0.2500 0.2624
vn 0.9097 -0.2462 0.3343
vn 0.9148 -0.2369 0.3271
vn 0.9087 -0.1893 0.3721
vn 0.7125 0.2411 0.6589
vn 0.4006 0.5221 0.7530
vn -0.9709 0.1966 -0.1368
vn 0.2502 0.6130 0.7495
vn -0.9946 0.0790 0.0679
vn 0.0889 0.7654 0.6374
vn -0.4438 0.7302 0.5195
vn -0.9022 0.4166 -0.1113
vn -0.6235 0.7233 0.2970
vn 0.9865 -0.1536 -0.0572
vn 0.8986 -0.4198 0.1274
vn 0.9278 -0.2315 0.2925
vn 0.9351 -0.3429 0.0894
vn 0.8130 0.2373 -0.5318
vn 0.5855 0.3444 0.7338
vn -0.9732 0.0836 -0.2141
vn -0.9769 -0.0393 0.2100
vn -0.9995 0.0028 -0.0328
vn -0.9915 -0.0550 -0.1179
vn 0.8774 -0.2758 0.3927
vn 0.9169 0.2361 -0.3217
vn 0.9307 -0.2060 0.3023
vn 0.6665 0.3387 -0.6641
vn 0.8035 0.0767 0.5904
vn -0.3220 0.3633 -0.8743
vn -0.8707 0.3163 -0.3767
vn 0.9904 -0.1236 -0.0616
vn 0.9396 0.1631 -0.3010
vn 0.9159 0.2262 -0.3315
vn 0.8294 0.3279 -0.4524
vn 0.8891 0.2718 -0.3682
vn 0.7941 0.0755 0.6031
vn 0.5077 0.4662 -0.7245
vn -0.2440 0.6213 -0.7446
vn 0.2522 0.5560 0.7920
vn -0.9897 -0.0380 -0.1377
vn -0.9963 -0.0428 0.0748
vn -0.9704 0.0174 -0.2411
vn -0.4098 0.7727 0.4848
vn -0.8359 0.3812 -0.3949
vn -0.4037 0.7689 0.4958
vn -0.9167 0.3983 -0.0336
vn -0.6255 0.7175 0.3066
vn 0.9131 -0.2986 0.2776
vn 0.8169 -0.4772 0.3239
vn 0.8106 -0.3029 0.5012
vn 0.9209 0.2238 -0.3191
vn 0.8751 0.2378 -0.4214
vn 0.8362 -0.3922 0.3834
vn 0.6576 0.3370 -0.6738
vn 0.2484 0.4751 -0.8442
vn 0.2210 0.4886 -0.8441
vn 0.5929 0.3456 0.7273
vn -0.9940 -0.0356 -0.1038
vn 0.2610 0.5451 0.7967
vn -0.4603 0.7576 0.4629
vn 0.8778 -0.2615 0.4013
vn 0.7881 0.3383 -0.5142
vn -0.9729 0.1905 -0.1308
vn -1.0000 0.0017 -0.0006
vn -0.9660 0.0648 -0.2502
vn -0.8878 0.3275 -0.3234
vn 0.9977 0.0571 0.0373
vn 0.8783 0.2340 -0.4168
vn 0.8720 0.2684 -0.4094
vn 0.8804 -0.0493 0.4716
vn 0.5921 0.3489 0.7264
vn -0.0868 0.4762 -0.8750
vn -0.8589 0.1390 -0.4929
vn -0.7566 0.6488 0.0813
vn 0.9947 0.0986 0.0275
vn 0.9282 -0.2602 0.2659
vn 0.8759 0.2368 -0.4205
vn 0.9325 0.1913 -0.3063
vn -0.9832 0.0009 -0.1824
vn -0.9555 0.1484 0.2548
vn -0.9988 -0.0064 0.0481
vn -0.9993 -0.0005 0.0364
vn -0.9976 0.0128 0.0677
vn -0.8814 0.2064 -0.4249
vn 0.2882 0.5875 0.7561
vn -0.4717 0.7507 0.4625
vn -0.7015 0.6524 0.2868
vn 0.9136 0.1391 -0.3820
vn 0.8053 0.3139 -0.5030
vn 0.7989 -0.0239 0.6010
vn -0.2010 0.3784 -0.9036
vn -0.9894 0.0665 -0.1287
vn -0.9943 -0.0699 0.0810
vn -0.9904 -0.1020 0.0931
vn -0.9941 -0.0784 -0.0748
vn -0.9940 -0.0111 0.1085
vn -0.9589 0.2466 -0.1401
vn -0.6619 0.6766 0.3227
vn 0.9766 0.1291 -0.1718
vn 0.9148 0.2738 -0.2971
vn 0.8408 -0.4204 0.3410
vn 0.9119 0.1377 -0.3866
vn 0.9621 -0.1749 0.2091
vn 0.9701 -0.1656 0.1772
vn -0.9947 -0.0728 0.0733
vn -0.9776 -0.0645 -0.2005
vn -0.9785 0.1714 -0.1149
vn -0.9988 0.0460 -0.0184
vn -0.8105 0.5668 -0.1481
vn 0.9341 0.2144 -0.2856
vn 0.6570 0.3394 -0.6731
vn 0.8939 -0.2190 0.3911
vn 0.8797 -0.1029 0.4642
vn 0.2595 0.5599 0.7869
vn -0.9870 -0.1118 -0.1155
vn -0.9248 0.1347 -0.3558
vn -0.6952 0.5317 -0.4836
vn -0.4313 0.7440 0.5103
vn 0.9353 -0.2417 0.2583
vn 0.8939 0.3132 -0.3206
vn 0.9176 -0.2795 0.2828
vn 0.2517 0.3594 -0.8986
vn -0.8600 0.1580 -0.4852
vn -0.9920 -0.1240 0.0240
vn 0.2722 0.5597 0.7827
vn -0.9476 0.1611 -0.2758
vn -0.9575 0.1652 0.2363
vn 0.3137 0.5455 0.7772
vn -0.6669 0.4991 -0.5532
vn -0.4483 0.7728 0.4493
vn -0.4881 0.8706 0.0618
vn -0.5570 0.7830 0.2767
vn -0.4662 0.8502 0.2447
vn 0.9923 0.0532 -0.1122
vn 0.9250 -0.2497 0.2864
vn 0.8798 0.3001 -0.3687
vn 0.8956 -0.3469 0.2785
vn 0.8717 -0.2776 0.4038
vn 0.9202 -0.2799 0.2735
vn 0.8902 -0.2459 0.3834
vn 0.6083 0.3690 0.7028
vn 0.4545 0.4367 0.7764
vn -0.7811 0.6232 -0.0396
vn -0.9833 -0.0655 0.1697
vn -0.9949 0.1007 0.0118
vn -0.4140 0.7468 0.5205
vn 0.7901 -0.3301 0.5166
vn 0.8789 0.3482 -0.3260
vn 0.9127 -0.2576 0.3171
vn 0.8908 -0.1927 0.4114
vn 0.7943 0.0368 0.6065
vn -0.6815 0.6726 -0.2884
vn -0.9240 0.1514 -0.3513
vn -0.3761 0.5503 0.7455
vn -0.8108 0.5663 -0.1482
vn 0.9994 0.0292 -0.0185
vn 0.8644 0.2731 -0.4222
vn 0.9632 -0.1850 0.1952
vn 0.9097 -0.2962 0.2911
vn 0.8234 0.0468 0.5655
vn -0.2095 0.3138 -0.9261
vn -0.9109 0.0312 -0.4115
vn -0.9991 0.0179 -0.0389
vn -0.2033 0.6120 -0.7643
vn -0.9924 0.0980 0.0741
vn -0.9523 0.3000 -0.0557
vn -0.8770 0.3510 -0.3281
vn -0.6292 0.6531 0.4214
vn -0.6471 0.6864 0.3319
vn -0.8102 0.5665 -0.1504
vn 0.9331 0.2119 -0.2905
vn 0.9058 -0.2808 0.3172
vn 0.8020 0.3334 -0.4955
vn 0.8981 -0.3076 0.3143
vn 0.2276 0.3699 -0.9008
vn 0.8434 -0.1264 0.5222
vn -0.9927 -0.1190 0.0222
vn -0.9789 -0.0026 -0.2043
vn -0.9829 -0.0074 -0.1838
vn -0.9787 0.1051 0.1762
vn -0.9254 0.2720 0.2638
vn -0.8043 0.4912 -0.3343
vn 0.9383 0.1216 -0.3239
vn 0.8323 -0.2453 0.4971
vn 0.9099 0.1889 -0.3692
vn 0.9317 -0.2548 0.2588
vn -0.1396 0.2598 -0.9555
vn 0.8103 0.1958 0.5524
vn -0.9913 -0.0055 -0.1316
vn -0.9859 -0.1351 0.0986
vn -0.9613 -0.0222 -0.2745
vn -0.9364 -0.3426 0.0764
vn -0.8988 0.3732 -0.2300
vn -0.9677 -0.0055 0.2520
vn -0.9445 0.3071 0.1171
vn 0.9327 -0.2363 0.2725
vn 0.9240 0.1408 -0.3556
vn 0.8936 -0.3561 0.2733
vn 0.9101 0.2554 -0.3262
vn 0.8975 -0.2648 0.3526
vn 0.6130 0.4260 -0.6654
vn 0.8988 -0.3078 0.3121
vn -0.9403 0.1908 -0.2818
vn -0.9244 0.3724 0.0829
vn 0.0765 0.2644 0.9614
vn 0.3232 0.1237 0.9382
vn -0.5978 0.4421 -0.6687
vn -0.6645 0.4764 -0.5757
vn 0.1513 0.4700 0.8696
vn -0.2241 0.4800 0.8481
vn 0.9344 0.1501 -0.3232
vn 0.8774 0.2908 -0.3816
vn 0.2658 0.4053 0.8747
vn -0.9887 -0.0558 -0.1389
vn -0.8884 0.4435 -0.1189
vn -0.6027 0.5284 -0.5979
vn -0.8743 0.3193 -0.3656
vn -0.8800 0.3492 -0.3220
vn -0.6267 0.5333 0.5682
vn -0.8815 0.3636 -0.3013
vn -0.8522 0.5060 0.1327
vn 0.9926 0.0744 -0.0962
vn 0.8548 -0.3617 0.3721
vn 0.8338 -0.2730 0.4798
vn 0.9151 -0.2512 0.3154
vn 0.9063 0.2375 -0.3495
vn 0.8046 0.3302 -0.4935
vn 0.2213 0.3631 -0.9051
vn 0.9265 0.0142 0.3759
vn -0.0073 0.2600 -0.9656
vn -0.0980 0.4092 -0.9072
vn -0.7896 0.1189 -0.6020
vn -0.9264 0.0646 -0.3709
vn -0.9241 0.2595 -0.2807
vn -0.9891 -0.0002 -0.1475
vn -0.9679 0.0269 0.2499
vn -0.8844 0.3850 -0.2638
vn -0.1398 0.4352 -0.8894
vn -0.4252 0.5089 0.7485
vn -0.6233 0.4972 0.6036
vn -0.8925 0.4455 -0.0711
vn 0.8576 -0.3612 0.3662
vn 0.9303 -0.2647 0.2539
vn 0.9184 -0.3377 0.2060
vn -0.1949 0.3814 -0.9036
vn -0.9470 -0.3166 -0.0552
vn -0.8869 0.2782 -0.3689
vn 0.1780 0.4457 0.8773
vn -0.6987 0.5378 0.4718
vn -0.6947 0.5648 0.4454
vn 0.9973 0.0287 -0.0672
vn 0.9234 0.2938 -0.2472
vn 0.8911 -0.2450 0.3820
vn -0.9857 -0.1519 -0.0732
vn -0.9549 -0.0779 0.2867
vn -0.9647 -0.1160 -0.2364
vn 0.1840 0.4387 0.8796
vn -0.9725 0.2083 0.1044
vn -0.2195 0.4830 0.8477
vn -0.8843 0.3706 -0.2841
vn -0.9422 0.2815 -0.1815
vn 0.9275 -0.2626 0.2661
vn 0.8550 -0.3620 0.3714
vn 0.9346 0.3047 -0.1834
vn 0.8473 0.3221 -0.4222
vn 0.9066 -0.0940 0.4114
vn 0.5941 0.4144 -0.6894
vn 0.1777 0.4065 -0.8962
vn 0.1956 0.4014 -0.8948
vn 0.7579 0.0641 0.6493
vn -0.8321 0.1161 -0.5423
vn -0.9229 0.2567 -0.2870
vn -0.8778 0.4732 -0.0739
vn -0.8257 0.4462 -0.3452
vn -0.9132 -0.1474 0.3799
vn -0.9487 0.0020 0.3163
vn -0.1568 0.4376 0.8854
vn -0.9395 0.2748 -0.2046
vn -0.8827 0.4128 0.2247
vn 0.9196 -0.2644 0.2906
vn 0.9104 -0.2837 0.3013
vn -0.2572 0.3231 -0.9107
vn 0.8901 -0.2231 0.3975
vn -0.4212 0.4696 0.7759
vn -0.9433 0.3083 -0.1228
vn -0.9041 0.3750 0.2048
vn 0.9053 0.2758 -0.3230
vn -0.1732 0.3125 -0.9340
vn -0.9982 0.0604 0.0065
vn -0.9607 0.0672 -0.2692
vn -0.9847 -0.0886 -0.1502
vn 0.5788 0.0384 0.8145
vn -0.9635 -0.0905 0.2521
vn -0.6916 0.3886 -0.6089
vn -0.8582 0.2464 -0.4503
vn -0.4238 0.4718 0.7731
vn -0.9210 0.1657 -0.3525
vn -0.9739 0.2250 -0.0287
vn 0.9414 0.2286 -0.2479
vn 0.8796 0.3069 -0.3634
vn 0.8669 0.3002 -0.3978
vn 0.8734 -0.3415 0.3472
vn 0.9184 0.2792 -0.2804
vn 0.9220 -0.2893 0.2572
vn 0.9366 -0.2441 0.2514
vn 0.7935 0.3798 -0.4756
vn 0.9164 -0.2575 0.3064
vn 0.9110 -0.2386 0.3365
vn 0.9189 -0.2331 0.3183
vn 0.8697 -0.3089 0.3849
vn 0.6793 0.0127 0.7337
vn 0.5958 0.0246 0.8027
vn -0.9493 -0.1943 0.2472
vn -0.9430 0.1361 -0.3036
vn 0.2166 0.4806 0.8498
vn -0.8436 0.3302 -0.4236
vn -0.9095 0.2297 -0.3466
vn -0.7215 0.4936 0.4857
vn 0.9995 0.0306 -0.0009
vn 0.8934 0.2794 -0.3518
vn 0.9083 -0.1619 0.3857
vn 0.9306 -0.2452 0.2717
vn 0.8932 -0.1464 0.4251
vn -0.9943 -0.1039 -0.0233
vn -0.9930 -0.0883 -0.0783
vn -0.9837 -0.0599 0.1698
vn -0.9016 0.2420 -0.3586
vn -0.9762 0.1918 -0.1008
vn -0.6749 0.4344 0.5965
vn 0.9983 0.0036 0.0578
vn 0.9397 0.2199 -0.2619
vn 0.9606 0.2617 -0.0935
vn 0.8862 0.3309 -0.3242
vn 0.9342 -0.3138 0.1697
vn 0.8610 -0.3193 0.3959
vn 0.8773 -0.3169 0.3604
vn -0.2252 0.2414 -0.9439
vn -0.7839 0.0296 -0.6202
vn -0.9516 -0.0103 -0.3072
vn -0.9870 -0.0580 -0.1501
vn -0.9058 0.1342 -0.4018
vn -0.9078 -0.2179 0.3584
vn -0.9343 0.2033 -0.2929
vn -0.7135 0.4584 -0.5299
vn -0.7124 0.4587 -0.5311
vn -0.1609 0.4321 0.8874
vn -0.9251 0.1539 -0.3472
vn 0.9210 -0.2279 0.3160
vn 0.8979 -0.3401 0.2795
vn 0.9288 -0.3011 0.2158
vn 0.9290 -0.3017 0.2143
vn 0.5750 0.4383 -0.6908
vn 0.9105 -0.2936 0.2912
vn 0.8993 -0.2766 0.3387
vn -0.9840 -0.1088 -0.1409
vn 0.3261 0.0506 0.9440
vn -0.8563 0.3068 -0.4154
vn -0.9594 0.2183 -0.1785
vn -0.9298 0.1879 -0.3166
vn -0.6689 0.4389 0.5999
vn -0.9559 0.1424 -0.2569
vn -0.8766 0.3537 0.3263
vn -0.9148 0.3259 0.2386
vn 0.9006 0.3143 -0.3001
vn -0.2680 0.3155 -0.9103
vn 0.7933 -0.4266 0.4344
vn -0.7757 0.0376 -0.6299
vn 0.6384 -0.3979 0.6589
vn -0.9255 0.2021 -0.3203
vn -0.9480 -0.0085 0.3182
vn -0.2333 0.3838 0.8935
vn -0.4294 0.4420 0.7876
vn 0.9060 -0.3007 0.2978
vn 0.9038 -0.3023 0.3028
vn 0.7425 0.3710 -0.5578
vn 0.8882 -0.2899 0.3564
vn 0.1635 0.4571 -0.8742
vn -0.2612 0.3330 -0.9060
vn -0.9937 -0.0794 -0.0790
vn 0.5942 -0.0300 0.8038
vn -0.8508 -0.0967 0.5166
vn -0.9856 0.1195 -0.1192
vn -0.4310 0.6849 -0.5874
vn -0.9498 0.0686 -0.3051
vn -0.9292 0.0100 -0.3694
vn -0.6635 0.4492 0.5983
vn 0.9792 -0.1355 0.1507
vn 0.9334 -0.1809 0.3099
vn 0.8304 -0.4330 0.3506
vn 0.8758 -0.3693 0.3108
vn 0.8983 -0.3829 0.2154
vn 0.8674 -0.3023 0.3952
vn -0.7884 0.1818 -0.5877
vn 0.8166 -0.3119 0.4857
vn -0.8967 0.2714 -0.3496
vn -0.9758 -0.0504 0.2128
vn -0.2429 0.2991 0.9228
vn -0.9619 0.1903 -0.1964
vn -0.9530 0.0574 -0.2974
vn -0.9651 0.0990 -0.2423
vn 0.9231 0.3335 -0.1914
vn 0.8752 0.3697 -0.3120
vn 0.9344 0.2306 -0.2715
vn 0.9084 -0.3227 0.2659
vn 0.6882 -0.4429 0.5746
vn -0.9697 0.0374 -0.2415
vn -0.9701 0.0369 -0.2397
vn -0.0945 0.0853 0.9919
vn 0.1165 0.4357 -0.8925
vn -0.9798 -0.0716 -0.1869
vn -0.9875 -0.0527 -0.1482
vn -0.9351 0.0763 -0.3460
vn -0.9087 -0.0622 -0.4129
vn -0.8280 -0.2072 0.5211
vn 0.2336 -0.0544 0.9708
vn 0.2164 -0.0570 0.9746
vn -0.9965 0.0357 -0.0760
vn -0.9964 0.0716 -0.0443
vn 0.9114 0.3607 -0.1979
vn 0.8130 -0.3773 0.4435
vn 0.8287 -0.4359 0.3511
vn 0.9192 -0.3251 0.2222
vn 0.9336 -0.2694 0.2362
vn -0.2972 0.3803 -0.8758
vn 0.8607 -0.3131 0.4014
vn -0.9968 -0.0537 -0.0588
vn -0.9401 0.0813 -0.3312
vn -0.9805 -0.0317 0.1940
vn 0.3427 -0.1145 0.9324
vn -0.7465 0.3946 -0.5358
vn -0.8370 0.4713 -0.2779
vn -0.9701 0.1575 -0.1847
vn 0.8711 0.2823 -0.4019
vn 0.8787 -0.3825 0.2856
vn 0.9033 -0.2913 0.3151
vn 0.8242 -0.3829 0.4172
vn -0.8070 0.1512 -0.5708
vn -0.9884 -0.1452 0.0438
vn -0.9039 -0.2628 0.3374
vn -0.9718 -0.1496 0.1821
vn -0.9852 0.1081 -0.1329
vn -0.9488 -0.1075 -0.2969
vn -0.9374 0.1554 0.3117
vn -0.9463 0.1836 0.2659
vn -0.9931 0.0939 0.0701
vn -0.9905 0.1351 0.0273
vn 0.9982 0.0569 0.0190
vn 0.9662 -0.0458 0.2535
vn 0.7864 0.5704 -0.2371
vn 0.8403 -0.3222 0.4360
vn 0.1279 0.5181 -0.8457
vn 0.8867 -0.3717 0.2750
vn 0.8825 -0.3423 0.3225
vn 0.8483 -0.3447 0.4019
vn 0.8217 -0.3590 0.4427
vn -0.9859 -0.0054 -0.1670
vn -0.9739 -0.2136 -0.0769
vn -0.9616 -0.0963 -0.2571
vn -0.5375 0.3662 0.7596
vn -0.9178 -0.0708 -0.3908
vn -0.6808 0.3168 0.6604
vn 0.7846 -0.5406 0.3036
vn -0.2572 0.4202 -0.8702
vn -0.9402 -0.0466 -0.3374
vn -0.9912 -0.1291 0.0299
vn -0.9072 0.0840 -0.4122
vn -0.9576 -0.1211 0.2614
vn -0.9278 0.1904 -0.3207
vn -0.8667 0.2910 -0.4052
vn -0.8086 0.3506 -0.4726
vn 0.0134 -0.2394 0.9708
vn -0.6845 0.2539 -0.6833
vn -0.9655 0.1265 -0.2274
vn -0.9382 0.2944 -0.1818
vn -0.7189 0.3729 0.5866
vn 0.8760 0.4560 -0.1570
vn 0.8271 -0.3296 0.4553
vn 0.7505 0.1934 -0.6319
vn 0.9381 0.1957 -0.2858
vn 0.8397 -0.4330 0.3279
vn 0.8206 -0.3828 0.4244
vn -0.9784 -0.0202 -0.2058
vn 0.7773 -0.4108 0.4765
vn -0.9095 0.0260 -0.4149
vn -0.7452 0.2926 -0.5992
vn -0.3991 0.1961 0.8957
vn -0.9945 -0.0611 -0.0846
vn -0.9532 0.0677 0.2948
vn 0.8960 0.4344 0.0923
vn 0.7126 0.7002 -0.0442
vn 0.7328 0.6367 -0.2400
vn 0.3527 0.8200 -0.4507
vn 0.8797 0.3057 -0.3642
vn 0.8293 -0.4247 0.3632
vn 0.9538 0.1910 -0.2318
vn 0.8967 -0.3863 0.2161
vn 0.6817 -0.4527 0.5747
vn -0.9335 0.1853 -0.3071
vn -0.2324 -0.1356 0.9631
vn -0.9316 0.3193 -0.1737
vn -0.9328 0.3185 -0.1689
vn -0.5239 0.2926 0.8000
vn 0.9814 0.0648 0.1807
vn 0.9899 0.1256 0.0662
vn 0.7337 -0.4554 0.5044
vn 0.8582 -0.3764 0.3490
vn 0.8413 0.3550 -0.4078
vn 0.8788 -0.3843 0.2829
vn 0.7381 0.4212 -0.5272
vn 0.8574 -0.5141 0.0249
vn 0.8583 -0.4447 0.2562
vn 0.9023 -0.3252 0.2831
vn -0.6654 0.1903 -0.7218
vn 0.5319 -0.5508 0.6432
vn -0.9842 -0.1621 -0.0710
vn 0.3474 -0.4674 0.8130
vn -0.7620 0.2696 -0.5888
vn -0.9785 -0.2035 -0.0344
vn 0.8594 0.4227 -0.2877
vn 0.3664 0.7519 -0.5481
vn 0.2411 0.6996 -0.6727
vn 0.9392 0.2308 -0.2542
vn 0.8794 0.3095 -0.3617
vn 0.8213 -0.4824 0.3046
vn 0.8190 -0.4448 0.3626
vn 0.0142 0.4741 -0.8803
vn -0.2498 0.3742 -0.8931
vn 0.8307 -0.3774 0.4093
vn -0.9776 0.0413 -0.2065
vn 0.7434 -0.4003 0.5358
vn -0.9826 0.1120 -0.1481
vn -0.9048 -0.2868 0.3149
vn -0.9855 -0.1691 0.0128
vn 0.0628 -0.5157 0.8545
vn 0.0536 -0.5028 0.8628
vn -0.9417 0.2151 -0.2586
vn -0.2031 -0.1335 0.9700
vn -0.3746 0.0739 0.9242
vn -0.7608 0.0113 0.6489
vn -0.8168 0.1339 0.5611
vn -0.9415 0.0656 0.3306
vn -0.9195 0.0311 -0.3918
vn -0.9913 -0.0788 -0.1056
vn -0.7951 0.2901 -0.5327
vn -0.8643 0.4130 -0.2869
vn -0.9740 -0.0995 -0.2037
vn -0.9384 0.0481 0.3421
vn -0.9874 -0.1173 -0.1058
vn -0.9892 -0.1227 -0.0803
vn 0.9692 0.1798 -0.1684
vn 0.9752 0.1720 -0.1391
vn 0.9149 0.2865 -0.2845
vn 0.9226 -0.2691 0.2764
vn 0.9188 0.2439 -0.3102
vn 0.8175 0.3538 -0.4545
vn 0.8528 -0.4886 0.1844
vn 0.8012 -0.5810 0.1434
vn 0.7867 -0.4964 0.3671
vn 0.8852 -0.3646 0.2889
vn -0.5920 0.3152 -0.7417
vn -0.8654 -0.0777 -0.4950
vn -0.9662 0.1653 -0.1976
vn -0.9837 0.0013 -0.1796
vn -0.7575 -0.0393 0.6516
vn -0.8915 0.0508 -0.4501
vn 0.2399 0.7025 -0.6700
vn 0.8993 0.2731 -0.3416
vn -0.3385 0.4176 -0.8432
vn 0.8055 -0.4393 0.3978
vn -0.9410 -0.0729 -0.3305
vn -0.9785 0.2053 0.0204
vn -0.9983 -0.0468 -0.0345
vn -0.9955 -0.0242 0.0915
vn -0.9081 0.0782 -0.4114
vn 0.6533 -0.5500 0.5203
vn -0.9323 -0.1291 -0.3377
vn -0.7609 0.2837 -0.5836
vn -0.8677 0.3516 -0.3513
vn -0.8558 0.3556 -0.3757
vn -0.9458 0.3185 -0.0630
vn -0.7770 0.0013 0.6296
vn -0.9724 -0.0727 -0.2219
vn -0.9716 -0.2336 -0.0377
vn 0.8997 0.2721 -0.3414
vn 0.7202 -0.4867 0.4944
vn 0.8595 0.3191 -0.3994
vn 0.9058 -0.3236 0.2736
vn 0.5699 0.4704 -0.6738
vn -0.9827 -0.0782 -0.1679
vn -0.9968 0.0014 -0.0797
vn -0.9728 -0.0768 -0.2187
vn 0.4294 -0.6769 0.5978
vn -0.7630 0.2847 -0.5804
vn -0.2539 -0.4333 0.8647
vn -0.9967 0.0045 -0.0807
vn -0.9346 0.1189 -0.3353
vn -0.9737 -0.2249 0.0361
vn -0.9628 -0.1840 -0.1980
vn 0.9659 0.1184 0.2301
vn 0.1395 0.6713 -0.7280
vn 0.9510 0.2215 -0.2157
vn 0.9456 0.2153 -0.2438
vn 0.9092 -0.3279 0.2567
vn 0.9190 -0.2537 0.3019
vn 0.1907 0.5088 -0.8395
vn 0.8583 -0.4270 0.2847
vn 0.0285 0.5020 -0.8644
vn 0.8976 -0.3336 0.2883
vn -0.9484 -0.1942 0.2505
vn 0.3996 -0.6737 0.6216
vn -0.0206 -0.7730 0.6341
vn -0.9996 0.0199 -0.0174
vn -0.6953 -0.5379 0.4767
vn -0.9737 0.1024 -0.2037
vn -0.9536 -0.0489 -0.2971
vn -0.9851 -0.1711 0.0176
vn -0.8331 -0.3439 0.4332
vn -0.9850 -0.1680 0.0391
vn 0.9965 0.0782 -0.0293
vn 0.8276 -0.2851 0.4835
vn 0.8017 -0.4519 0.3913
vn 0.6124 0.4524 -0.6483
vn 0.8592 -0.4275 0.2812
vn 0.6703 -0.5686 0.4768
vn -0.9661 -0.0559 -0.2521
vn 0.0203 -0.8005 0.5989
vn -0.4474 -0.6764 0.5851
vn -0.9890 0.1411 -0.0436
vn -0.9309 0.1526 -0.3319
vn -0.9743 0.1404 -0.1762
vn -0.9492 -0.2797 0.1445
vn 0.6429 0.5250 -0.5577
vn 0.9054 0.2908 -0.3094
vn 0.7752 0.4593 -0.4336
vn -0.3213 0.4130 -0.8522
vn -0.3391 0.4157 -0.8439
vn -0.8912 0.0857 -0.4454
vn -0.8885 0.0478 -0.4564
vn -0.9826 -0.1509 -0.1080
vn -0.7309 0.1984 -0.6530
vn -0.7593 0.2880 -0.5836
vn -0.8892 0.1103 -0.4441
vn -0.6962 -0.5381 0.4751
vn -0.9858 0.0454 0.1616
vn -0.9547 -0.2795 -0.1022
vn -0.9855 -0.1674 -0.0264
vn 0.8445 0.0342 0.5344
vn 0.8732 -0.2614 0.4113
vn 0.8465 -0.4086 0.3412
vn 0.8370 -0.4009 0.3724
vn 0.9026 -0.3857 0.1911
vn 0.8564 -0.4249 0.2932
vn -0.9569 -0.0533 -0.2855
vn 0.7996 -0.4477 0.4002
vn -0.9489 -0.2907 -0.1227
vn 0.6616 -0.5853 0.4688
vn -0.9641 -0.1948 0.1806
vn -0.9154 -0.2662 0.3021
vn -0.9699 -0.0705 -0.2330
vn -0.7458 0.1182 -0.6556
vn -0.4213 -0.7291 0.5394
vn -0.9431 -0.2066 -0.2603
vn -0.9504 0.2263 -0.2134
vn -0.9271 0.1155 -0.3567
vn 0.6827 0.5050 -0.5280
vn 0.1627 0.7607 -0.6283
vn 0.5758 0.6999 -0.4226
vn 0.9138 -0.3030 0.2706
vn 0.8977 -0.2727 0.3461
vn 0.6358 -0.5152 0.5748
vn -0.8627 -0.2497 0.4399
vn -0.9955 -0.0827 -0.0455
vn 0.0382 -0.8386 0.5434
vn 0.0079 -0.8209 0.5711
vn -0.9161 0.3127 -0.2511
vn -0.9931 -0.1137 -0.0279
vn -0.9422 0.1363 -0.3062
vn -0.9301 -0.3432 0.1311
vn 0.8447 0.0321 0.5343
vn 0.8953 0.2895 -0.3385
vn 0.6895 -0.3629 0.6268
vn 0.9270 -0.2628 0.2675
vn -0.8272 0.0954 -0.5538
vn -0.9697 -0.2437 -0.0174
vn -0.9406 -0.1900 -0.2814
vn -0.7765 -0.2869 -0.5610
vn -0.9616 -0.0993 -0.2559
vn -0.9972 -0.0357 -0.0658
vn -0.9837 -0.1258 0.1288
vn 0.1138 -0.7849 0.6091
vn 0.0319 -0.7548 0.6551
vn -0.7869 0.2260 -0.5743
vn -0.4507 -0.7514 0.4819
vn -0.9821 -0.1451 -0.1199
vn -0.9819 -0.1436 -0.1237
vn -0.6708 -0.6307 0.3902
vn -0.9971 -0.0708 -0.0289
vn -0.9888 -0.1228 -0.0851
vn 0.9983 0.0503 -0.0290
vn 0.3414 0.5157 -0.7858
vn 0.8593 0.3170 -0.4014
vn 0.7331 -0.3816 0.5630
vn 0.8989 -0.3388 0.2778
vn 0.0762 0.4907 -0.8680
vn 0.8876 -0.3838 0.2548
vn 0.8370 -0.3231 0.4415
vn -0.9531 0.1650 -0.2539
vn -0.8773 0.2464 -0.4118
vn -0.9263 -0.1011 -0.3630
vn -0.9942 -0.0971 -0.0473
vn -0.9928 0.0244 -0.1172
vn -0.9498 0.2264 -0.2160
vn -0.9986 -0.0496 -0.0209
vn -0.9965 -0.0545 0.0632
vn -0.9933 -0.0669 0.0941
vn 0.9549 -0.1469 0.2582
vn 0.7517 -0.2548 0.6082
vn 0.8921 0.3955 -0.2186
vn 0.8657 -0.4260 0.2629
vn -0.9733 -0.1027 -0.2054
vn -0.7936 0.2855 -0.5373
vn -0.4500 -0.7519 0.4818
vn -0.6466 0.4688 -0.6018
vn -0.9893 -0.1420 -0.0328
vn -0.9668 0.0560 -0.2494
vn -0.4820 -0.7480 0.4562
vn -0.9959 -0.0875 -0.0235
vn 0.9735 0.1810 -0.1399
vn 0.9981 0.0611 0.0039
vn 0.6955 0.5515 -0.4605
vn 0.1831 0.7243 -0.6647
vn 0.9204 -0.2238 0.3207
vn 0.7969 -0.4192 0.4349
vn 0.8186 -0.4536 0.3523
vn 0.5822 0.5117 -0.6318
vn 0.8569 -0.4279 0.2875
vn -0.9495 0.0913 -0.3002
vn -0.7994 -0.1729 0.5754
vn -0.8754 -0.4245 0.2313
vn -0.9554 -0.2654 0.1295
vn -0.7294 0.2587 -0.6333
vn 0.0039 -0.8248 0.5654
vn -0.9944 0.0069 -0.1059
vn -0.9414 0.0228 -0.3365
vn -0.9987 -0.0501 -0.0058
vn -0.9560 -0.2388 -0.1704
vn -0.7205 -0.6165 0.3177
vn -0.9295 -0.3406 0.1415
vn 0.6851 -0.1980 0.7010
vn 0.7520 -0.2213 0.6209
vn 0.8965 0.2967 -0.3291
vn 0.8451 0.3546 -0.4001
vn 0.9959 0.0814 -0.0393
vn 0.8181 0.3957 -0.4173
vn -0.7947 0.1776 -0.5805
vn -0.8749 0.0986 -0.4742
vn -0.9306 -0.0006 -0.3659
vn -0.9775 -0.1841 -0.1032
vn -0.9797 -0.1883 -0.0691
vn -0.9683 0.0776 -0.2374
vn -0.8839 0.0614 -0.4636
vn -0.9679 -0.2303 -0.1009
vn 0.9071 0.2844 -0.3104
vn 0.4535 0.7310 -0.5098
vn 0.9261 -0.3269 0.1882
vn 0.9264 -0.2653 0.2672
vn 0.1133 0.5179 -0.8479
vn 0.8840 -0.3136 0.3467
vn 0.8593 -0.4267 0.2819
vn -0.9504 0.1208 -0.2867
vn 0.8503 -0.3864 0.3572
vn -0.5478 -0.5286 0.6485
vn -0.8804 -0.4239 -0.2127
vn -0.9352 -0.1511 -0.3202
vn -0.9981 -0.0566 -0.0250
vn -0.9639 -0.2436 -0.1073
vn 0.4970 -0.6867 0.5305
vn -0.9187 0.0326 -0.3937
vn -0.8309 0.3207 -0.4547
vn 0.2516 -0.7344 0.6303
vn -0.9948 -0.0845 -0.0562
vn -0.4815 -0.7444 0.4626
vn -0.7233 -0.6104 0.3229
vn -0.9934 -0.0738 -0.0881
vn -0.9566 -0.0401 0.2886
vn -0.9690 -0.2430 -0.0446
vn 0.9196 0.2828 -0.2729
vn 0.9161 0.3975 -0.0516
vn 0.6909 -0.4362 0.5766
vn 0.7722 -0.3716 0.5154
vn 0.8008 0.4269 -0.4201
vn 0.8651 -0.3922 0.3128
vn 0.6084 0.5277 -0.5928
vn -0.1172 0.7604 -0.6388
vn 0.8839 -0.3385 0.3227
vn -0.3771 0.4362 -0.8170
vn -0.3493 0.3433 -0.8719
vn 0.8931 -0.3948 0.2157
vn -0.4331 -0.8353 0.3386
vn -0.9242 -0.3033 -0.2322
vn -0.7533 -0.3196 -0.5748
vn -0.9214 -0.0307 -0.3875
vn -0.8999 -0.1426 -0.4120
vn -0.4687 -0.7538 0.4606
vn -0.6726 -0.6634 0.3279
vn 0.9982 0.0602 0.0040
vn 0.9511 -0.1652 0.2609
vn 0.2428 0.7508 -0.6143
vn 0.8869 0.4450 -0.1241
vn 0.9571 -0.0431 0.2864
vn 0.9245 -0.3045 0.2294
vn 0.8782 -0.3093 0.3648
vn -0.4765 0.4458 -0.7577
vn -0.9080 -0.3176 0.2734
vn -0.9667 -0.2022 0.1569
vn -0.0504 -0.7734 0.6319
vn -0.9631 -0.1273 -0.2373
vn -0.9867 -0.0863 -0.1381
vn -0.9059 -0.0199 -0.4231
vn -0.8930 -0.4268 0.1429
vn -0.9180 0.0934 0.3854
vn -0.9874 -0.0940 -0.1269
vn 0.7657 0.5290 -0.3660
vn 0.9360 0.2946 -0.1926
vn 0.9205 -0.2689 0.2836
vn 0.9296 -0.0435 0.3659
vn 0.8996 -0.3174 0.3000
vn -0.8078 0.1988 -0.5550
vn -0.9719 0.0261 -0.2339
vn -0.9731 -0.1233 -0.1946
vn -0.8841 0.1277 -0.4495
vn -0.1759 -0.5632 0.8074
vn -0.8103 -0.5108 0.2871
vn -0.7965 -0.5613 -0.2246
vn -0.7728 -0.6018 -0.2013
vn -0.8374 -0.4244 0.3444
vn 0.4997 -0.5592 0.6615
vn -0.8266 -0.5181 0.2200
vn 0.5042 -0.5592 0.6581
vn -0.8856 -0.4074 -0.2230
vn -0.8310 0.2454 -0.4992
vn -0.9021 -0.4104 -0.1335
vn -0.8861 0.0413 -0.4616
vn -0.9936 -0.1046 -0.0427
vn 0.9733 0.1812 -0.1412
vn 0.9430 -0.1668 0.2881
vn 0.1714 0.7877 -0.5918
vn 0.6963 0.7074 -0.1218
vn 0.6141 -0.4211 0.6676
vn 0.8054 0.4086 -0.4295
vn 0.9306 -0.2458 0.2713
vn 0.6078 0.5265 -0.5945
vn 0.8954 -0.2468 0.3706
vn -0.4120 0.3511 -0.8408
vn 0.8646 -0.4293 0.2612
vn -0.4067 -0.0976 0.9083
vn -0.8765 0.2800 -0.3915
vn -0.9228 0.1330 -0.3615
vn -0.9103 0.2995 -0.2856
vn -0.9146 0.2963 -0.2752
vn -0.9247 0.2059 0.3201
vn -0.9901 0.0379 0.1353
vn -0.8958 -0.2443 -0.3713
vn -0.7829 -0.5354 -0.3169
vn -0.0894 -0.8040 0.5878
vn -0.9177 -0.0443 -0.3949
vn -0.4024 -0.7780 0.4826
vn -0.4943 -0.7150 0.4944
vn -0.9863 0.0050 -0.1651
vn -0.9682 0.0789 -0.2375
vn -0.9243 -0.3120 0.2200
vn -0.8890 -0.3023 0.3439
vn -0.9936 -0.0670 -0.0905
vn -0.9949 -0.0721 -0.0706
vn 0.7142 0.6962 0.0715
vn 0.8740 -0.3357 0.3514
vn 0.9082 -0.4078 0.0940
vn 0.8579 -0.4259 0.2876
vn 0.7895 -0.5601 0.2512
vn -0.9094 0.1134 -0.4003
vn -0.7713 -0.0300 -0.6357
vn -0.9720 -0.1071 -0.2093
vn -0.9450 -0.2978 -0.1354
vn -0.7758 -0.3900 0.4960
vn -0.8370 0.2403 -0.4917
vn -0.9326 -0.0272 -0.3599
vn -0.9957 -0.0331 -0.0867
vn -0.9957 -0.0901 0.0207
vn -0.9968 -0.0057 -0.0795
vn -0.5188 0.7401 -0.4279
vn -0.9610 -0.0002 -0.2766
vn -0.7332 -0.4860 0.4757
vn -0.9139 0.0722 0.3996
vn 0.9865 0.1269 -0.1030
vn 0.9624 0.1642 0.2164
vn 0.4622 0.2056 -0.8626
vn 0.8511 0.4033 -0.3360
vn 0.9404 0.2971 -0.1657
vn 0.7466 0.4446 -0.4949
vn 0.8678 -0.3313 0.3704
vn 0.8112 -0.4437 0.3808
vn -0.8174 0.1613 -0.5530
vn 0.7227 -0.6066 0.3312
vn 0.8190 -0.5510 0.1601
vn -0.7245 -0.5145 0.4587
vn -0.8951 -0.3117 -0.3189
vn -0.7700 -0.5820 0.2615
vn -0.8603 -0.0266 -0.5090
vn -0.8511 -0.0173 -0.5247
vn -0.6437 -0.6399 0.4197
vn -0.9507 0.1730 -0.2575
vn 0.8028 0.5935 -0.0571
vn 0.6920 0.6576 -0.2979
vn 0.6985 0.6584 -0.2805
vn 0.6820 -0.4612 0.5676
vn 0.8477 0.4805 -0.2248
vn 0.7966 0.5325 -0.2862
vn 0.8272 0.4604 -0.3220
vn 0.4616 0.5188 -0.7195
vn 0.9137 -0.3950 0.0952
vn -0.0052 0.4954 -0.8686
vn -0.1048 0.5233 -0.8457
vn -0.7229 0.1742 -0.6686
vn 0.8341 -0.4326 0.3422
vn 0.8159 -0.5616 0.1377
vn -0.9768 0.1043 -0.1872
vn -0.5373 -0.5607 0.6300
vn -0.9414 -0.2579 -0.2173
vn -0.9674 0.2532 -0.0102
vn 0.4245 -0.8128 0.3989
vn -0.8431 0.3038 -0.4438
vn -0.0763 -0.8074 0.5851
vn -0.8193 0.1377 -0.5566
vn -0.9972 -0.0074 -0.0741
vn -0.9620 -0.2383 0.1331
vn 0.8040 0.5920 -0.0565
vn 0.8139 0.5517 -0.1821
vn 0.7422 -0.3828 0.5501
vn -0.8051 0.3216 -0.4985
vn -0.8521 0.0176 -0.5231
vn -0.9530 0.2001 -0.2275
vn 0.5684 -0.7298 0.3799
vn 0.4751 -0.8462 0.2412
vn 0.5120 -0.7965 0.3215
vn -0.1488 -0.7863 0.5996
vn -0.0906 -0.8148 0.5726
vn -0.9436 0.0903 -0.3187
vn -0.3954 -0.7844 0.4778
vn -0.9314 0.0690 -0.3575
vn -0.9844 -0.1514 -0.0899
vn -0.9720 0.0967 -0.2141
vn -1.0000 0.0015 -0.0056
vn 0.8061 0.5749 0.1407
vn 0.8064 0.5745 0.1400
vn 0.9030 -0.0480 0.4269
vn 0.9481 -0.1317 0.2894
vn 0.7479 0.4650 -0.4737
vn 0.7823 0.5778 -0.2328
vn 0.6062 -0.4499 0.6558
vn 0.7946 0.5533 -0.2500
vn 0.7772 -0.3634 0.5138
vn 0.9541 -0.0377 0.2970
vn 0.9771 -0.1087 0.1828
vn 0.9414 -0.1503 0.3019
vn -0.4370 0.4248 -0.7928
vn -0.8766 0.0670 -0.4764
vn 0.6806 -0.6666 0.3040
vn -0.9802 -0.1862 -0.0673
vn -0.9915 0.1243 -0.0376
vn -0.8830 0.1225 -0.4531
vn -0.9720 -0.2032 -0.1183
vn -0.6456 -0.6417 0.4140
vn -0.9515 0.1014 -0.2905
vn -0.8858 -0.4235 0.1898
vn 0.7800 0.5783 -0.2393
vn 0.8533 -0.3695 0.3679
vn 0.8988 -0.2598 0.3530
vn -0.8149 0.2808 -0.5070
vn -0.9748 0.1097 -0.1944
vn -0.9176 0.0606 0.3929
vn -0.9201 0.0417 -0.3894
vn 0.2117 -0.9469 0.2419
vn -0.8732 0.4636 0.1503
vn 0.1829 -0.9818 0.0506
vn -0.0150 -0.8971 0.4416
vn -0.8834 0.1635 -0.4392
vn -0.4005 -0.7503 0.5259
vn 0.7114 -0.4100 0.5707
vn 0.7330 0.4808 -0.4813
vn 0.9294 -0.2300 0.2886
vn 0.9886 -0.1214 0.0894
vn 0.9813 -0.0386 0.1885
vn 0.8177 -0.3787 0.4335
vn 0.4948 -0.7713 0.4003
vn -0.8654 -0.1249 -0.4853
vn 0.4137 -0.7690 -0.4873
vn 0.7344 -0.5340 0.4189
vn -0.9925 0.1171 -0.0344
vn -0.9819 0.1169 -0.1487
vn -0.2500 -0.7018 0.6671
vn -0.8760 0.2050 -0.4366
vn -0.8659 0.1928 -0.4616
vn -0.1191 -0.9303 0.3470
vn -0.9165 0.0882 -0.3903
vn -0.9625 -0.1085 -0.2485
vn -0.4368 -0.7537 0.4910
vn -0.9814 -0.1770 -0.0744
vn -0.9795 -0.0812 -0.1845
vn -0.9885 -0.0755 -0.1308
vn -0.8941 -0.4171 0.1632
vn 0.9940 0.0998 -0.0442
vn 0.9203 0.2563 -0.2956
vn 0.8699 0.1460 0.4712
vn 0.7606 -0.3233 0.5630
vn 0.7327 -0.3026 0.6095
vn 0.6393 -0.4167 0.6463
vn 0.7794 0.4416 -0.4445
vn 0.8489 -0.3500 0.3961
vn 0.9350 -0.1026 0.3396
vn 0.0411 0.5453 -0.8372
vn 0.8819 -0.2539 0.3972
vn 0.8918 -0.2677 0.3646
vn -0.4652 0.3916 -0.7939
vn -0.9706 -0.1213 0.2081
vn -0.9802 -0.1915 -0.0501
vn -0.8934 -0.1688 0.4164
vn -0.8075 -0.5786 -0.1146
vn 0.2868 -0.9167 0.2783
vn -0.6336 -0.6606 0.4028
vn -0.9914 -0.0820 -0.1017
vn 0.8298 -0.3715 0.4165
vn -0.9560 -0.2070 -0.2077
vn -0.9810 -0.1813 -0.0697
vn -0.7674 0.0148 -0.6409
vn 0.3693 -0.8234 0.4308
vn -0.9678 0.1080 -0.2273
vn -0.9516 0.0269 0.3062
vn 0.3685 -0.8536 0.3681
vn -0.9524 0.2794 0.1218
vn 0.3588 -0.8474 0.3913
vn -0.8957 0.1796 -0.4069
vn 0.3059 -0.9488 0.0793
vn -0.1134 -0.9438 0.3105
vn -0.8758 0.1900 -0.4436
vn -0.8294 0.2135 -0.5162
vn -0.9819 0.0677 -0.1772
vn -0.8986 -0.4021 0.1755
vn 0.8427 0.1702 0.5108
vn 0.7220 0.4575 -0.5191
vn 0.8687 -0.3081 0.3879
vn 0.9937 -0.0468 0.1018
vn -0.9555 -0.1953 -0.2213
vn -0.8099 0.0443 -0.5849
vn -0.9562 0.1189 -0.2674
vn -0.9693 0.1042 0.2225
vn -0.8756 0.3147 -0.3665
vn -0.8691 0.1855 -0.4585
vn -0.0580 -0.9400 0.3363
vn -0.4369 -0.7538 0.4909
vn -0.9856 0.0224 -0.1674
vn -0.9725 0.0689 -0.2224
vn -0.5886 -0.6975 0.4088
vn -0.9751 -0.2216 -0.0055
vn -0.9782 -0.2035 -0.0403
vn 0.9072 0.2746 -0.3188
vn 0.6866 0.0654 0.7241
vn 0.7374 -0.3582 0.5726
vn 0.4392 0.4974 -0.7482
vn -0.2785 0.4646 -0.8406
vn -0.9096 0.2278 -0.3476
vn -0.9529 0.2142 -0.2148
vn -0.9547 -0.2110 -0.2097
vn 0.2076 -0.9223 0.3261
vn 0.3440 -0.9080 0.2391
vn -0.9103 -0.0263 -0.4131
vn -0.9787 -0.0809 0.1889
vn -0.9340 0.3480 -0.0813
vn 0.3848 -0.8301 0.4035
vn -0.8361 0.2182 -0.5032
vn -0.0856 -0.9428 0.3221
vn -0.9765 -0.0018 -0.2157
vn -0.9860 -0.0694 -0.1516
vn -0.9829 -0.0634 -0.1729
vn 0.9004 -0.2647 0.3453
vn 0.9117 0.2726 -0.3074
vn 0.9139 0.3192 -0.2507
vn 0.5975 -0.3497 0.7216
vn 0.8572 0.3637 -0.3646
vn 0.7025 -0.4300 0.5671
vn 0.7664 0.4711 -0.4365
vn 0.9865 -0.0276 0.1612
vn 0.8510 -0.3293 0.4092
vn 0.3423 -0.8599 0.3786
vn 0.2404 -0.8540 0.4614
vn -0.9869 -0.1499 -0.0597
vn 0.3459 -0.9097 0.2299
vn -0.9624 -0.2570 0.0878
vn -0.8703 0.4335 -0.2337
vn -0.1273 -0.9735 0.1902
vn -0.1574 -0.9480 0.2765
vn -0.0886 -0.9657 0.2442
vn -0.9071 -0.3955 0.1442
vn 0.9933 -0.0858 0.0777
vn 0.9243 0.2557 -0.2835
vn 0.9189 0.3333 -0.2111
vn 0.9741 -0.1494 0.1697
vn -0.0309 0.5608 -0.8274
vn -0.4914 0.4320 -0.7562
vn -0.7404 0.2052 -0.6401
vn -0.8605 0.4573 -0.2247
vn -0.0734 -0.9183 0.3891
vn -0.9598 -0.1430 -0.2414
vn 0.9974 0.0154 0.0709
vn 0.9326 0.3025 -0.1967
vn 0.6288 -0.1933 0.7531
vn 0.7656 0.5275 -0.3684
vn 0.8768 -0.2376 0.4180
vn 0.3602 0.5628 -0.7440
vn 0.9352 -0.0904 0.3423
vn 0.2648 -0.8022 0.5351
vn -0.9687 0.1709 -0.1801
vn -0.9197 -0.1193 -0.3741
vn -0.7923 0.4251 0.4377
vn -0.0495 -0.8939 0.4455
vn -0.0748 -0.8840 0.4614
vn -0.0768 -0.9658 0.2476
vn -0.9454 0.0778 -0.3166
vn -0.9778 0.1989 0.0657
vn -0.5571 -0.7285 0.3988
vn -0.9733 -0.1685 -0.1559
vn -0.9838 -0.0493 -0.1721
vn 0.6392 -0.4521 0.6222
vn 0.6712 0.4436 -0.5939
vn 0.7546 -0.3324 0.5657
vn 0.8379 -0.3334 0.4321
vn -0.7675 0.3751 -0.5198
vn 0.2745 -0.8650 0.4199
vn 0.9003 -0.4031 0.1644
vn -0.9606 0.1844 -0.2079
vn -0.9406 -0.0761 -0.3309
vn -0.9601 -0.2266 0.1638
vn -0.9980 0.0251 -0.0573
vn 0.4987 -0.8048 0.3218
vn -0.7861 0.6076 0.1134
vn -0.9123 0.2298 -0.3389
vn -0.8437 0.2975 -0.4469
vn -0.8441 0.2988 -0.4452
vn -0.9359 0.0784 -0.3434
vn -0.9599 -0.1600 -0.2302
vn -0.5640 -0.7019 0.4349
vn -0.9951 0.0212 -0.0961
vn -0.9714 -0.0479 -0.2326
vn 0.9011 -0.2978 0.3153
vn 0.6836 -0.4574 0.5688
vn 0.5794 -0.2181 0.7853
vn 0.6351 0.5033 -0.5859
vn 0.8703 -0.2364 0.4322
vn 0.9961 0.0193 0.0862
vn 0.9426 -0.0268 0.3328
vn 0.9779 -0.1516 0.1437
vn 0.9777 -0.1066 0.1808
vn -0.9701 0.2317 0.0718
vn -0.9340 0.1542 -0.3223
vn -0.8937 0.1889 -0.4069
vn 0.4590 -0.8173 0.3485
vn -0.9577 0.0653 -0.2801
vn -0.9740 -0.0544 -0.2200
vn 0.9312 0.2402 -0.2742
vn 0.7370 -0.3236 0.5934
vn 0.8121 -0.2781 0.5129
vn 0.8372 -0.4138 0.3575
vn -0.6400 0.3209 -0.6982
vn -0.9780 0.1695 -0.1214
vn -0.9390 -0.2248 0.2602
vn 0.0874 -0.9389 0.3330
vn -0.8633 0.2980 -0.4073
vn -0.2490 -0.9035 0.3488
vn 0.0121 -0.9079 0.4190
vn -0.0333 -0.8895 0.4557
vn -0.8764 0.2837 0.3891
vn -0.9775 0.2079 0.0362
vn -0.9031 -0.4060 0.1400
vn 0.9970 0.0206 0.0749
vn 0.9197 -0.2404 0.3103
vn 0.8654 0.3149 -0.3898
vn 0.8942 0.3077 -0.3251
vn 0.5601 -0.2548 0.7883
vn 0.6367 0.5343 -0.5560
vn 0.2902 0.5306 -0.7964
vn 0.8233 -0.3871 -0.4150
vn 0.9826 -0.1292 0.1332
vn -0.4663 0.1939 -0.8631
vn -0.5863 0.4987 -0.6385
vn 0.4021 -0.7232 0.5614
vn 0.3233 -0.7329 0.5986
vn 0.0609 -0.9981 0.0002
vn 0.5005 -0.8309 0.2432
vn 0.1170 -0.6705 0.7326
vn -0.8565 0.4980 0.1359
vn -0.0621 -0.9034 0.4242
vn -0.8054 0.3072 -0.5069
vn 0.1237 -0.9732 0.1940
vn -0.9689 0.0152 -0.2472
vn -0.9699 -0.2023 -0.1353
vn -0.4671 -0.7839 0.4090
vn -0.9659 -0.2071 -0.1552
vn -0.5737 -0.7047 0.4175
vn -0.9030 -0.4061 0.1404
vn -0.9596 -0.2804 -0.0231
vn 0.7345 0.4297 -0.5253
vn 0.7492 -0.2347 0.6193
vn 0.9847 -0.0828 0.1532
vn 0.8063 -0.4476 0.3866
vn -0.8158 0.2695 -0.5118
vn 0.3468 -0.7218 0.5989
vn -0.9465 -0.1072 -0.3043
vn 0.4249 -0.6974 0.5771
vn -0.9796 -0.0775 0.1852
vn -0.8587 0.3041 -0.4125
vn -0.9661 -0.0563 -0.2519
vn -0.9760 -0.2086 -0.0625
vn -0.9534 -0.2968 0.0534
vn 0.9580 0.1667 -0.2333
vn 0.7134 -0.4055 0.5715
vn 0.7506 0.4528 -0.4812
vn 0.6124 0.5802 -0.5369
vn 0.4051 -0.6833 0.6074
vn -0.9965 0.0267 -0.0788
vn 0.2610 -0.9300 0.2589
vn -0.7988 0.5767 0.1713
vn 0.0872 -0.9387 0.3337
vn -0.1964 -0.8817 0.4290
vn -0.2258 -0.8603 0.4571
vn -0.9503 0.1122 -0.2903
vn -0.9699 -0.0077 -0.2432
vn 0.9933 0.0141 0.1147
vn 0.9759 -0.1494 0.1591
vn 0.8655 0.3665 -0.3415
vn 0.7918 0.3576 -0.4952
vn 0.9048 -0.4211 -0.0638
vn 0.8108 -0.2649 0.5219
vn 0.7948 -0.2762 0.5404
vn 0.2892 0.5418 -0.7892
vn 0.9632 0.1941 0.1861
vn -0.4258 0.5430 -0.7238
vn -0.9207 0.2972 -0.2528
vn -0.9540 0.2996 -0.0106
vn 0.0717 -0.8412 0.5360
vn -0.8805 0.2362 -0.4111
vn -0.7980 0.4192 -0.4330
vn -0.8647 0.4011 0.3024
vn -0.8693 0.4000 0.2905
vn 0.9353 0.2824 -0.2133
vn 0.6254 -0.4581 0.6317
vn 0.9038 0.3264 -0.2767
vn 0.9481 0.0121 0.3178
vn -0.3612 0.6099 -0.7054
vn 0.7639 -0.4654 0.4471
vn -0.0389 0.3484 -0.9365
vn -0.7684 0.3093 -0.5603
vn 0.1416 -0.8243 0.5481
vn 0.0518 -0.8664 0.4967
vn 0.1013 -0.9142 0.3924
vn -0.0301 -0.8978 0.4394
vn 0.1928 -0.9258 0.3252
vn -0.9754 -0.1956 -0.1020
vn 0.8002 0.5440 -0.2525
vn 0.8932 0.4345 0.1159
vn 0.9638 -0.1188 0.2386
vn 0.8134 0.5143 -0.2717
vn 0.9056 -0.2341 0.3537
vn 0.7637 -0.2075 0.6113
vn 0.5947 0.5749 -0.5619
vn 0.9305 -0.0027 0.3664
vn 0.4182 0.4886 -0.7658
vn 0.7994 -0.5156 0.3086
vn -0.3476 0.5245 -0.7772
vn -0.9914 -0.0404 -0.1249
vn -0.0290 -0.8422 0.5383
vn -0.9442 0.3174 -0.0885
vn -0.8804 0.2562 -0.3991
vn 0.1595 -0.9418 0.2959
vn -0.9136 0.3738 -0.1603
vn -0.7547 0.6560 -0.0080
vn -0.8521 0.3486 -0.3904
vn -0.9683 0.0392 -0.2468
vn -0.8635 0.4329 0.2586
vn -0.4125 -0.8383 0.3565
vn 0.8631 0.3608 -0.3535
vn 0.7319 0.6432 -0.2250
vn 0.2437 0.7147 -0.6555
vn 0.4012 -0.6880 0.6047
vn -0.9706 -0.1417 0.1947
vn -0.1028 -0.8266 0.5534
vn -0.9819 -0.0663 -0.1776
vn -0.7465 -0.6399 0.1824
vn -0.9240 -0.3778 0.0589
vn 0.9807 0.1845 0.0644
vn 0.7672 -0.4010 0.5007
vn 0.6924 -0.3838 0.6109
vn 0.9310 -0.0461 0.3621
vn 0.9814 -0.0533 0.1843
vn 0.7280 -0.5151 0.4524
vn -0.6945 0.3016 -0.6533
vn 0.4394 -0.7008 0.5620
vn -0.9182 0.2025 -0.3405
vn 0.1479 -0.7741 0.6156
vn -0.7806 0.1753 -0.5999
vn -0.9796 0.1477 -0.1363
vn -0.9348 0.1183 -0.3349
vn -0.9568 0.1487 -0.2499
vn -0.9530 0.2923 -0.0793
vn -0.9034 0.1477 -0.4025
vn -0.8931 0.2928 -0.3415
vn 0.1218 -0.8527 0.5081
vn -0.8375 0.4784 0.2640
vn -0.9602 -0.1993 -0.1957
vn 0.9651 0.2257 -0.1331
vn 0.9190 0.1773 0.3520
vn 0.9041 0.2650 -0.3352
vn 0.8835 0.4063 -0.2332
vn 0.7340 0.4201 -0.5335
vn 0.6667 0.5442 -0.5092
vn 0.5949 0.5746 -0.5620
vn 0.9443 -0.0375 0.3270
vn -0.9801 0.1866 -0.0682
vn -0.9435 -0.0204 0.3309
vn -0.8672 0.0785 -0.4918
vn -0.8548 0.3478 -0.3853
vn -0.9625 0.0399 -0.2682
vn -0.1167 -0.8571 0.5018
vn -0.9903 -0.0849 -0.1096
vn -0.9637 -0.2353 -0.1264
vn -0.6647 -0.6724 0.3256
vn 0.9822 -0.0014 0.1878
vn 0.7068 0.5702 -0.4188
vn 0.8446 0.3221 -0.4277
vn 0.9567 0.1006 0.2731
vn 0.9100 -0.2015 0.3625
vn -0.0516 0.4801 -0.8757
vn 0.9016 -0.2033 0.3818
vn -0.9555 0.0264 -0.2939
vn -0.8992 0.2252 -0.3750
vn 0.1352 -0.8422 0.5219
vn -0.7612 0.6485 -0.0073
vn 0.1684 -0.9060 0.3885
vn -0.2879 -0.8736 0.3923
vn -0.9565 0.1070 -0.2714
vn -0.8560 0.2796 0.4348
vn -0.9231 0.2642 0.2794
vn 0.9716 0.1254 0.2008
vn 0.7308 -0.3498 0.5862
vn 0.1389 0.6173 -0.7744
vn 0.7321 -0.4665 0.4964
vn -0.5827 0.3401 -0.7381
vn -0.8885 0.2995 -0.3477
vn 0.1422 -0.7767 0.6137
vn -0.9595 0.2553 0.1190
vn -0.8680 0.3001 -0.3955
vn -0.7578 0.6522 -0.0210
vn -0.9143 -0.3947 -0.0911
vn 0.6862 0.6182 -0.3834
vn 0.9215 0.1770 0.3457
vn 0.7272 0.6457 -0.2329
vn 0.8874 0.3958 -0.2364
vn 0.9660 0.2409 -0.0937
vn 0.7803 -0.3991 0.4815
vn 0.9072 0.0773 0.4135
vn -0.0097 0.6265 -0.7794
vn 0.4697 -0.6765 0.5672
vn -0.8267 -0.3368 0.4506
vn -0.8765 0.4017 -0.2652
vn -0.9584 0.1739 -0.2263
vn -0.2584 -0.8569 0.4460
vn -0.9003 -0.4348 -0.0206
vn -0.7747 0.3950 0.4938
vn 0.9692 0.1971 -0.1478
vn 0.8790 -0.3963 0.2652
vn 0.7452 0.5711 -0.3442
vn 0.8644 0.3396 -0.3707
vn -0.6973 0.2862 -0.6571
vn 0.1174 -0.7711 0.6258
vn -0.0318 -0.7929 0.6085
vn -0.4295 -0.8560 0.2876
vn -0.9000 -0.0818 0.4282
vn 0.9299 0.3384 -0.1440
vn 0.9733 0.2258 -0.0426
vn 0.9646 0.1509 0.2164
vn 0.7396 0.5735 -0.3522
vn 0.6846 -0.3569 0.6356
vn 0.1549 0.5803 -0.7995
vn 0.7859 -0.3256 0.5257
vn 0.8491 -0.3518 0.3941
vn -0.9502 0.2157 -0.2249
vn -0.9692 0.2349 0.0743
vn -0.8898 -0.0154 0.4562
vn -0.8939 0.2452 -0.3752
vn 0.4601 -0.7450 0.4830
vn -0.9441 0.1771 -0.2781
vn -0.2141 -0.5040 0.8367
vn -0.7671 -0.0826 0.6362
vn -0.9673 -0.0452 -0.2494
vn 0.7842 0.5028 -0.3637
vn 0.7296 -0.2696 0.6285
vn 0.7390 0.5679 -0.3625
vn 0.7820 -0.2888 0.5524
vn 0.8746 0.4846 -0.0148
vn 0.4408 0.5444 -0.7137
vn 0.4850 0.4768 -0.7331
vn -0.3900 0.3192 -0.8637
vn -0.5697 0.2803 -0.7726
vn -0.7171 0.3118 -0.6234
vn -0.8521 0.1870 -0.4889
vn -0.9570 0.1426 -0.2526
vn -0.8238 0.1991 -0.5308
vn -0.8508 0.4578 -0.2581
vn -0.9025 0.4291 -0.0356
vn -0.1781 -0.5831 0.7927
vn -0.9803 -0.0141 -0.1972
vn -0.9707 -0.0581 -0.2331
vn 0.9277 0.3731 0.0119
vn 0.9595 -0.0190 0.2811
vn 0.9054 0.0486 0.4217
vn 0.5602 -0.6432 0.5219
vn 0.7150 -0.4333 0.5487
vn 0.9937 0.0680 0.0894
vn 0.8172 0.0635 0.5728
vn 0.9502 -0.2466 0.1906
vn 0.7850 -0.3360 0.5205
vn -0.9391 0.1128 -0.3247
vn -0.0517 -0.7982 0.6002
vn -0.9843 -0.0300 -0.1742
vn -0.4171 0.2397 0.8767
vn -0.7430 0.3035 0.5965
vn 0.7500 0.6171 -0.2380
vn 0.7135 -0.5379 0.4489
vn 0.0265 0.5272 -0.8494
vn -0.6362 0.1303 -0.7604
vn -0.7155 0.3163 -0.6229
vn -0.8827 0.1154 -0.4556
vn -0.9734 0.0640 -0.2199
vn 0.0038 -0.7928 0.6095
vn 0.0887 -0.7994 0.5941
vn 0.0938 -0.8818 0.4622
vn -0.9565 -0.2341 -0.1741
vn 0.8058 -0.3376 0.4865
vn 0.7797 -0.2734 0.5632
vn 0.6951 0.6199 -0.3641
vn 0.8300 0.4314 -0.3536
vn -0.3259 0.5307 -0.7824
vn 0.4686 -0.6729 0.5723
vn -0.9609 0.0203 -0.2763
vn -0.9592 0.1400 -0.2458
vn -0.8390 0.3546 -0.4128
vn -0.8293 0.3369 -0.4458
vn -0.8685 0.4868 -0.0937
vn -0.8402 0.5408 0.0392
vn -0.9927 -0.0073 -0.1207
vn 0.9975 -0.0503 0.0494
vn 0.9425 -0.2494 0.2223
vn 0.8325 0.3658 -0.4161
vn 0.6429 -0.4319 0.6326
vn 0.3334 -0.4443 0.8315
vn 0.7842 -0.5068 0.3579
vn 0.9944 0.0611 0.0865
vn 0.8783 -0.1087 0.4656
vn -0.4440 0.4516 -0.7739
vn 0.3416 -0.6866 0.6418
vn 0.6683 -0.5647 0.4843
vn -0.9124 0.2078 -0.3526
vn -0.9395 0.1509 -0.3076
vn -0.7276 0.1058 0.6778
vn -0.9751 0.1464 0.1666
vn -0.8288 0.3521 -0.4348
vn -0.9803 -0.0161 -0.1970
vn -0.4069 -0.8835 -0.2323
vn -0.9783 -0.1008 -0.1812
vn 0.8994 -0.0839 0.4291
vn 0.7063 0.5494 -0.4464
vn 0.6496 -0.4521 0.6113
vn 0.5040 0.5148 -0.6935
vn 0.8416 -0.3250 0.4315
vn -0.6901 0.3658 -0.6245
vn 0.5899 -0.4976 0.6359
vn -0.6771 0.3629 -0.6402
vn -0.5896 0.1238 -0.7982
vn -0.8539 0.3384 -0.3955
vn -0.9917 -0.0043 -0.1288
vn -0.4832 -0.6040 0.6338
vn -0.9040 -0.4192 0.0842
vn 0.7670 -0.3945 0.5060
vn 0.9409 0.1047 0.3221
vn -0.8701 0.3107 0.3827
vn -0.9644 0.2533 0.0755
vn -0.9941 0.0807 0.0721
vn 0.9849 -0.1718 0.0201
vn 0.6854 0.5573 -0.4686
vn 0.7376 0.4224 -0.5268
vn 0.3769 0.5385 -0.7536
vn 0.0907 -0.8848 0.4570
vn -0.9252 0.3353 0.1774
vn -0.9155 0.3972 0.0633
vn -0.1000 -0.8707 0.4816
vn -0.9872 -0.0930 -0.1297
vn 0.9230 0.2079 -0.3238
vn 0.7062 0.4535 -0.5436
vn 0.9221 -0.0270 0.3861
vn 0.9350 0.0024 0.3547
vn 0.9429 -0.0187 0.3327
vn 0.9619 0.0013 0.2735
vn 0.0197 0.5812 -0.8135
vn 0.6087 -0.3756 0.6989
vn 0.2749 -0.7631 0.5849
vn -0.9616 0.0518 -0.2696
vn 0.1531 -0.7362 0.6592
vn -0.9339 0.1313 -0.3325
vn 0.0285 -0.7657 0.6426
vn -0.9514 0.1728 -0.2551
vn -0.8320 0.3299 -0.4460
vn 0.0090 -0.8682 0.4961
vn -0.9273 0.2369 -0.2898
vn -0.9004 0.4137 0.1349
vn -0.9932 -0.0448 -0.1072
vn 0.9904 0.0071 -0.1381
vn 0.7448 -0.2783 0.6065
vn 0.8339 -0.1795 0.5219
vn 0.8414 0.3772 -0.3869
vn 0.8091 0.3800 -0.4483
vn 0.6665 0.0786 0.7414
vn 0.8146 -0.3918 0.4276
vn 0.7699 -0.4795 0.4211
vn -0.4616 0.5053 -0.7291
vn 0.2515 -0.7170 0.6501
vn -0.9631 0.0508 -0.2643
vn 0.2633 -0.7219 0.6399
vn -0.0418 -0.7286 0.6836
vn -0.9469 0.1499 -0.2844
vn -0.9401 -0.3019 0.1583
vn -0.0766 -0.7453 0.6623
vn -0.8396 0.3535 -0.4125
vn -0.9037 0.2535 -0.3451
vn -0.9798 -0.1652 -0.1123
vn -0.5707 -0.6923 0.4416
vn -0.4889 -0.8560 0.1680
vn 0.9944 -0.1054 0.0043
vn 0.9765 -0.1606 0.1440
vn 0.7411 -0.1066 0.6629
vn 0.7925 -0.3902 0.4688
vn -0.1163 0.5382 -0.8348
vn 0.6241 -0.3946 0.6744
vn -0.0094 -0.7234 0.6903
vn -0.8293 0.3611 -0.4265
vn 0.0421 -0.8636 0.5024
vn -0.9505 0.1928 -0.2437
vn -0.8700 -0.4874 0.0743
vn 0.9528 0.1243 -0.2770
vn 0.8884 -0.3482 0.2991
vn 0.8001 -0.3241 0.5048
vn -0.8161 0.1625 -0.5546
vn -0.5886 0.1344 -0.7971
vn -0.7762 -0.4758 0.4136
vn -0.9296 -0.3020 0.2113
vn 0.0494 -0.8574 0.5123
vn 0.9895 0.0096 -0.1440
vn 0.8944 -0.3490 0.2796
vn 0.8765 0.2603 -0.4050
vn 0.7667 -0.4658 0.4418
vn 0.8120 -0.3740 0.4481
vn 0.7156 -0.4914 0.4964
vn -0.9244 0.1522 -0.3498
vn 0.0467 -0.6725 0.7386
vn -0.8238 0.3586 -0.4391
vn -0.8240 0.3488 -0.4466
vn 0.1882 -0.5225 0.8316
vn 0.7608 -0.4617 0.4562
vn 0.6108 -0.5953 0.5221
vn -0.8326 0.3246 -0.4489
vn -0.9325 0.1602 -0.3236
vn -0.8687 -0.4463 0.2147
vn -0.9184 0.2915 -0.2676
vn -0.7611 -0.6424 0.0900
vn -0.9482 0.2966 0.1135
vn -0.9817 0.1804 0.0609
vn -0.9220 0.3342 0.1952
vn 0.6795 0.5349 -0.5023
vn 0.6215 -0.2097 0.7548
vn 0.4170 0.4957 -0.7618
vn 0.7925 -0.3900 0.4689
vn -0.8371 -0.0490 -0.5449
vn -0.8683 -0.3932 -0.3022
vn 0.2228 -0.7841 0.5793
vn -0.8246 0.3673 -0.4304
vn -0.9097 0.2140 0.3559
vn 0.8823 0.2670 -0.3877
vn 0.5933 -0.6065 0.5293
vn 0.5789 -0.6315 0.5159
vn -0.6210 0.4616 -0.6335
vn 0.3068 -0.4924 0.8145
vn -0.9305 0.1520 -0.3332
vn -0.6119 -0.6982 0.3716
vn -0.3131 -0.3081 0.8984
vn -0.5301 -0.4985 0.6859
vn 0.9847 0.1496 -0.0892
vn 0.4484 0.5611 -0.6958
vn -0.4386 0.5217 -0.7317
vn -0.7742 0.3402 -0.5337
vn 0.1349 -0.6491 0.7486
vn 0.0790 -0.7874 0.6114
vn -0.9205 -0.3572 -0.1581
vn -0.9735 -0.0272 -0.2273
vn -0.7616 -0.6434 -0.0774
vn -0.8339 0.3150 -0.4533
vn -0.8322 0.3149 -0.4564
vn 0.1869 -0.8193 0.5421
vn -0.1064 -0.1879 0.9764
vn -0.9663 0.2180 0.1370
vn 0.9581 -0.2646 0.1096
vn 0.9632 -0.2475 0.1050
vn 0.7802 0.3384 -0.5260
vn 0.7078 0.4400 -0.5526
vn -0.0664 0.5982 -0.7986
vn -0.8555 0.1641 -0.4911
vn -0.7546 -0.6506 -0.0854
vn 0.0601 -0.8183 0.5717
vn -0.9470 -0.2118 0.2416
vn -0.7660 0.4225 -0.4844
vn -0.9855 -0.0012 -0.1695
vn -0.5502 0.3176 0.7723
vn -0.9790 0.1988 0.0447
vn 0.9018 -0.3271 0.2823
vn 0.6468 -0.6647 0.3738
vn 0.6111 -0.6590 0.4385
vn 0.7834 -0.4052 0.4713
vn 0.1917 -0.7584 0.6230
vn -0.7875 -0.0027 -0.6163
vn -0.7125 -0.6122 0.3429
vn -0.9813 0.0015 -0.1922
vn 0.8093 0.3879 -0.4412
vn 0.7112 -0.5169 0.4765
vn -0.9223 0.1768 -0.3435
vn -0.0775 -0.6872 0.7224
vn -0.7182 -0.5975 0.3568
vn -0.8300 0.2713 -0.4873
vn -0.9702 -0.0633 -0.2339
vn -0.9248 0.1855 -0.3321
vn -0.1044 -0.6649 0.7396
vn -0.0835 -0.6243 0.7767
vn -0.9722 -0.0863 0.2178
vn 0.9425 0.2145 0.2563
vn 0.7664 -0.4667 0.4414
vn 0.8342 0.3603 -0.4175
vn 0.6475 -0.4899 0.5838
vn 0.6987 -0.5196 0.4918
vn -0.9234 0.1841 -0.3369
vn -0.0671 -0.6898 0.7209
vn -0.8318 0.3244 -0.4504
vn -0.8351 0.3264 -0.4429
vn -0.1030 -0.6487 0.7540
vn -0.9718 0.0340 0.2334
vn 0.9924 0.0643 0.1050
vn 0.9282 0.0292 0.3710
vn 0.8145 -0.4548 0.3603
vn 0.7321 0.4190 -0.5371
vn 0.1989 0.5656 -0.8003
vn 0.6061 -0.5521 0.5726
vn -0.9236 0.1860 -0.3352
vn -0.7322 -0.6268 0.2664
vn -0.8791 0.2805 -0.3852
vn -0.9809 -0.0832 -0.1761
vn 0.0723 -0.8153 0.5744
vn -0.8935 0.1969 -0.4036
vn 0.3646 -0.7551 0.5449
vn 0.0866 -0.7390 0.6681
vn -0.7370 -0.4643 0.4911
vn -0.9421 -0.1601 0.2946
vn -0.9930 -0.0536 -0.1049
vn 0.9857 0.0211 -0.1672
vn 0.9532 0.1319 -0.2720
vn 0.5017 0.5188 -0.6922
vn -0.4518 0.5332 -0.7152
vn -0.7502 0.3916 -0.5328
vn -0.7710 -0.6044 0.2007
vn -0.9882 0.0242 -0.1515
vn 0.9762 0.0440 -0.2123
vn 0.8020 0.0309 0.5965
vn 0.6926 -0.5291 0.4903
vn 0.6336 -0.4775 0.6087
vn 0.7879 -0.5143 0.3388
vn -0.1125 0.6128 -0.7822
vn -0.3872 0.5370 -0.7495
vn 0.5286 -0.6760 0.5134
vn -0.7424 0.3866 -0.5472
vn 0.1569 -0.7841 0.6005
vn -0.8724 -0.1853 -0.4523
vn -0.2561 -0.7714 0.5826
vn -0.0008 -0.9444 0.3289
vn -0.8614 0.2998 -0.4099
vn -0.9524 0.1262 -0.2775
vn 0.6397 -0.6477 0.4138
vn 0.7766 -0.5154 0.3622
vn -0.9107 0.2237 -0.3473
vn -0.9153 0.2272 -0.3326
vn -0.0918 -0.7893 0.6071
vn -0.9035 -0.1318 -0.4078
vn -0.9646 -0.1484 -0.2179
vn -0.8904 0.2871 -0.3532
vn -0.9300 -0.2978 -0.2154
vn -0.1301 -0.8055 0.5782
vn -0.9274 0.2233 -0.3003
vn -0.9815 0.0269 -0.1897
vn -0.9869 -0.0970 -0.1287
vn -0.9484 -0.0944 0.3028
vn 0.5593 -0.6473 0.5179
vn 0.6148 -0.5878 0.5258
vn -0.0794 -0.7939 0.6028
vn -0.7711 -0.6064 0.1939
vn -0.8803 0.2952 -0.3715
vn -0.2504 -0.7760 0.5788
vn -0.8240 0.3817 -0.4187
vn 0.2632 -0.5947 0.7596
vn -0.6263 -0.6542 0.4240
vn -0.9927 0.0030 -0.1209
vn 0.9879 -0.1477 -0.0468
vn 0.9868 -0.1614 0.0157
vn 0.9315 0.1629 -0.3253
vn 0.9118 -0.3281 0.2470
vn 0.6839 -0.1295 0.7180
vn 0.5938 -0.5958 0.5407
vn 0.4469 -0.6714 0.5912
vn 0.1456 -0.7811 0.6072
vn -0.9531 -0.3018 -0.0224
vn -0.8212 0.3105 -0.4787
vn -0.3459 -0.6364 0.6895
vn -0.9738 0.0517 -0.2215
vn 0.8891 -0.3753 0.2621
vn 0.8193 -0.4373 0.3709
vn 0.7881 -0.3997 0.4681
vn 0.7982 -0.0756 0.5977
vn 0.8086 -0.1011 0.5797
vn 0.7936 -0.4820 0.3712
vn -0.9193 0.3039 -0.2501
vn -0.9796 -0.2009 -0.0068
vn -0.9747 -0.1858 0.1244
vn 0.1419 -0.7860 0.6017
vn -0.9923 0.0539 -0.1112
vn -0.9668 -0.2370 0.0952
vn 0.9606 0.1621 -0.2259
vn 0.8258 0.3821 -0.4148
vn 0.9281 -0.2507 0.2752
vn 0.4816 -0.2444 0.8416
vn -0.8599 0.3057 -0.4087
vn -0.8931 0.3493 -0.2834
vn 0.2004 -0.8952 0.3980
vn 0.2084 -0.8845 0.4174
vn -0.9938 -0.0061 -0.1113
vn -0.9760 0.0736 -0.2050
vn -0.9878 -0.1530 -0.0294
vn 0.9036 0.2451 -0.3513
vn 0.7757 -0.1834 0.6039
vn 0.5322 0.5351 -0.6561
vn 0.7607 -0.4909 0.4248
vn 0.1362 0.6370 -0.7587
vn 0.9452 -0.2593 0.1984
vn -0.7849 0.3002 -0.5421
vn -0.0364 -0.7780 0.6272
vn 0.1007 -0.7827 0.6142
vn -0.9751 0.0804 -0.2067
vn -0.9920 0.0218 -0.1243
vn -0.3592 -0.7155 0.5992
vn 0.7493 -0.1776 0.6380
vn 0.6762 -0.2686 0.6860
vn 0.3789 0.5550 -0.7405
vn 0.9509 -0.2368 0.1994
vn -0.7852 0.4314 -0.4443
vn 0.0554 -0.8339 0.5491
vn -0.9700 0.1967 -0.1432
vn -0.8361 0.3677 0.4071
vn -0.7703 0.4348 -0.4665
vn -0.8398 0.3806 -0.3871
vn -0.8299 0.3297 -0.4501
vn -0.8208 0.3241 -0.4703
vn -0.5944 -0.7509 0.2879
vn -0.7548 -0.6102 0.2407
vn -0.9859 -0.1643 -0.0315
vn 0.8920 -0.3736 0.2543
vn 0.7968 -0.3678 0.4794
vn -0.1921 0.5873 -0.7863
vn 0.3090 -0.7642 0.5661
vn -0.0900 -0.7984 0.5954
vn -0.9159 0.2847 -0.2829
vn -0.8219 0.3741 -0.4296
vn -0.9757 0.0369 -0.2158
vn -0.7609 -0.5766 0.2977
vn 0.3239 -0.6771 0.6608
vn -0.4018 0.5829 -0.7062
vn -0.2490 -0.7733 0.5831
vn -0.0261 -0.7874 0.6159
vn -0.7898 -0.5685 0.2303
vn 0.9914 -0.1244 -0.0406
vn 0.8255 0.3797 -0.4177
vn 0.7496 0.4602 -0.4758
vn 0.6150 0.4810 -0.6248
vn 0.9533 -0.2074 0.2195
vn 0.5054 -0.7209 0.4741
vn -0.9082 0.2507 -0.3351
vn -0.2344 -0.7816 0.5781
vn -0.6070 -0.7437 0.2800
vn 0.2647 -0.6922 0.6714
vn -0.9026 0.2827 -0.3246
vn -0.7859 0.4321 -0.4424
vn -0.8311 0.3552 -0.4278
vn -0.9344 0.1927 -0.2995
vn 0.1245 -0.7662 0.6305
vn -0.9868 -0.1372 -0.0864
vn 0.9014 0.2814 -0.3291
vn 0.7610 -0.5010 0.4121
vn 0.3391 -0.7107 0.6164
vn -0.8475 0.5031 0.1695
vn -0.9899 0.0089 -0.1417
vn 0.8222 0.3866 -0.4178
vn 0.3643 0.5169 -0.7747
vn -0.6896 0.4430 -0.5728
vn -0.8232 0.3771 -0.4244
vn -0.8418 0.3504 -0.4105
vn -0.9487 0.1757 -0.2627
vn -0.9786 0.0185 -0.2049
vn -0.9887 -0.0043 -0.1497
vn -0.7897 -0.5296 0.3096
vn 0.9860 0.0140 -0.1661
vn 0.9925 -0.1180 0.0305
vn 0.8745 0.3122 -0.3712
vn 0.7375 -0.4989 0.4552
vn 0.6636 -0.5466 0.5108
vn 0.6905 -0.5402 0.4810
vn 0.6276 -0.4841 0.6098
vn 0.4636 -0.5485 0.6959
vn -0.1918 0.5871 -0.7864
vn 0.9601 0.1702 -0.2219
vn 0.6607 -0.5605 0.4994
vn 0.9320 -0.1838 0.3123
vn -0.8602 0.3088 -0.4059
vn -0.8874 0.3069 -0.3440
vn -0.9043 0.4229 -0.0578
vn -0.8171 0.5476 0.1803
vn -0.8416 0.3500 -0.4113
vn -0.5045 -0.7471 0.4328
vn 0.6714 -0.5589 0.4868
vn -0.0429 0.4096 -0.9113
vn 0.4396 -0.6330 0.6373
vn -0.8860 0.3111 -0.3438
vn -0.2195 -0.7707 0.5981
vn -0.9055 0.4194 -0.0642
vn -0.8532 0.3138 -0.4165
vn 0.1284 -0.7719 0.6226
vn -0.9917 -0.1021 -0.0787
vn -0.9916 -0.1097 -0.0682
vn 0.8978 -0.3772 0.2272
vn 0.7658 -0.4715 0.4373
vn 0.8162 -0.3702 0.4435
vn 0.8529 -0.4660 0.2355
vn 0.3477 -0.6887 0.6362
vn -0.1861 0.5993 -0.7786
vn -0.6080 0.5549 -0.5677
vn -0.9017 0.2942 -0.3167
vn -0.7018 0.5907 -0.3981
vn -0.8557 0.3456 -0.3850
vn -0.9533 0.1745 -0.2466
vn 0.9099 -0.2962 0.2905
vn 0.8909 -0.3776 0.2523
vn 0.6347 0.5109 -0.5798
vn -0.0012 0.6508 -0.7592
vn -0.8427 0.3444 -0.4139
vn -0.9911 -0.0949 -0.0938
vn -0.8797 -0.4450 0.1678
vn 0.3846 -0.6593 0.6460
vn -0.5043 0.4215 -0.7537
vn -0.4459 0.4151 -0.7930
vn -0.0327 -0.7765 0.6293
vn -0.8731 0.3197 -0.3681
vn -0.9033 0.3956 -0.1660
vn -0.0232 -0.7858 0.6180
vn -0.3998 -0.7832 0.4762
vn -0.9756 -0.0001 -0.2196
vn -0.4962 -0.7338 0.4641
vn 0.9784 0.0992 -0.1814
vn 0.9975 0.0382 -0.0594
vn 0.0058 -0.7843 0.6203
vn -0.2081 -0.7772 0.5938
vn -0.9079 0.4171 -0.0418
vn -0.8339 -0.5128 0.2041
vn 0.9733 -0.2264 0.0374
vn 0.6239 0.5115 -0.5909
vn 0.6211 -0.6047 0.4986
vn 0.6177 -0.7446 0.2531
vn -0.1716 0.5861 -0.7919
vn 0.2522 -0.7139 0.6532
vn -0.8253 0.4002 -0.3984
vn -0.8865 0.3137 -0.3402
vn 0.0603 -0.7666 0.6393
vn -0.8519 0.3499 -0.3897
vn 0.0827 -0.7654 0.6382
vn -0.9794 -0.0046 -0.2019
vn 0.3337 0.6011 -0.7262
vn 0.6382 -0.5957 0.4876
vn -0.7860 0.4202 -0.4536
vn -0.8824 0.2945 -0.3668
vn -0.9478 0.3121 0.0660
vn -0.9525 0.2977 -0.0637
vn -0.9857 -0.1179 -0.1206
vn -0.5644 0.5517 -0.6140
vn -0.1969 -0.7698 0.6072
vn -0.8755 0.2998 -0.3790
vn -0.8696 0.3255 -0.3713
vn -0.1994 -0.7975 0.5694
vn -0.3722 -0.7382 0.5626
vn -0.8033 -0.5606 0.2009
vn 0.9945 -0.0991 0.0344
vn 0.9823 -0.1243 0.1400
vn 0.9066 -0.3258 0.2682
vn 0.7589 -0.4806 0.4395
vn -0.0194 0.6592 -0.7517
vn 0.4270 -0.8796 0.2097
vn 0.3338 -0.8700 0.3629
vn -0.6065 0.5059 -0.6134
vn 0.1291 -0.7887 0.6011
vn 0.0009 -0.7732 0.6342
vn -0.9212 0.3364 -0.1953
vn -0.9941 -0.0846 -0.0685
vn 0.8963 -0.3309 0.2953
vn 0.2365 0.6461 -0.7257
vn -0.8919 0.3133 -0.3262
vn -0.8989 0.3185 -0.3009
vn -0.8959 0.2980 -0.3294
vn -0.8515 0.3522 -0.3885
vn -0.9927 -0.0725 -0.0969
vn -0.7651 -0.5373 0.3549
vn 0.9814 0.1220 -0.1484
vn 0.9291 0.2152 -0.3006
vn 0.8670 0.3318 -0.3717
vn 0.6636 -0.5459 0.5115
vn 0.4757 0.5583 -0.6798
vn 0.0750 -0.7042 0.7060
vn -0.2018 -0.7596 0.6183
vn -0.9652 0.2593 -0.0330
vn -0.9508 0.1622 -0.2641
vn -0.9752 -0.2020 -0.0907
vn -0.9117 -0.3949 0.1137
vn -0.7396 0.2594 -0.6211
vn -0.1598 -0.7799 0.6052
vn -0.8703 0.4131 -0.2683
vn -0.1155 -0.7808 0.6140
vn -0.9985 -0.0516 0.0193
vn -0.5661 -0.7023 0.4317
vn 0.7729 -0.4955 0.3963
vn 0.5618 -0.6616 0.4967
vn 0.1911 -0.9415 0.2777
vn -0.7818 0.1295 -0.6099
vn -0.9783 -0.0345 -0.2045
vn 0.9948 0.0046 -0.1021
vn 0.8254 -0.3773 0.4199
vn 0.3259 -0.6692 0.6678
vn 0.0817 -0.6920 0.7172
vn -0.7841 0.1298 -0.6069
vn -0.8905 0.3222 -0.3213
vn -0.8682 0.3332 -0.3677
vn -0.8806 0.4106 -0.2364
vn -0.9942 -0.0804 -0.0719
vn -0.9721 -0.2344 0.0124
vn 0.9958 -0.0775 0.0488
vn 0.9469 0.2091 -0.2441
vn 0.8960 0.3148 -0.3131
vn 0.6248 0.5155 -0.5865
vn -0.0657 0.6512 -0.7561
vn -0.2032 0.6651 -0.7186
vn -0.5902 0.5522 -0.5889
vn -0.8463 0.4576 -0.2729
vn -0.8685 0.3425 -0.3582
vn -0.8682 0.3333 -0.3675
vn -0.8759 0.3305 -0.3515
vn -0.8993 0.2851 -0.3318
vn 0.0836 -0.7444 0.6625
vn -0.1493 -0.7550 0.6386
vn -0.9542 0.1841 -0.2357
vn -0.6161 -0.6960 0.3687
vn 0.9945 0.0685 -0.0797
vn 0.4050 0.6166 -0.6751
vn 0.6207 -0.6060 0.4975
vn 0.1041 -0.7084 0.6981
vn 0.2502 -0.8890 0.3836
vn 0.1090 -0.7538 0.6480
vn 0.9362 -0.2360 0.2604
vn 0.7957 0.4190 -0.4374
vn 0.7831 0.4238 -0.4551
vn 0.7095 -0.5317 0.4625
vn 0.6749 -0.5355 0.5076
vn 0.5626 -0.6578 0.5008
vn -0.3995 0.6082 -0.6859
vn -0.6323 0.5739 -0.5204
vn -0.8867 0.3358 -0.3178
vn -0.2563 -0.7585 0.5992
vn 0.9821 -0.1708 0.0798
vn 0.8518 -0.3753 0.3655
vn -0.7240 -0.5697 0.3889
vn 0.5832 -0.5911 0.5572
vn 0.0664 -0.9095 0.4104
vn -0.0816 -0.7632 0.6410
vn -0.9738 0.1098 -0.1992
vn -0.9970 -0.0771 0.0104
vn 0.9907 -0.0792 0.1106
vn 0.5578 0.5776 -0.5961
vn 0.5553 -0.6361 0.5357
vn -0.8397 0.3724 -0.3952
vn -0.8533 0.4390 -0.2814
vn -0.7651 0.3026 -0.5684
vn -0.1784 -0.6768 0.7142
vn -0.9593 0.2805 -0.0308
vn -0.8951 0.4409 -0.0668
vn -0.9934 -0.0500 0.1032
vn 0.9421 0.2333 -0.2410
vn 0.5817 -0.5931 0.5567
vn -0.8589 0.3804 -0.3429
vn -0.0577 -0.8381 0.5424
vn 0.1070 -0.6900 0.7159
vn -0.8935 0.3024 -0.3321
vn -0.8971 0.3023 -0.3221
vn -0.8906 0.4438 -0.0998
vn -0.9323 0.3103 -0.1858
vn -0.9974 -0.0595 -0.0415
vn 0.7707 -0.3138 0.5546
vn 0.6483 0.5177 -0.5583
vn 0.1737 0.6303 -0.7567
vn 0.4673 -0.7182 0.5155
vn 0.1915 -0.8139 0.5485
vn 0.0580 -0.7354 0.6751
vn -0.4285 -0.7641 0.4823
vn -0.9282 -0.3670 0.0622
vn -0.7505 -0.5658 0.3416
vn 0.8668 -0.3445 0.3605
vn -0.0750 0.6880 -0.7218
vn -0.8651 0.3563 -0.3531
vn 0.1357 -0.6627 0.7364
vn -0.9578 0.2870 0.0143
vn -0.9799 0.1055 0.1694
vn 0.9975 0.0201 -0.0672
vn 0.9205 0.2641 -0.2880
vn 0.9120 -0.3303 0.2431
vn 0.7664 -0.4305 0.4768
vn -0.4144 0.6500 -0.6370
vn 0.0499 -0.7410 0.6697
vn 0.0505 -0.7433 0.6671
vn -0.8669 0.3584 -0.3465
vn -0.2758 -0.4632 0.8423
vn -0.9333 0.2180 -0.2855
vn -0.9295 0.2187 -0.2971
vn -0.9293 -0.3544 0.1042
vn -0.9820 0.0806 0.1708
vn 0.9797 0.1069 -0.1698
vn 0.7877 -0.4255 0.4456
vn 0.0481 0.7086 -0.7040
vn 0.0663 -0.7449 0.6638
vn 0.0244 -0.7162 0.6975
vn -0.0828 -0.6413 0.7628
vn -0.9012 0.2963 -0.3162
vn -0.9829 0.0781 0.1665
vn 0.9900 -0.1205 0.0736
vn 0.9940 -0.1081 0.0138
vn 0.6085 -0.4784 0.6331
vn 0.3696 0.6084 -0.7023
vn 0.1775 -0.7635 0.6210
vn -0.8682 -0.3384 0.3628
vn 0.7900 0.4424 -0.4246
vn -0.8482 0.3966 -0.3510
vn -0.8877 0.3205 -0.3306
vn 0.1433 -0.7092 0.6903
vn 0.3068 0.6730 -0.6731
vn 0.4922 -0.6751 0.5496
vn -0.3026 0.6421 -0.7043
vn -0.8364 0.2766 -0.4732
vn -0.8600 0.2975 -0.4145
vn 0.1277 -0.7017 0.7009
vn -0.9302 0.3664 0.0221
vn -0.9781 -0.1804 0.1035
vn 0.9979 0.0205 -0.0618
vn 0.9783 0.1150 -0.1723
vn 0.5228 0.5828 -0.6221
vn 0.1174 -0.7926 0.5983
vn -0.7856 -0.5484 0.2865
vn -0.9873 -0.1582 0.0136
vn 0.4790 -0.6682 0.5692
vn -0.2889 0.6943 -0.6591
vn 0.2784 -0.7392 0.6133
vn 0.1963 -0.7351 0.6489
vn -0.8866 -0.4069 0.2199
vn -0.7538 -0.4837 0.4448
vn -0.9588 0.2825 -0.0302
vn 0.9776 0.1505 -0.1474
vn 0.9133 -0.3060 0.2687
vn -0.8418 0.4170 -0.3427
vn 0.0826 -0.5942 0.8001
vn -0.9802 -0.1525 0.1263
vn -0.9791 -0.1596 0.1257
vn 0.9922 -0.0970 0.0786
vn 0.9271 0.2742 -0.2555
vn 0.6482 -0.5317 0.5451
vn 0.3401 0.6584 -0.6714
vn 0.4487 -0.7252 0.5223
vn -0.7080 0.5183 -0.4797
vn -0.6944 0.5220 -0.4952
vn 0.1018 -0.5824 0.8065
vn -0.8730 0.2621 -0.4113
vn 0.1302 -0.7157 0.6862
vn -0.8917 0.3178 -0.3223
vn -0.3764 -0.7396 0.5580
vn -0.9120 0.2625 -0.3150
vn 0.9966 -0.0776 -0.0287
vn 0.9142 -0.3032 0.2687
vn 0.8684 0.3477 -0.3536
vn 0.1731 -0.6302 0.7569
vn -0.8121 -0.2681 0.5183
vn -0.9976 0.0023 0.0692
vn 0.7512 0.4617 -0.4717
vn 0.5782 -0.5494 0.6032
vn 0.5028 -0.6024 0.6199
vn 0.4570 -0.6029 0.6539
vn -0.8521 0.4002 -0.3372
vn -0.9758 -0.0868 0.2006
vn 0.9998 -0.0152 0.0132
vn 0.9238 -0.3026 0.2345
vn -0.8915 0.2793 -0.3566
vn -0.9400 0.2181 -0.2625
vn -0.9845 0.1533 0.0852
vn 0.7798 -0.4487 0.4365
vn 0.6238 0.5549 -0.5504
vn 0.4530 0.6332 -0.6276
vn 0.2098 0.6666 -0.7153
vn 0.3030 -0.7039 0.6424
vn 0.2621 -0.5551 0.7894
vn -0.0794 -0.5901 0.8034
vn -0.2273 -0.5398 0.8105
vn -0.7521 -0.4002 0.5237
vn -0.8978 0.0527 0.4373
vn -0.0056 0.6804 -0.7328
vn -0.9784 -0.0483 0.2012
vn 0.9934 0.0514 -0.1021
vn 0.9343 -0.2611 0.2426
vn 0.8082 -0.4398 0.3916
vn 0.0694 -0.7468 0.6614
vn -0.8537 0.3834 -0.3525
vn -0.8739 0.3755 -0.3086
vn -0.9975 0.0652 -0.0265
vn 0.5949 0.5648 -0.5719
vn -0.0684 0.7085 -0.7024
vn -0.2919 0.6956 -0.6565
vn 0.1364 -0.7553 0.6410
vn 0.2639 -0.6323 0.7284
vn -0.8813 0.2994 -0.3656
vn -0.9128 0.2886 -0.2889
vn -0.9169 0.2665 -0.2971
vn 0.9713 0.1633 -0.1732
vn -0.8909 0.3474 -0.2925
vn -0.9075 -0.2845 0.3091
vn -0.9584 0.1531 -0.2408
vn 0.9933 0.0561 -0.1014
vn 0.9972 -0.0717 0.0225
vn 0.6468 -0.5442 0.5343
vn -0.5355 0.5982 -0.5961
vn -0.6953 0.5505 -0.4621
vn -0.8438 0.4272 -0.3249
vn -0.8403 0.4132 -0.3510
vn -0.8559 0.4061 -0.3202
vn 0.3313 -0.6649 0.6694
vn -0.7856 -0.4067 0.4663
vn 0.9433 -0.2625 0.2033
vn 0.6579 -0.5337 0.5313
vn 0.5431 -0.5787 0.6085
vn 0.1231 -0.7461 0.6543
vn -0.2020 -0.7201 0.6638
vn -0.8956 -0.1017 0.4331
vn -0.9693 -0.1997 0.1431
vn 0.5146 -0.5717 0.6390
vn 0.3876 -0.6467 0.6569
vn 0.3483 -0.6491 0.6762
vn 0.3745 -0.7501 0.5451
vn -0.8308 0.4311 -0.3521
vn 0.2217 0.6521 -0.7250
vn 0.3886 -0.6017 0.6978
vn -0.8927 0.3425 -0.2929
vn -0.3129 -0.4081 0.8576
vn -0.4898 -0.7391 0.4625
vn -0.9663 -0.2170 0.1383
vn 0.9976 -0.0571 0.0384
vn 0.9673 0.1834 -0.1754
vn -0.3280 0.6802 -0.6556
vn -0.5798 0.6289 -0.5180
vn -0.8947 -0.3425 0.2866
vn -0.9674 0.1481 -0.2056
vn -0.9596 0.1382 -0.2451
vn 0.9957 0.0742 -0.0554
vn 0.7334 0.4914 -0.4697
vn -0.0625 0.7241 -0.6869
vn 0.1676 -0.6927 0.7015
vn -0.8849 0.3467 -0.3110
vn -0.9343 0.2243 -0.2772
vn 0.7430 0.4820 -0.4643
vn 0.5797 0.5830 -0.5693
vn 0.2445 0.6901 -0.6811
vn 0.2236 -0.7136 0.6639
vn -0.7097 -0.5473 0.4435
vn 0.9800 0.1763 -0.0924
vn 0.8810 0.3438 -0.3251
vn 0.8474 -0.4146 0.3318
vn -0.0283 0.7147 -0.6988
vn -0.8518 0.4181 -0.3158
vn -0.8403 0.4139 -0.3501
vn -0.2679 -0.7361 0.6216
vn -0.1234 -0.7817 0.6113
vn -0.9253 -0.3310 0.1850
vn 0.9758 -0.2082 0.0665
vn 0.8090 -0.4355 0.3948
vn 0.4855 0.6344 -0.6016
vn 0.3882 -0.6064 0.6940
vn -0.6799 -0.6168 0.3966
vn -0.9361 0.2035 -0.2869
vn -0.9043 -0.3618 0.2267
vn 0.9443 -0.2588 0.2032
vn -0.7282 0.5247 -0.4409
vn 0.1895 -0.7011 0.6874
vn -0.9278 0.2619 -0.2657
vn -0.9674 0.0179 -0.2528
vn 0.9535 0.2295 -0.1953
vn 0.9773 -0.0806 0.1962
vn -0.2271 0.7061 -0.6707
vn 0.3932 -0.6270 0.6726
vn -0.3733 0.7009 -0.6078
vn -0.8206 0.4733 -0.3203
vn 0.4185 -0.6076 0.6750
vn -0.2746 -0.7252 0.6314
vn -0.9463 0.2298 -0.2273
vn -0.9643 -0.2063 0.1659
vn 0.6843 -0.5358 0.4945
vn 0.5842 0.5823 -0.5654
vn 0.4019 -0.6284 0.6660
vn -0.8694 0.3959 -0.2958
vn -0.3847 -0.6759 0.6287
vn -0.6998 -0.6134 0.3660
vn -0.9754 0.1192 -0.1852
vn -0.9843 0.1208 -0.1291
vn -0.9125 -0.3411 0.2259
vn 0.8847 -0.3626 0.2929
vn 0.8364 -0.4047 0.3697
vn 0.6643 -0.5432 0.5135
vn 0.2645 0.6773 -0.6865
vn 0.2733 -0.6563 0.7033
vn 0.2422 -0.6461 0.7238
vn 0.3873 -0.6566 0.6472
vn 0.9974 -0.0720 -0.0059
vn -0.9231 0.2978 -0.2434
vn 0.2873 -0.6327 0.7192
vn -0.9098 0.3156 -0.2695
vn -0.9465 -0.2703 -0.1765
vn -0.9078 -0.3622 0.2112
vn 0.9972 -0.0740 -0.0058
vn -0.0235 -0.7635 0.6454
vn 0.1376 -0.8037 0.5789
vn 0.9991 0.0040 0.0428
vn 0.9668 -0.2016 0.1570
vn 0.3036 0.6948 -0.6520
vn -0.4878 0.6386 -0.5952
vn -0.6886 0.5996 -0.4077
vn -0.8579 0.4150 -0.3031
vn -0.8693 0.3538 -0.3451
vn -0.2913 -0.7991 0.5259
vn -0.6394 -0.6259 0.4465
vn -0.7523 -0.5265 0.3961
vn -0.9502 0.2128 -0.2274
vn -0.8677 -0.4353 0.2401
vn 0.7179 0.5355 -0.4449
vn 0.5736 0.6144 -0.5418
vn -0.2462 0.6979 -0.6725
vn -0.9921 -0.0830 0.0943
vn 0.9980 -0.0019 -0.0626
vn 0.9528 -0.2489 0.1736
vn 0.8632 0.3899 -0.3206
vn 0.6603 0.5504 -0.5109
vn 0.4891 -0.6284 0.6049
vn -0.8565 0.4202 -0.2996
vn -0.8690 0.4236 -0.2559
vn 0.9863 0.1333 0.0971
vn 0.5877 -0.6105 0.5310
vn 0.4549 -0.6345 0.6249
vn -0.0107 0.7472 -0.6646
vn -0.4670 0.6929 -0.5494
vn -0.9087 0.3451 -0.2350
vn -0.1857 -0.7577 0.6257
vn -0.9818 0.0996 -0.1618
vn -0.9744 0.1011 -0.2007
vn 0.7931 -0.4683 0.3894
vn 0.6749 -0.5605 0.4801
vn 0.5035 -0.6387 0.5819
vn 0.4032 -0.6142 0.6783
vn -0.6898 0.5741 -0.4411
vn -0.8029 0.4875 -0.3431
vn -0.9566 0.2128 -0.1990
vn 0.9949 0.0978 -0.0234
vn 0.9845 -0.1561 0.0795
vn 0.8837 -0.3604 0.2985
vn 0.4844 0.5880 -0.6478
vn 0.2797 -0.6463 0.7099
vn -0.9695 -0.2372 0.0623
vn -0.9684 -0.2401 0.0676
vn 0.9927 0.1107 -0.0471
vn 0.9530 -0.2241 0.2039
vn -0.2226 0.7403 -0.6344
vn -0.8273 0.4774 -0.2960
vn -0.8661 0.4279 -0.2582
vn 0.0067 -0.7479 0.6638
vn -0.2750 -0.7252 0.6313
vn -0.6622 -0.6023 0.4458
vn -0.9683 -0.2399 0.0699
vn 0.9493 0.2478 -0.1933
vn 0.6712 0.5721 -0.4714
vn 0.2438 0.6815 -0.6900
vn -0.4112 0.6971 -0.5873
vn -0.8646 -0.4272 0.2646
vn 0.4511 0.6724 -0.5868
vn -0.1032 0.7365 -0.6685
vn 0.1483 -0.7320 0.6650
vn -0.0884 -0.7232 0.6850
vn -0.9011 0.3363 -0.2738
vn -0.9813 0.1049 -0.1613
vn 0.9625 0.2285 -0.1465
vn 0.9877 -0.1008 0.1192
vn 0.6921 0.5421 -0.4765
vn 0.6890 -0.5476 0.4747
vn 0.2208 0.7697 -0.5990
vn -0.9540 0.2237 -0.1998
vn -0.8205 -0.5010 0.2751
vn -0.9846 -0.1158 0.1307
vn -0.9550 -0.0685 0.2887
vn 0.8701 0.3769 -0.3176
vn 0.9830 -0.0983 0.1552
vn 0.9710 -0.1564 0.1810
vn 0.6599 0.5758 -0.4826
vn 0.7839 -0.4641 0.4123
vn -0.6646 -0.6027 0.4417
vn 0.9917 -0.0257 0.1259
vn 0.9867 -0.1212 0.1085
vn 0.8675 0.3780 -0.3233
vn 0.7763 0.4699 -0.4200
vn 0.9700 -0.1527 0.1893
vn 0.8644 -0.3957 0.3101
vn 0.4442 0.6662 -0.5990
vn 0.2864 0.6872 -0.6677
vn 0.4938 -0.6514 0.5761
vn 0.0685 0.6949 -0.7158
vn 0.2746 -0.6424 0.7155
vn 0.0372 -0.6393 0.7680
vn -0.4102 -0.7365 0.5378
vn -0.9501 0.2254 -0.2157
vn -0.7411 -0.4890 0.4600
vn -0.9976 -0.0493 -0.0484
vn 0.8464 -0.3946 0.3576
vn 0.3964 0.7104 -0.5816
vn 0.5864 -0.6055 0.5381
vn 0.0461 0.7333 -0.6783
vn 0.4604 -0.6226 0.6328
vn -0.1008 0.7335 -0.6721
vn -0.9832 0.1124 -0.1436
vn -0.9841 0.1091 -0.1399
vn 0.9138 -0.3180 0.2527
vn 0.2268 0.7343 -0.6399
vn 0.4937 -0.6520 0.5755
vn -0.9108 0.3347 -0.2418
vn 0.3275 0.6957 -0.6393
vn 0.4917 -0.6518 0.5775
vn 0.0154 0.7460 -0.6658
vn -0.7453 -0.4968 0.4446
vn -0.9016 -0.3454 0.2603
vn 0.9716 -0.1989 0.1284
vn -0.6657 0.5966 -0.4483
vn -0.1777 -0.7287 0.6614
vn -0.9534 0.2335 -0.1911
vn -0.9495 0.2369 -0.2056
vn 0.9926 0.1124 -0.0464
vn 0.8337 -0.2753 0.4786
vn 0.3440 -0.6633 0.6646
vn -0.3912 0.7121 -0.5830
vn 0.2807 -0.6327 0.7217
vn -0.1205 -0.7402 0.6615
vn -0.9936 -0.1031 -0.0450
vn -0.9462 -0.2966 0.1292
vn 0.9815 0.1499 -0.1192
vn 0.5372 -0.6107 0.5817
vn -0.2147 0.6874 -0.6938
vn -0.8286 0.4691 -0.3055
vn -0.5065 -0.6582 0.5570
vn -0.7306 -0.5262 0.4351
vn 0.9229 -0.3145 0.2221
vn 0.9142 -0.3164 0.2531
vn 0.8077 -0.4018 0.4314
vn 0.6884 -0.5472 0.4761
vn -0.3847 0.6944 -0.6082
vn -0.7331 0.5648 -0.3788
vn 0.9126 -0.3391 -0.2282
vn 0.4022 0.6677 -0.6265
vn -0.1292 -0.7214 0.6803
vn -0.9839 0.1350 -0.1169
vn -0.9958 -0.0310 -0.0867
vn 0.9804 0.1374 -0.1415
vn 0.9784 -0.1270 0.1631
vn 0.8297 -0.4300 0.3561
vn 0.6560 0.5639 -0.5018
vn 0.5580 -0.6196 0.5521
vn 0.3442 -0.6608 0.6669
vn -0.8744 0.4086 -0.2616
vn -0.9038 0.3556 -0.2380
vn -0.6108 -0.6459 0.4580
vn -0.9528 0.2541 -0.1664
vn -0.9572 -0.2623 0.1225
vn 0.8741 0.3624 -0.3235
vn 0.1523 0.7995 -0.5811
vn 0.6598 -0.5806 0.4771
vn 0.1879 0.7291 -0.6581
vn -0.2065 -0.6982 0.6855
vn -0.8784 -0.4020 0.2586
vn 0.9806 -0.1053 0.1653
vn 0.7824 0.4740 -0.4040
vn 0.6958 -0.4954 0.5200
vn 0.0155 0.7461 -0.6657
vn -0.6486 0.4999 -0.5740
vn -0.9154 0.3400 -0.2156
vn -0.6612 -0.5461 0.5145
vn -0.9944 -0.1047 -0.0154
vn 0.7794 0.4776 -0.4054
vn 0.3991 0.6678 -0.6283
vn 0.3253 0.7168 -0.6168
vn -0.8720 0.4098 -0.2677
vn -0.9488 0.2603 -0.1791
vn -0.9990 -0.0097 -0.0434
vn 0.9968 -0.0701 0.0395
vn 0.9701 0.1908 -0.1501
vn 0.8846 0.3598 -0.2966
vn 0.6589 -0.4779 0.5810
vn -0.0261 0.7773 -0.6286
vn 0.0485 0.7356 -0.6757
vn -0.2441 0.7510 -0.6135
vn -0.4703 -0.6912 0.5488
vn -0.9938 0.0556 -0.0965
vn 0.9969 0.0391 -0.0677
vn 0.9413 -0.2748 0.1958
vn 0.9293 -0.2917 0.2265
vn 0.6147 0.6124 -0.4971
vn 0.6269 0.6007 -0.4961
vn 0.8148 -0.4558 0.3583
vn 0.4545 -0.6980 0.5534
vn 0.1715 0.7466 -0.6427
vn -0.9769 -0.2134 0.0103
vn 0.2637 0.7633 -0.5898
vn 0.1459 0.8289 -0.5400
vn 0.3792 0.7369 -0.5597
vn 0.4863 -0.6855 0.5418
vn -0.4743 0.7019 -0.5315
vn -0.6624 -0.5521 0.5064
vn 0.5206 -0.5012 0.6912
vn 0.2606 -0.7406 0.6194
vn -0.8469 -0.4466 0.2886
vn -0.9984 -0.0405 -0.0382
vn 0.8970 -0.3623 0.2532
vn 0.6782 -0.6463 0.3497
vn 0.2377 0.8416 -0.4849
vn 0.4408 -0.6905 0.5734
vn -0.1190 -0.7423 0.6594
vn -0.1278 -0.7386 0.6619
vn -0.8539 0.4574 -0.2482
vn -0.4482 -0.6485 0.6153
vn -0.9935 0.0809 -0.0796
vn 0.9549 -0.2100 0.2099
vn 0.8165 -0.4602 0.3486
vn 0.6415 -0.5817 0.5000
vn 0.1945 -0.7281 0.6573
vn -0.7947 0.4899 -0.3584
vn -0.2656 -0.7287 0.6312
vn -0.9995 -0.0317 -0.0045
vn 0.9906 -0.1168 0.0717
vn 0.9435 -0.2508 0.2165
vn 0.4455 0.6978 -0.5609
vn 0.5342 -0.6491 0.5415
vn 0.5621 -0.5803 0.5893
vn 0.2929 0.6890 -0.6630
vn 0.1853 0.7560 -0.6278
vn 0.4686 -0.6823 0.5611
vn -0.9048 0.3806 -0.1908
vn -0.9776 0.1609 -0.1356
vn -0.9840 -0.1722 0.0465
vn 0.3120 0.8352 -0.4528
vn 0.2178 0.8994 -0.3791
vn -0.6296 -0.5919 0.5033
vn -0.9394 0.2902 -0.1828
vn -0.9979 0.0574 -0.0308
vn 0.7734 0.4991 -0.3908
vn 0.6274 0.6099 -0.4841
vn -0.4971 0.7033 -0.5083
vn -0.8942 0.3880 -0.2234
vn -0.9230 -0.3388 0.1825
vn -0.8328 -0.4330 0.3448
vn -0.9813 -0.1782 0.0723
vn 0.9632 0.1987 -0.1810
vn 0.9059 0.3124 -0.2859
vn 0.1396 0.8611 -0.4889
vn -0.0269 0.7752 -0.6311
vn -0.9837 0.1560 -0.0895
vn -0.9986 -0.0526 -0.0030
vn 0.6184 -0.6036 0.5033
vn 0.6235 -0.6099 0.4892
vn 0.0663 0.7553 -0.6521
vn -0.2445 0.7508 -0.6135
vn -0.9399 0.3164 -0.1284
vn -0.6292 -0.5917 0.5040
vn -0.9754 -0.2174 0.0355
vn 0.9461 -0.2580 0.1957
vn 0.9145 0.3174 -0.2510
vn 0.8918 -0.3565 0.2786
vn 0.7696 0.4988 -0.3987
vn 0.8145 -0.4632 0.3494
vn 0.2992 0.6996 -0.6489
vn 0.3664 0.6322 -0.6827
vn 0.4538 -0.5921 0.6659
vn 0.9856 0.0921 -0.1421
vn 0.9969 0.0388 -0.0680
vn 0.9846 -0.1540 0.0828
vn 0.6606 0.5605 -0.4993
vn 0.6839 -0.5785 0.4446
vn 0.2934 0.7010 -0.6500
vn 0.4827 -0.6662 0.5684
vn 0.4886 -0.6934 0.5295
vn -0.0664 0.7711 -0.6332
vn -0.3313 0.7744 -0.5390
vn -0.6520 0.6156 -0.4426
vn -0.8863 0.4150 -0.2054
vn 0.5500 0.4788 -0.6843
vn 0.5437 0.6080 -0.5786
vn 0.1734 0.7523 -0.6356
vn -0.0091 0.8876 -0.4605
vn 0.0022 0.8984 -0.4391
vn -0.1697 -0.7472 0.6426
vn -0.7695 0.5403 -0.3403
vn -0.2729 -0.7119 0.6471
vn -0.9670 -0.2285 0.1129
vn 0.8345 0.2356 -0.4982
vn 0.4069 0.4699 -0.7834
vn 0.4743 -0.5982 0.6459
vn 0.1925 -0.7293 0.6565
vn -0.6204 -0.6055 0.4984
vn -0.9779 0.1893 -0.0891
vn -0.9997 -0.0230 -0.0115
vn -0.9988 -0.0302 0.0379
vn 0.3696 0.7461 -0.5539
vn 0.1760 0.7528 -0.6343
vn 0.0182 0.7711 -0.6365
vn 0.0363 0.8847 -0.4648
vn -0.8550 0.4388 -0.2766
vn -0.9221 -0.3437 0.1777
vn 0.9873 0.1434 -0.0687
vn 0.9900 -0.1395 0.0194
vn 0.9310 0.2397 -0.2752
vn 0.7106 0.1694 -0.6829
vn 0.4102 -0.7075 0.5755
vn 0.4419 -0.7080 0.5508
vn -0.1748 -0.7652 0.6196
vn -0.9758 -0.2160 0.0353
vn -0.9827 -0.1314 0.1303
vn 0.0089 0.7751 -0.6318
vn 0.4971 -0.5657 0.6580
vn -0.5074 -0.7004 0.5020
vn -0.6044 -0.5776 0.5487
vn 0.9421 -0.3314 -0.0518
vn 0.8810 -0.3789 0.2831
vn 0.8128 -0.4637 0.3526
vn 0.3817 0.6813 -0.6246
vn 0.4275 -0.7124 0.5565
vn -0.1941 -0.7499 0.6324
vn -0.9745 0.1969 -0.1075
vn -0.9052 -0.3546 0.2344
vn -0.9561 -0.2504 0.1522
vn -1.0000 0.0069 0.0033
vn -0.9997 0.0064 0.0255
vn 0.9901 -0.1302 -0.0522
vn 0.8743 0.0833 -0.4781
vn 0.7781 0.4901 -0.3928
vn 0.5980 0.6174 -0.5112
vn 0.5151 0.6349 -0.5759
vn 0.5252 -0.6564 0.5416
vn -0.2296 0.7936 -0.5634
vn 0.1196 -0.6444 0.7553
vn -0.2947 0.8163 -0.4968
vn -0.9125 0.3605 -0.1936
vn 0.9337 -0.2292 -0.2750
vn 0.9643 -0.2248 0.1399
vn 0.9237 0.1147 -0.3654
vn 0.5422 -0.6545 0.5268
vn 0.1024 -0.6543 0.7492
vn -0.1027 -0.6416 0.7601
vn -0.6484 0.6472 -0.4008
vn -0.4971 -0.5386 0.6803
vn 0.9259 -0.3113 0.2140
vn 0.8747 -0.3782 0.3031
vn 0.5905 -0.6381 0.4941
vn 0.3915 0.6828 -0.6168
vn -0.9141 -0.3378 0.2243
vn -0.9629 -0.2364 0.1299
vn -0.9673 0.2396 -0.0833
vn 0.8997 0.3322 -0.2830
vn 0.1720 0.7662 -0.6192
vn -0.2030 -0.6831 0.7015
vn -0.4476 -0.5935 0.6689
vn -0.9982 0.0591 0.0104
vn 0.8777 -0.4687 0.0994
vn 0.7082 0.5177 -0.4800
vn 0.6262 -0.6354 0.4518
vn 0.4448 0.6673 -0.5973
vn -0.8137 0.5123 -0.2746
vn -0.6210 -0.5759 0.5317
vn -0.9668 0.2405 -0.0864
vn -0.9804 -0.1779 0.0850
vn -0.9585 -0.2152 0.1868
vn -0.9862 -0.1306 0.1016
vn 0.8954 -0.3995 -0.1968
vn 0.4460 0.8162 -0.3672
vn -0.2424 0.7440 -0.6227
vn -0.6363 0.6600 -0.3995
vn -0.6264 -0.5695 0.5323
vn -0.9954 0.0960 -0.0046
vn 0.9928 0.1108 -0.0449
vn 0.9982 -0.0469 0.0384
vn 0.7503 0.6136 -0.2461
vn 0.7536 0.6050 -0.2571
vn 0.4868 0.8265 -0.2828
vn 0.6262 -0.6154 0.4787
vn 0.2914 0.9417 -0.1681
vn 0.1554 0.7633 -0.6270
vn 0.3818 -0.7360 0.5591
vn -0.8178 0.5148 -0.2573
vn 0.9811 0.1458 -0.1275
vn 0.9725 -0.1817 0.1458
vn 0.6997 -0.7138 0.0303
vn 0.7135 -0.5823 0.3897
vn -0.0388 0.7658 -0.6419
vn -0.2019 -0.6912 0.6939
vn -0.5932 0.6440 -0.4831
vn 0.9540 -0.0187 0.2994
vn 0.7283 -0.5587 -0.3967
vn 0.8103 -0.4868 0.3263
vn 0.5229 0.6650 -0.5332
vn 0.4491 -0.7013 0.5536
vn 0.3412 0.6562 -0.6730
vn 0.0809 -0.7920 0.6051
vn -0.9754 -0.1577 0.1540
vn -0.9973 0.0633 0.0365
vn 0.9265 0.1024 -0.3622
vn 0.9006 0.3690 -0.2297
vn 0.7798 -0.4687 -0.4150
vn 0.7206 0.5552 -0.4153
vn 0.6982 -0.6175 0.3622
vn 0.5852 0.6535 -0.4801
vn 0.3251 0.7743 -0.5430
vn 0.2245 0.9215 -0.3170
vn 0.1901 0.9374 -0.2919
vn 0.4331 -0.7001 0.5677
vn 0.5304 -0.6706 0.5186
vn 0.0050 0.7582 -0.6520
vn -0.0277 -0.7266 0.6865
vn 0.9550 -0.2349 0.1811
vn 0.6370 -0.2017 0.7440
vn 0.6584 0.5814 -0.4780
vn 0.6599 -0.5916 0.4631
vn 0.3850 0.7119 -0.5874
vn -0.2649 0.7536 -0.6016
vn -0.6328 -0.6010 0.4882
vn -0.9046 -0.3682 0.2147
vn 0.9812 0.1150 -0.1551
vn 0.9968 -0.0671 0.0424
vn 0.3305 0.7810 -0.5299
vn 0.0590 0.7694 -0.6361
vn 0.5732 -0.6392 0.5127
vn 0.3657 -0.7125 0.5988
vn -0.0692 -0.7887 0.6109
vn -0.5627 0.6776 -0.4736
vn -0.5288 -0.6875 0.4977
vn -0.9623 -0.2520 0.1020
vn -0.9113 0.3693 -0.1822
vn -0.9114 0.3692 -0.1819
vn -0.9126 -0.3419 0.2244
vn 0.9389 0.3441 -0.0074
vn 0.8447 0.3437 0.4104
vn 0.7480 -0.6482 -0.1427
vn 0.4930 -0.6774 0.5460
vn -0.8373 0.4356 -0.3306
vn -0.8928 -0.3788 0.2437
vn -0.9889 -0.0869 0.1208
vn 0.9925 -0.1186 -0.0284
vn 0.7907 -0.5299 0.3065
vn 0.5497 0.7930 -0.2627
vn 0.2516 0.8237 -0.5082
vn -0.0565 0.7893 -0.6115
vn -0.4237 -0.7156 0.5554
vn -0.5630 -0.5074 0.6524
vn -0.9379 -0.3141 0.1474
vn -0.8910 -0.3444 0.2956
vn -0.9500 -0.2575 0.1766
vn -0.9952 -0.0706 0.0671
vn 0.9877 0.1352 -0.0788
vn 0.8937 -0.3607 0.2670
vn 0.8903 -0.1220 0.4386
vn -0.0398 0.9444 -0.3262
vn 0.2770 -0.7490 0.6019
vn -0.2357 0.7689 -0.5943
vn -0.8516 -0.4342 0.2936
vn 0.8981 0.3477 -0.2693
vn 0.9485 -0.2200 0.2281
vn 0.6599 -0.5917 0.4630
vn 0.5979 -0.6421 0.4798
vn 0.2762 0.7592 -0.5894
vn -0.1281 -0.7340 0.6670
vn -0.5170 0.6843 -0.5143
vn -0.4672 -0.7734 0.4284
vn -0.8609 0.4346 -0.2645
vn -0.9934 0.1143 0.0085
vn 0.9938 -0.1080 -0.0254
vn 0.7619 0.5106 -0.3985
vn 0.6316 -0.6647 0.3990
vn 0.5382 0.6914 -0.4820
vn 0.4523 -0.7103 0.5393
vn 0.1083 0.7986 -0.5920
vn -0.0578 0.9319 -0.3582
vn -0.0771 0.7791 -0.6221
vn -0.8608 0.4299 -0.2724
vn -0.9096 0.3810 -0.1659
vn -0.9593 0.2594 -0.1113
vn 0.9939 -0.0885 0.0655
vn 0.8686 -0.3640 0.3361
vn 0.5622 0.6630 -0.4943
vn 0.5681 -0.6333 0.5256
vn -0.3567 0.9026 -0.2412
vn -0.9411 -0.2587 0.2179
vn -0.9873 0.1532 -0.0414
vn -0.9952 -0.0428 0.0879
vn 0.9855 0.1362 -0.1015
vn 0.9254 -0.3514 0.1419
vn 0.5807 -0.6208 0.5267
vn -0.2308 0.7676 -0.5979
vn -0.9678 -0.1916 0.1634
vn -0.9959 -0.0198 0.0888
vn 0.9194 -0.3207 0.2278
vn 0.6633 0.5719 -0.4827
vn 0.7134 -0.5024 0.4886
vn 0.5035 -0.7920 0.3452
vn 0.1313 0.8408 -0.5251
vn -0.3481 -0.7346 0.5825
vn -0.5634 -0.6157 0.5508
vn -0.8916 0.3339 -0.3059
vn -0.9624 -0.2013 0.1823
vn 0.9406 -0.3060 0.1470
vn 0.8989 0.3469 -0.2677
vn -0.9272 -0.3513 0.1302
vn -0.6987 -0.5922 0.4014
vn -0.9481 0.2819 -0.1474
vn -0.9584 0.2638 -0.1087
vn -0.9878 -0.0551 0.1459
vn 0.9963 -0.0071 0.0858
vn 0.8936 -0.3604 0.2676
vn 0.5822 -0.5978 0.5510
vn 0.5383 0.6630 -0.5202
vn -0.9407 -0.2598 0.2182
vn 0.9995 -0.0273 0.0147
vn 0.7607 -0.5099 0.4017
vn 0.5667 0.6483 -0.5085
vn 0.5957 0.6381 -0.4878
vn 0.3862 -0.8245 0.4136
vn 0.2544 0.7448 -0.6169
vn 0.6917 0.4943 -0.5265
vn 0.2690 -0.7145 0.6459
vn -0.2569 0.9473 -0.1916
vn -0.2037 0.9461 -0.2518
vn -0.6113 0.6220 -0.4893
vn -0.9476 0.2857 -0.1427
vn -0.9915 0.0122 -0.1297
vn 0.9754 -0.1799 0.1273
vn 0.9406 -0.1789 0.2884
vn 0.6827 0.5739 -0.4523
vn 0.5848 0.6363 -0.5031
vn 0.3888 -0.8442 0.3691
vn 0.6013 -0.6376 0.4815
vn 0.0469 0.8193 -0.5715
vn -0.8810 -0.3772 0.2855
vn -0.7712 0.5504 -0.3200
vn -0.8460 -0.3983 0.3543
vn -0.9935 0.1129 -0.0135
vn 0.9453 -0.2407 0.2201
vn 0.7165 -0.5889 0.3740
vn 0.7949 -0.4368 0.4212
vn 0.2822 0.7149 -0.6398
vn 0.0365 0.7251 -0.6876
vn 0.4557 -0.6829 0.5710
vn -0.3105 0.8742 -0.3734
vn -0.5771 0.6648 -0.4743
vn -0.8825 -0.3829 0.2731
vn -0.8896 0.4038 -0.2134
vn -0.9729 0.1305 -0.1906
vn -0.9896 0.0944 0.1089
vn 0.8814 -0.2674 0.3895
vn 0.8206 -0.5191 0.2392
vn 0.3043 0.7530 -0.5834
vn 0.2959 0.5812 -0.7581
vn -0.6745 -0.6202 0.4005
vn -0.8657 0.4316 -0.2535
vn -0.9924 0.0061 -0.1229
vn 0.9963 0.0383 -0.0772
vn 0.9999 -0.0155 0.0067
vn 0.9756 -0.1767 0.1300
vn 0.9864 0.1447 0.0781
vn 0.6425 0.6542 -0.3989
vn -0.3440 0.8658 -0.3635
vn -0.9610 -0.2097 0.1803
vn 0.8898 0.3878 -0.2406
vn 0.9925 0.0868 0.0863
vn 0.9730 0.1145 0.2005
vn 0.8147 -0.0606 0.5767
vn 0.5710 -0.6094 0.5500
vn 0.4014 -0.8375 0.3707
vn 0.0786 -0.7675 0.6362
vn -0.6480 -0.4815 0.5902
vn -0.6079 -0.6099 0.5085
vn -0.9007 -0.3404 0.2701
vn -0.9949 -0.0027 0.1006
vn 0.9829 0.1720 0.0665
vn 0.9021 0.4055 -0.1474
vn 0.8922 -0.3687 0.2610
vn 0.6325 0.6642 -0.3985
vn 0.5848 0.6905 -0.4257
vn 0.6163 -0.6004 0.5096
vn -0.0441 0.6417 -0.7657
vn -0.9943 0.1044 -0.0203
vn 0.8010 0.5183 -0.2997
vn 0.9913 0.0784 0.1056
vn 0.8898 -0.0933 0.4468
vn 0.4498 0.6973 -0.5581
vn 0.4767 -0.6673 0.5722
vn 0.4651 -0.6679 0.5810
vn 0.0601 -0.9104 -0.4092
vn 0.4112 -0.8529 0.3216
vn 0.4083 -0.8541 0.3221
vn -0.3831 0.6555 -0.6507
vn -0.0523 -0.8484 0.5267
vn -0.6762 0.6467 -0.3528
vn -0.5917 0.6335 -0.4986
vn -0.7492 0.4635 -0.4731
vn -0.8464 -0.4083 0.3419
vn -0.9419 -0.2491 0.2253
vn -0.9602 -0.2104 0.1837
vn -0.9797 -0.1841 -0.0796
vn 0.9862 0.0210 0.1640
vn 0.8894 -0.3751 0.2615
vn 0.6742 -0.4126 0.6125
vn 0.4297 0.6411 -0.6359
vn 0.3025 0.7554 -0.5813
vn 0.4045 0.7557 -0.5150
vn 0.3589 -0.7785 0.5150
vn -0.0720 -0.7579 0.6484
vn -0.9058 -0.3676 0.2106
vn -0.8459 0.4055 -0.3464
vn -0.9804 -0.1348 0.1440
vn 0.9966 -0.0247 0.0792
vn 0.9774 0.2057 -0.0481
vn 0.9864 0.0410 0.1593
vn 0.4928 -0.7079 0.5060
vn 0.0449 -0.9970 0.0624
vn -0.2688 0.5344 -0.8013
vn -0.7853 0.5471 -0.2899
vn -0.8172 -0.4536 0.3555
vn -0.9132 -0.3212 0.2507
vn 0.8935 0.4237 -0.1488
vn 0.9076 -0.3185 0.2737
vn 0.0594 0.8557 -0.5141
vn -0.7831 -0.5577 0.2751
vn -0.9670 0.2411 -0.0824
vn -0.9763 -0.0562 0.2091
vn -0.9804 -0.0712 -0.1835
vn 0.6325 0.6637 -0.3994
vn 0.7257 -0.5290 0.4399
vn 0.7243 -0.4692 0.5053
vn 0.3913 -0.6991 0.5985
vn -0.2018 0.8266 -0.5253
vn -0.2182 -0.9704 0.1034
vn -0.2636 -0.8683 0.4202
vn -0.7670 -0.5856 0.2623
vn -0.7063 0.5756 -0.4121
vn -0.7076 -0.6429 0.2932
vn -0.8865 0.1957 -0.4194
vn -0.9528 0.2729 -0.1332
vn -0.9518 -0.1934 0.2383
vn -0.9804 -0.1704 -0.0987
vn -0.9861 -0.1663 0.0068
vn 0.8987 -0.3255 0.2940
vn 0.6881 -0.4723 0.5508
vn 0.3733 0.7831 -0.4974
vn -0.2788 -0.9603 0.0065
vn -0.6699 0.5551 -0.4930
vn -0.6989 -0.7149 0.0213
vn -0.7963 -0.3012 0.5246
vn -0.6231 -0.7316 0.2767
vn -0.9971 0.0295 0.0704
vn 0.9575 -0.2607 0.1230
vn 0.9516 0.3070 -0.0157
vn 0.3779 0.7651 -0.5213
vn 0.6354 -0.4033 0.6585
vn 0.3995 0.6609 -0.6353
vn 0.3267 -0.7151 0.6179
vn -0.2848 -0.6743 0.6813
vn -0.3167 -0.6041 0.7313
vn -0.9031 -0.3837 0.1928
vn -0.9140 -0.4058 0.0058
vn -0.9678 -0.0937 0.2338
vn -0.9961 0.0867 -0.0144
vn -0.9967 0.0309 0.0754
vn 0.7997 0.5337 -0.2750
vn 0.9644 -0.0607 0.2572
vn 0.9089 -0.3093 0.2798
vn 0.9552 0.2949 0.0250
vn 0.5496 -0.4816 0.6826
vn -0.7832 0.5062 -0.3610
vn 0.9843 0.1748 0.0233
vn 0.9719 -0.0606 0.2273
vn 0.9524 0.3036 0.0267
vn 0.4034 0.7429 -0.5342
vn 0.4315 0.7225 -0.5402
vn 0.4825 -0.6960 0.5317
vn -0.1153 0.8210 -0.5591
vn -0.4066 -0.7605 0.5063
vn -0.7576 -0.5660 0.3250
vn -0.8975 -0.3935 0.1992
vn -0.9040 -0.3907 0.1734
vn -0.9439 -0.2829 0.1704
vn 0.9833 -0.0283 0.1797
vn 0.6597 0.6377 -0.3977
vn 0.9575 0.2846 -0.0476
vn -0.2008 0.8260 -0.5268
vn -0.8405 -0.4589 0.2879
vn -0.7079 -0.6483 0.2803
vn -0.9808 0.0356 -0.1918
vn -0.9823 0.0406 -0.1828
vn -0.9575 -0.2226 0.1833
vn 0.8904 0.4204 -0.1745
vn 0.9436 -0.1780 0.2791
vn 0.8329 -0.4324 0.3454
vn 0.3605 0.6756 -0.6431
vn 0.3802 0.7652 -0.5196
vn 0.4940 -0.5809 0.6469
vn -0.7462 -0.5514 0.3730
vn -0.9002 0.3805 -0.2117
vn 0.9785 0.1983 0.0566
vn 0.8531 0.4610 -0.2441
vn 0.5806 0.5234 -0.6237
vn 0.8064 -0.4488 0.3850
vn 0.7456 -0.4946 0.4466
vn 0.4335 -0.7342 0.5225
vn 0.4333 -0.7328 0.5246
vn 0.4373 0.6463 -0.6254
vn -0.3533 -0.8187 0.4527
vn -0.8559 0.4477 -0.2590
vn -0.8520 0.4479 -0.2711
vn -0.9264 0.3558 -0.1234
vn -0.9714 -0.1473 -0.1860
vn 0.9706 0.2365 -0.0450
vn 0.8553 0.4402 -0.2732
vn 0.5140 0.5667 -0.6440
vn 0.9075 0.4188 -0.0321
vn 0.9126 0.4041 0.0616
vn 0.4359 0.4645 -0.7709
vn 0.6034 -0.6191 0.5026
vn -0.9443 -0.2885 0.1584
vn 0.8884 -0.2468 0.3871
vn 0.6564 -0.3896 0.6461
vn 0.4887 0.7126 -0.5034
vn -0.1312 0.8447 -0.5189
vn -0.3073 -0.7146 0.6284
vn -0.9702 0.2421 0.0111
vn -0.9961 -0.0839 0.0291
vn 0.8969 0.3516 -0.2682
vn 0.9759 0.1097 0.1885
vn 0.8754 0.4139 0.2495
vn 0.9368 0.3489 0.0271
vn 0.3943 0.4887 -0.7783
vn 0.3589 -0.5925 0.7212
vn 0.3179 -0.8123 0.4890
vn -0.4301 0.7310 -0.5298
vn -0.7925 -0.4607 0.3996
vn -0.8633 -0.4472 0.2340
vn -0.9178 -0.3192 0.2362
vn -0.9614 0.2687 -0.0594
vn 0.9962 -0.0655 0.0572
vn 0.4586 -0.6472 0.6090
vn 0.5518 0.5506 -0.6264
vn -0.5707 0.6731 -0.4704
vn -0.6463 0.6532 -0.3944
vn -0.9571 -0.2418 0.1599
vn -0.9419 -0.2991 0.1525
vn -0.9690 -0.2172 0.1178
vn 0.8443 0.5003 -0.1919
vn 0.9834 -0.0471 0.1751
vn 0.9852 0.1711 0.0073
vn 0.6224 -0.6019 0.5003
vn 0.4610 0.5607 -0.6878
vn 0.4073 0.5807 -0.7049
vn 0.3158 -0.8021 0.5069
vn -0.8519 -0.4807 0.2079
vn -0.9025 0.2601 -0.3432
vn -0.9300 -0.3659 -0.0353
vn -0.9535 -0.2877 -0.0894
vn -0.9803 -0.1971 0.0142
vn 0.9927 0.1177 0.0276
vn 0.9685 -0.0852 -0.2338
vn 0.9886 -0.0219 0.1492
vn 0.6583 0.5860 -0.4725
vn 0.4614 -0.6565 0.5968
vn 0.3609 0.7480 -0.5570
vn 0.2491 -0.5253 0.8137
vn 0.3545 -0.6888 0.6324
vn -0.5883 0.6746 -0.4458
vn -0.8119 -0.5186 0.2681
vn -0.8814 -0.4059 0.2416
vn -0.9774 -0.0386 0.2081
vn 0.9937 -0.1042 0.0408
vn 0.9821 -0.0357 0.1849
vn 0.3643 0.7155 -0.5961
vn 0.9025 -0.1146 0.4153
vn 0.4101 0.6704 -0.6184
vn -0.8247 -0.4313 0.3659
vn -0.7632 0.5467 -0.3445
vn -0.9738 -0.0468 0.2225
vn 0.8483 0.5056 -0.1574
vn 0.9678 -0.2515 -0.0053
vn 0.4363 0.6513 -0.6208
vn 0.3375 -0.7921 0.5086
vn -0.1644 0.8151 -0.5555
vn -0.7914 0.5287 -0.3067
vn 0.5242 0.6081 -0.5962
vn 0.3038 -0.6988 0.6476
vn -0.3751 -0.8135 0.4445
vn -0.4449 -0.7773 0.4448
vn -0.6944 -0.6703 0.2620
vn -0.8614 -0.4687 0.1956
vn -0.8957 0.4055 -0.1825
vn 0.9643 0.1933 0.1808
vn 0.9953 0.0946 0.0182
vn 0.9910 -0.1211 0.0563
vn 0.9700 -0.1069 0.2182
vn 0.8249 -0.4396 0.3553
vn 0.5385 -0.6511 0.5349
vn 0.4178 -0.7029 0.5757
vn -0.7486 -0.3979 0.5303
vn -0.7743 -0.5871 0.2363
vn -0.8612 -0.5048 0.0598
vn -0.9748 -0.1727 0.1410
vn -0.9659 -0.2298 0.1194
vn -0.9551 -0.2628 0.1366
vn 0.9830 -0.1418 0.1163
vn 0.7643 -0.4604 0.4515
vn 0.5437 0.5980 -0.5889
vn -0.0918 0.6559 -0.7492
vn -0.0140 -0.8474 0.5307
vn -0.3032 -0.7673 0.5651
vn -0.4713 0.7246 -0.5028
vn -0.5249 0.7674 -0.3683
vn -0.9265 -0.3164 0.2038
vn -0.9189 -0.2136 0.3317
vn -0.9745 -0.0582 0.2166
vn 0.8494 0.5037 -0.1574
vn 0.9957 -0.0738 0.0557
vn 0.9835 -0.0039 0.1808
vn 0.5154 0.7023 -0.4910
vn 0.4282 0.6851 -0.5893
vn 0.6813 -0.4966 0.5377
vn 0.3829 0.6545 -0.6519
vn 0.3188 -0.6907 0.6491
vn 0.4315 -0.6984 0.5710
vn -0.1416 0.5019 -0.8532
vn -0.4825 0.7221 -0.4957
vn -0.8494 -0.4428 0.2873
vn -0.8246 0.4291 -0.3686
vn -0.9174 -0.3285 0.2245
vn -0.9843 -0.1559 0.0827
vn 0.9866 0.0675 0.1483
vn 0.2228 -0.7874 0.5748
vn -0.0857 0.8204 -0.5653
vn -0.3796 0.7661 -0.5187
vn -0.7602 -0.6093 0.2254
vn -0.4952 0.7455 -0.4461
vn -0.8410 -0.4567 0.2899
vn 0.8531 0.5068 -0.1239
vn 0.9223 0.2593 0.2865
vn 0.9710 -0.1075 0.2134
vn 0.9700 -0.1044 0.2196
vn 0.8517 -0.4346 0.2928
vn 0.3581 0.7135 -0.6023
vn 0.6982 -0.5085 0.5039
vn 0.5732 -0.4803 0.6639
vn 0.6389 0.5789 -0.5067
vn -0.0782 0.8200 -0.5670
vn 0.2563 -0.8044 0.5360
vn -0.2653 -0.9067 0.3278
vn -0.4213 -0.8043 0.4190
vn -0.8496 -0.4438 0.2850
vn -0.8115 0.5406 -0.2218
vn -0.9569 -0.2090 0.2016
vn -0.9847 -0.1655 0.0547
vn -0.8651 -0.3933 0.3114
vn -0.9643 0.2420 -0.1074
vn 0.9737 0.2113 0.0855
vn 0.3231 0.6993 -0.6376
vn 0.5507 0.5737 -0.6063
vn -0.1372 0.8202 -0.5553
vn -0.9353 0.3169 -0.1576
vn -0.9728 0.0181 0.2309
vn 0.5246 0.7207 -0.4532
vn 0.3122 0.7567 -0.5744
vn 0.2220 -0.7882 0.5740
vn -0.2571 -0.8158 0.5180
vn -0.8311 -0.3837 0.4026
vn 0.9867 0.1376 0.0866
vn 0.6339 0.6383 -0.4367
vn 0.9747 0.0928 0.2033
vn 0.3273 0.7497 -0.5751
vn 0.3545 0.6883 -0.6329
vn -0.7721 -0.5479 0.3220
vn -0.9255 0.2345 -0.2975
vn -0.9960 0.0699 -0.0550
vn 0.9862 0.0567 0.1558
vn 0.9325 0.2295 0.2787
vn 0.9511 0.0298 0.3075
vn 0.6971 -0.5103 0.5036
vn 0.3843 -0.7945 0.4703
vn -0.6498 0.6187 -0.4415
vn -0.8584 -0.4268 0.2845
vn -0.8526 0.4663 -0.2358
vn -0.9633 -0.1591 0.2164
vn -0.9751 0.2080 -0.0764
vn 0.8810 0.4593 -0.1130
vn 0.9703 0.2104 0.1190
vn 0.9881 0.0511 0.1453
vn 0.5659 0.7899 -0.2362
vn 0.8644 -0.4048 0.2983
vn 0.8269 -0.4515 0.3353
vn 0.2355 -0.7404 0.6296
vn -0.1336 0.8175 -0.5603
vn -0.5230 -0.7790 0.3458
vn -0.2563 0.8028 -0.5384
vn -0.7536 -0.5550 0.3521
vn -0.9438 -0.3296 0.0245
vn -0.8101 -0.5448 0.2166
vn -0.7922 -0.5720 0.2126
vn 0.8571 0.4852 -0.1730
vn 0.9659 0.2090 0.1528
vn 0.4773 0.7557 -0.4484
vn 0.8583 -0.4040 0.3164
vn 0.4204 -0.7150 0.5586
vn 0.1680 -0.7437 0.6470
vn -0.3923 0.7908 -0.4699
vn -0.3714 0.7737 -0.5134
vn 0.6609 0.6148 -0.4304
vn 0.8433 0.5346 0.0557
vn 0.3029 -0.7144 0.6308
vn -0.0329 -0.8460 0.5321
vn -0.9269 -0.3145 0.2049
vn -0.8573 0.4652 -0.2206
vn -0.9549 -0.1763 0.2391
vn -0.9208 0.0982 -0.3775
vn 0.7255 0.6877 0.0280
vn 0.9855 0.0622 0.1580
vn 0.2753 0.7465 -0.6058
vn 0.3353 0.7175 -0.6105
vn 0.9038 -0.2174 0.3685
vn 0.8698 -0.2764 0.4086
vn 0.3557 0.7033 -0.6155
vn -0.0281 -0.8477 0.5297
vn -0.5598 -0.7107 0.4261
vn -0.8788 -0.4172 0.2317
vn -0.9684 -0.2053 0.1415
vn -0.9835 -0.1579 0.0884
vn -0.9450 0.3049 -0.1181
vn 0.9709 0.0958 0.2193
vn 0.4278 -0.7125 0.5561
vn 0.3893 -0.6960 0.6033
vn 0.2939 0.6622 -0.6893
vn 0.5436 0.5609 -0.6245
vn 0.5303 0.5643 -0.6328
vn -0.4505 -0.7948 0.4067
vn -0.8599 -0.4341 0.2688
vn -0.6747 0.6426 -0.3632
vn -0.6510 0.6497 -0.3925
vn -0.9893 0.1203 -0.0831
vn 0.9851 0.1238 0.1192
vn 0.4876 0.6467 -0.5866
vn 0.7436 -0.5428 0.3903
vn 0.6552 0.4756 -0.5869
vn -0.0453 -0.8574 0.5127
vn -0.4062 -0.7009 0.5863
vn -0.7202 -0.5780 0.3838
vn -0.7260 -0.6043 0.3282
vn -0.9330 -0.3134 0.1772
vn -0.9456 0.3039 -0.1157
vn -0.8108 -0.5448 0.2141
vn 0.9629 -0.0781 0.2582
vn 0.9610 0.1349 0.2413
vn 0.3094 0.7011 -0.6425
vn 0.2643 0.7497 -0.6066
vn 0.1592 -0.8118 0.5619
vn 0.7127 0.4741 -0.5170
vn 0.3845 0.6348 -0.6702
vn -0.6957 -0.6037 0.3892
vn -0.7496 -0.5653 0.3443
vn -0.9906 0.0871 -0.1055
vn 0.9274 0.2070 0.3116
vn 0.9873 0.1225 0.1011
vn -0.0138 -0.9115 0.4111
vn -0.3144 -0.8411 0.4401
vn -0.1234 0.8280 -0.5470
vn 0.9893 -0.0984 -0.1080
vn 0.9846 -0.1035 -0.1407
vn 0.5001 0.6028 -0.6217
vn 0.7934 -0.3889 0.4682
vn 0.6730 -0.6128 0.4143
vn 0.1038 0.7342 -0.6710
vn 0.6580 0.4242 -0.6221
vn -0.1369 0.8328 -0.5363
vn -0.8750 -0.4084 0.2599
vn -0.8704 -0.4266 0.2458
vn 0.9102 0.0441 -0.4117
vn 0.9651 -0.1447 0.2184
vn 0.9035 -0.3535 0.2424
vn 0.9977 0.0432 0.0520
vn 0.7933 -0.5536 0.2533
vn 0.3117 0.7024 -0.6399
vn -0.4439 -0.8569 0.2621
vn -0.4822 0.7422 -0.4655
vn -0.9775 -0.1654 0.1309
vn -0.8583 0.4619 -0.2234
vn -0.9089 -0.3978 0.1252
vn 0.8353 -0.4091 0.3674
vn 0.9634 0.1083 0.2453
vn 0.7721 -0.4073 0.4879
vn 0.6265 -0.6891 0.3642
vn 0.4434 -0.6965 0.5641
vn 0.3027 -0.7646 0.5690
vn 0.3908 0.6452 -0.6565
vn 0.4707 0.7748 -0.4220
vn -0.3072 -0.5305 0.7901
vn -0.7486 -0.5570 0.3598
vn -0.8893 0.4060 -0.2104
vn -0.9975 0.0245 0.0670
vn -0.9871 -0.0793 0.1393
vn -0.9849 0.1695 -0.0367
vn -0.9765 -0.1127 0.1836
vn 0.9705 -0.2317 0.0667
vn 0.9005 -0.2247 0.3723
vn 0.9653 -0.2552 -0.0546
vn 0.6745 -0.5214 0.5227
vn -0.0911 -0.8101 0.5792
vn -0.3035 -0.7055 0.6404
vn -0.2574 0.8189 -0.5130
vn -0.6733 0.6680 -0.3169
vn -0.9642 -0.2025 0.1713
vn -0.9639 -0.0953 0.2488
vn -0.9489 0.2920 -0.1195
vn 0.9912 0.0952 -0.0922
vn 0.7873 -0.3907 0.4770
vn 0.3032 0.6828 -0.6647
vn 0.2650 0.7183 -0.6433
vn 0.3883 0.6623 -0.6408
vn 0.5252 0.5589 -0.6417
vn 0.7125 0.4578 -0.5317
vn -0.0888 0.8272 -0.5548
vn -0.9510 0.2906 -0.1061
vn -0.9902 0.1332 0.0423
vn 0.8961 0.3875 -0.2165
vn 0.9631 0.0963 0.2515
vn 0.3013 0.6835 -0.6649
vn 0.7927 -0.3443 0.5031
vn 0.6830 0.4113 -0.6035
vn -0.0695 -0.8486 0.5244
vn 0.8623 0.3394 -0.3758
vn -0.1367 0.8327 -0.5366
vn -0.7539 -0.5625 0.3395
vn 0.9850 0.1595 -0.0657
vn 0.5656 0.6191 -0.5448
vn 0.1393 -0.8108 0.5685
vn 0.1591 -0.8120 0.5615
vn 0.6861 0.4847 -0.5425
vn 0.8937 0.3307 -0.3034
vn -0.1075 -0.8339 0.5414
vn -0.4712 -0.7916 0.3891
vn -0.7998 -0.5318 0.2783
vn -0.9167 -0.3272 0.2293
vn -0.8152 0.5193 -0.2564
vn 0.9701 0.2233 -0.0951
vn 0.6800 0.5388 -0.4974
vn 0.8861 -0.0874 0.4551
vn 0.9988 -0.0490 0.0003
vn 0.9534 0.2867 -0.0935
vn 0.2818 0.6805 -0.6764
vn 0.2840 -0.7652 0.5777
vn -0.8070 -0.4688 0.3592
vn -0.4801 0.7698 -0.4206
vn 0.7928 -0.3647 0.4883
vn 0.7857 -0.3611 0.5023
vn 0.6830 -0.5090 0.5239
vn 0.4529 0.6878 -0.5673
vn -0.2042 -0.8531 0.4802
vn 0.8228 0.4152 -0.3881
vn -0.1090 0.8441 -0.5250
vn -0.9083 -0.3534 0.2236
vn -0.9820 0.1029 -0.1581
vn -0.9774 -0.0991 0.1867
vn 0.9862 0.0875 0.1408
vn 0.9980 0.0556 -0.0294
vn 0.8578 -0.0504 0.5116
vn 0.9997 -0.0186 0.0127
vn 0.3100 0.6762 -0.6683
vn 0.2188 0.6881 -0.6919
vn 0.1666 0.7924 -0.5869
vn -0.0893 -0.8546 0.5116
vn -0.5327 -0.7178 0.4484
vn -0.2911 0.8033 -0.5196
vn -0.8857 0.4363 -0.1589
vn -0.9725 -0.1141 0.2029
vn -0.9744 0.2249 -0.0062
vn 0.2921 0.6659 -0.6865
vn 0.5913 -0.7519 0.2917
vn 0.2719 -0.7737 0.5723
vn 0.1562 -0.7949 0.5863
vn -0.4635 -0.7689 0.4404
vn -0.7011 -0.6433 0.3076
vn -0.4445 0.7732 -0.4523
vn -0.8398 -0.4705 0.2707
vn 0.9945 0.0129 0.1044
vn 0.9545 0.1870 -0.2325
vn 0.7923 -0.2814 0.5414
vn 0.2148 0.6896 -0.6916
vn -0.0237 -0.8425 0.5382
vn 0.8188 0.2398 -0.5216
vn 0.9510 0.0825 -0.2981
vn 0.9619 0.1061 -0.2520
vn -0.6993 -0.5868 0.4083
vn -0.9043 -0.3374 0.2616
vn -0.9957 -0.0499 0.0787
vn 0.9947 0.0107 0.1024
vn 0.6565 0.5936 -0.4653
vn 0.9947 0.0126 -0.1025
vn 0.9907 0.1236 -0.0572
vn 0.6775 -0.4569 0.5764
vn 0.3999 -0.8187 0.4120
vn -0.0959 -0.8326 0.5455
vn 0.9236 0.3072 -0.2293
vn -0.2795 -0.8119 0.5126
vn -0.7548 0.5886 -0.2895
vn -0.9575 0.2732 -0.0920
vn -0.9731 -0.0765 0.2171
vn 0.2199 0.6697 -0.7093
vn 0.7823 -0.3001 -0.5459
vn -0.4257 -0.7702 0.4750
vn -0.8424 -0.4649 0.2725
vn -0.9348 -0.2906 0.2043
vn -0.8262 0.5240 -0.2071
vn -0.9982 -0.0161 0.0570
vn -0.9847 -0.0777 0.1561
vn 0.9785 0.1783 -0.1034
vn 0.6855 0.5960 -0.4182
vn 0.3988 0.7330 -0.5511
vn 0.2881 0.7338 -0.6153
vn 0.7341 -0.4574 0.5018
vn 0.3204 -0.7125 0.6243
vn 0.4639 0.6283 -0.6245
vn 0.8405 -0.5336 0.0939
vn -0.2596 0.8239 -0.5038
vn -0.2407 0.8078 -0.5380
vn 0.9698 0.0482 0.2391
vn 0.3354 0.8428 -0.4209
vn 0.8882 0.2479 0.3870
vn 0.9940 -0.0371 -0.1032
vn 0.2920 0.7381 -0.6082
vn 0.5865 -0.5615 0.5838
vn 0.6875 0.4772 -0.5474
vn -0.1234 0.8136 -0.5682
vn -0.4283 -0.8922 0.1432
vn -0.7334 -0.5850 0.3462
vn -0.7384 -0.5821 0.3404
vn -0.9105 -0.1906 0.3669
vn 0.9380 0.3429 0.0510
vn 0.9570 0.2062 -0.2040
vn 0.8346 0.5071 -0.2152
vn 0.9450 -0.0810 -0.3169
vn 0.2673 0.7398 -0.6174
vn 0.3501 0.7041 -0.6178
vn -0.1983 -0.8553 0.4787
vn 0.5346 0.4958 -0.6844
vn 0.9023 0.2906 -0.3184
vn -0.1933 0.8339 -0.5169
vn -0.9209 -0.1871 0.3419
vn -0.9492 0.3054 -0.0758
vn 0.9974 0.0108 0.0715
vn 0.3031 0.7337 -0.6081
vn 0.3311 -0.7052 0.6270
vn 0.2229 0.6723 -0.7059
vn 0.1395 -0.9447 0.2969
vn 0.5189 0.5800 -0.6280
vn 0.3421 0.7140 -0.6109
vn 0.5572 0.5901 -0.5843
vn 0.6429 0.4777 -0.5987
vn 0.8609 0.3445 -0.3744
vn 0.9168 -0.3719 0.1455
vn -0.2821 -0.8183 0.5008
vn -0.6616 0.6061 -0.4414
vn 0.6509 0.7502 0.1162
vn 0.1478 0.7445 -0.6511
vn 0.3535 -0.9249 0.1400
vn -0.4656 -0.7756 0.4262
vn -0.5508 -0.6953 0.4617
vn -0.8365 -0.4678 0.2852
vn -0.7807 -0.4434 0.4405
vn -0.5976 0.7490 -0.2863
vn -0.8848 -0.3224 0.3363
vn 0.9907 -0.0843 0.1067
vn 0.7750 -0.3386 0.5335
vn 0.9092 -0.4043 0.0990
vn 0.9101 -0.4030 0.0965
vn -0.0267 0.8271 -0.5613
vn -0.7269 -0.5968 0.3396
vn -0.5102 0.7484 -0.4237
vn -0.9922 0.1237 0.0164
vn -0.9938 -0.0035 0.1114
vn 0.3040 0.7853 -0.5394
vn 0.9940 -0.0714 0.0823
vn 0.9791 -0.1471 0.1402
vn 0.3533 0.7712 -0.5296
vn 0.1604 0.7411 -0.6520
vn 0.2160 0.7099 -0.6703
vn 0.0475 -0.7814 0.6222
vn -0.1743 -0.8477 0.5009
vn -0.1914 -0.8408 0.5064
vn -0.4670 -0.7588 0.4541
vn -0.8374 -0.4632 0.2903
vn -0.9344 -0.2722 0.2298
vn -0.9722 -0.1814 0.1482
vn -0.9464 0.3107 -0.0883
vn -0.9901 -0.0295 0.1373
vn 0.9446 0.2633 0.1959
vn 0.9978 0.0216 0.0623
vn 0.7682 -0.3499 0.5362
vn 0.3033 0.7603 -0.5744
vn 0.3522 -0.6788 0.6444
vn -0.0088 -0.7679 0.6405
vn -0.1852 -0.9388 0.2904
vn 0.5686 0.5989 -0.5639
vn -0.2519 -0.8432 0.4749
vn 0.9339 -0.2695 0.2351
vn 0.8786 0.3136 -0.3603
vn 0.8343 0.4839 -0.2643
vn -0.1993 0.8567 -0.4757
vn -0.7250 -0.6019 0.3348
vn -0.2665 0.8060 -0.5285
vn -0.7845 -0.4704 0.4041
vn -0.9926 0.1191 0.0221
vn 0.5115 0.6509 -0.5610
vn 0.9917 -0.0431 0.1212
vn 0.9781 -0.1472 0.1468
vn 0.6111 -0.4888 0.6226
vn 0.5077 0.6095 -0.6089
vn -0.1418 -0.8186 0.5566
vn 0.3521 0.7320 -0.5832
vn -0.8331 -0.4591 0.3085
vn -0.3581 -0.8839 -0.3010
vn -0.1973 -0.9111 0.3620
vn 0.1602 -0.9861 0.0434
vn 0.9473 0.0670 -0.3132
vn -0.5033 -0.7564 0.4178
vn -0.4983 0.7592 -0.4187
vn -0.8792 -0.3884 0.2760
vn -0.8607 0.4735 -0.1872
vn 0.9746 0.1953 0.1095
vn 0.8814 -0.4616 0.1008
vn 0.4037 0.6662 -0.6270
vn 0.4400 0.6003 -0.6679
vn -0.5855 -0.6937 0.4194
vn -0.5218 -0.8513 0.0553
vn 0.0480 -0.9987 0.0169
vn 0.3565 0.7240 -0.5905
vn 0.7091 0.5966 -0.3758
vn 0.9555 0.1512 -0.2533
vn 0.9822 0.1828 0.0433
vn -0.7511 -0.5956 0.2849
vn -0.8274 -0.4607 0.3211
vn -0.9887 -0.0702 0.1325
vn -0.9527 -0.2085 0.2213
vn 0.8398 0.5129 -0.1781
vn 0.9571 0.2633 0.1206
vn 0.4277 0.8408 -0.3319
vn 0.9053 0.2706 0.3274
vn 0.9807 0.0925 0.1722
vn 0.9254 -0.3643 0.1044
vn 0.2803 0.7664 -0.5780
vn 0.3554 -0.6877 0.6331
vn -0.7385 -0.4862 0.4672
vn 0.5313 0.6550 -0.5373
vn 0.5060 -0.8164 0.2784
vn -0.3145 -0.9433 0.1063
vn -0.1631 -0.9368 0.3095
vn 0.7851 0.5826 0.2102
vn -0.5599 -0.8100 0.1747
vn -0.2319 0.8476 -0.4773
vn -0.9264 0.3723 -0.0567
vn 0.9596 -0.1003 0.2629
vn 0.9350 -0.0225 0.3539
vn 0.8260 -0.3335 0.4545
vn 0.6143 -0.4852 0.6222
vn -0.4844 -0.8656 0.1267
vn -0.5242 -0.8206 0.2276
vn -0.0517 0.7692 -0.6369
vn -0.7828 -0.5663 0.2579
vn -0.7313 -0.5322 0.4265
vn -0.2166 0.8405 -0.4966
vn -0.9905 0.1084 0.0844
vn -0.9780 -0.1010 0.1824
vn 0.9806 0.1368 0.1406
vn 0.2271 0.7411 -0.6318
vn -0.0282 -0.8467 0.5314
vn -0.1335 -0.7995 0.5856
vn -0.6385 -0.7115 0.2934
vn -0.2746 -0.7396 0.6145
vn 0.8471 0.3311 -0.4158
vn -0.3812 -0.7950 0.4718
vn -0.6532 -0.6254 0.4269
vn -0.7272 -0.5661 0.3882
vn -0.8796 -0.3881 0.2751
vn -0.9671 0.2530 -0.0271
vn 0.7300 0.6639 -0.1620
vn 0.8214 0.5540 -0.1358
vn 0.2851 0.7947 -0.5359
vn 0.2833 0.7744 -0.5657
vn 0.2861 0.7780 -0.5593
vn 0.1542 0.7112 -0.6859
vn 0.2761 0.7203 -0.6363
vn 0.4982 0.5621 -0.6602
vn 0.6655 0.1769 -0.7251
vn 0.9223 -0.2276 0.3124
vn 0.9055 -0.2227 0.3612
vn 0.9007 -0.3232 0.2905
vn 0.9126 -0.3843 0.1399
vn -0.0402 -0.7300 0.6823
vn 0.5015 0.6110 -0.6126
vn -0.5776 -0.6821 0.4484
vn 0.7049 0.4844 -0.5182
vn 0.0447 0.7792 -0.6251
vn -0.1838 0.7901 -0.5847
vn -0.6708 -0.6207 0.4059
vn -0.2336 0.8083 -0.5404
vn -0.8158 -0.4832 0.3179
vn -0.4951 0.7565 -0.4273
vn -0.7839 0.5502 -0.2878
vn -0.9556 -0.1918 0.2235
vn -0.8606 0.4779 -0.1762
vn 0.6295 0.6781 -0.3794
vn 0.6414 0.6660 -0.3809
vn 0.1389 0.7783 -0.6123
vn 0.4677 -0.6035 0.6458
vn -0.4714 -0.7844 0.4031
vn -0.2402 -0.7570 0.6077
vn 0.2902 -0.7294 0.6195
vn 0.8587 0.2239 -0.4609
vn -0.7491 -0.5563 0.3597
vn 0.9522 0.2464 0.1809
vn 0.9464 0.2365 0.2200
vn 0.9189 -0.0045 0.3945
vn 0.9448 -0.0182 0.3273
vn 0.6708 -0.7211 0.1734
vn 0.2573 -0.6767 0.6898
vn 0.0409 -0.7857 0.6173
vn 0.5817 0.6586 -0.4773
vn 0.4609 0.5987 -0.6551
vn 0.0402 -0.8464 0.5310
vn 0.6896 0.3014 -0.6585
vn 0.6468 0.7461 -0.1580
vn 0.9542 0.2432 0.1743
vn 0.9641 0.0019 0.2654
vn 0.2595 0.7923 -0.5522
vn 0.7957 -0.5098 0.3270
vn 0.3244 0.7177 -0.6161
vn 0.8006 -0.5075 0.3185
vn 0.6035 -0.7514 0.2667
vn 0.0963 0.7388 -0.6670
vn -0.4731 -0.7131 0.5174
vn -0.4281 -0.7430 0.5144
vn 0.6796 0.2962 -0.6711
vn -0.7945 -0.4961 0.3502
vn -0.8828 -0.3731 0.2853
vn -0.6632 0.6501 -0.3709
vn -0.9679 0.2489 -0.0364
vn 0.6811 0.7132 -0.1658
vn 0.9449 0.0360 0.3254
vn 0.2292 0.8108 -0.5386
vn -0.0377 -0.7254 0.6872
vn 0.0215 -0.8175 0.5755
vn -0.2291 -0.7523 0.6177
vn 0.3621 0.8007 -0.4773
vn 0.6880 0.6001 -0.4080
vn -0.6846 -0.5950 0.4212
vn -0.7996 0.5548 -0.2296
vn -0.9611 -0.1838 0.2062
vn 0.3722 0.6848 -0.6266
vn 0.9456 0.2658 0.1878
vn 0.8933 -0.1283 0.4307
vn 0.1681 0.7980 -0.5787
vn 0.2296 0.7722 -0.5924
vn 0.1348 0.8398 -0.5259
vn 0.3158 -0.8163 0.4836
vn 0.0629 0.7194 -0.6917
vn 0.1642 0.6588 -0.7342
vn -0.5024 -0.7387 0.4494
vn -0.2488 0.7994 -0.5468
vn -0.8664 -0.3868 0.3158
vn -0.8768 -0.3735 0.3028
vn -0.9867 0.1349 0.0908
vn 0.9551 0.2660 0.1308
vn 0.0866 0.8936 -0.4405
vn 0.6362 -0.6898 0.3455
vn 0.3973 -0.8624 0.3136
vn 0.0859 0.8347 -0.5440
vn 0.0553 -0.7737 0.6312
vn 0.3395 0.6069 -0.7187
vn -0.4494 -0.7075 0.5455
vn 0.5877 0.6638 -0.4626
vn 0.4401 0.7605 -0.4775
vn 0.1689 -0.7655 0.6208
vn 0.2401 -0.7674 0.5945
vn 0.3995 0.8244 -0.4010
vn -0.3962 0.7663 -0.5058
vn 0.9288 0.3299 0.1687
vn 0.1532 0.7439 -0.6505
vn 0.8891 -0.1470 0.4334
vn 0.7987 -0.4146 0.4361
vn 0.5014 0.8157 -0.2886
vn 0.1087 0.9845 -0.1374
vn 0.1187 0.7823 -0.6115
vn 0.1982 -0.7256 0.6589
vn -0.2367 -0.7297 0.6415
vn -0.1315 -0.8043 0.5795
vn 0.5125 0.5933 -0.6208
vn -0.7591 -0.5328 0.3741
vn -0.7817 -0.5169 0.3488
vn -0.9600 -0.1989 0.1968
vn 0.9202 0.0191 0.3909
vn 0.3261 -0.8143 0.4802
vn -0.3456 -0.7848 0.5144
vn -0.2745 -0.7176 0.6400
vn -0.5068 -0.6668 0.5463
vn 0.7158 0.4679 -0.5184
vn -0.7094 -0.5893 0.3865
vn -0.2116 0.7771 -0.5927
vn -0.9555 0.2927 -0.0370
vn 0.7489 -0.4224 0.5106
vn 0.4131 -0.7592 0.5030
vn 0.2246 0.9103 -0.3476
vn 0.0108 -0.7275 0.6861
vn 0.0604 -0.7555 0.6523
vn 0.6404 0.5671 -0.5179
vn 0.3598 0.6991 -0.6179
vn -0.1479 0.8830 -0.4456
vn -0.8635 -0.3659 0.3472
vn -0.6668 0.6432 -0.3764
vn -0.9890 -0.0365 0.1434
vn 0.5295 0.4688 -0.7070
vn 0.9572 0.1782 0.2281
vn 0.4393 0.5614 -0.7013
vn 0.8943 -0.0119 0.4473
vn 0.9398 -0.1433 0.3103
vn 0.1358 0.7264 -0.6737
vn -0.2425 0.7049 -0.6666
vn 0.0797 0.6520 -0.7540
vn 0.0078 0.8756 -0.4830
vn 0.0692 0.7881 -0.6117
vn 0.4143 0.5928 -0.6906
vn 0.5696 0.4944 -0.6566
vn 0.5778 0.5755 -0.5787
vn -0.6963 -0.6108 0.3769
vn -0.7697 -0.5841 0.2577
vn -0.5451 0.6485 -0.5314
vn -0.9181 -0.2058 0.3386
vn -0.9118 0.3840 -0.1455
vn -0.9870 0.1376 0.0825
vn 0.8377 0.4917 -0.2376
vn 0.9229 0.3123 0.2254
vn 0.9384 0.2988 0.1737
vn 0.9151 0.0249 0.4024
vn 0.1609 0.6980 -0.6978
vn 0.2767 0.7338 -0.6205
vn 0.7915 -0.3196 0.5210
vn 0.5964 -0.5218 0.6100
vn 0.0301 0.8061 -0.5911
vn -0.0322 0.7291 -0.6836
vn 0.7558 0.4377 -0.4870
vn 0.0272 -0.6807 0.7321
vn 0.4352 0.6218 -0.6511
vn -0.1588 -0.8065 0.5695
vn -0.4534 -0.7176 0.5286
vn -0.6964 -0.6098 0.3785
vn -0.2523 0.8302 -0.4971
vn -0.7704 -0.5845 0.2545
vn -0.4929 0.7526 -0.4365
vn -0.9554 0.2923 -0.0412
vn 0.9127 0.1921 0.3607
vn 0.8946 0.0030 0.4469
vn 0.3810 0.7036 -0.5998
vn -0.2106 -0.7903 0.5754
vn -0.7573 -0.6022 0.2527
vn 0.6629 -0.3535 0.6600
vn 0.3776 0.7060 -0.5992
vn -0.0667 0.8656 -0.4963
vn -0.3649 -0.6730 0.6433
vn -0.0512 -0.7805 0.6231
vn -0.3357 -0.9092 0.2462
vn 0.5578 0.6034 -0.5699
vn -0.5128 -0.7831 0.3518
vn -0.6090 -0.7471 0.2664
vn -0.7609 -0.5772 0.2966
vn -0.7834 -0.5022 0.3662
vn -0.9921 0.0762 0.0995
vn 0.2223 0.8075 -0.5464
vn 0.2129 -0.8332 0.5104
vn 0.0229 0.7580 -0.6518
vn -0.0646 -0.7585 0.6485
vn -0.2389 -0.7142 0.6579
vn 0.7475 0.4022 -0.5286
vn -0.0501 0.7680 -0.6385
vn -0.6645 -0.6149 0.4247
vn -0.7392 -0.5097 0.4401
vn -0.8301 -0.4343 0.3497
vn -0.8608 0.4304 -0.2717
vn -0.9783 -0.0024 0.2072
vn 0.7242 0.6442 -0.2459
vn 0.8874 0.0709 0.4556
vn 0.4387 0.6082 -0.6616
vn 0.9161 0.0475 0.3981
vn 0.8133 -0.2465 0.5271
vn 0.2342 0.8378 -0.4932
vn 0.5031 -0.6002 0.6218
vn -0.2366 -0.7293 0.6420
vn 0.8562 0.2656 -0.4431
vn -0.8300 -0.4691 0.3017
vn 0.3020 0.6428 -0.7040
vn 0.2191 0.6703 -0.7090
vn -0.4865 0.7525 -0.4440
vn 0.9167 0.3255 0.2316
vn 0.2586 0.5496 -0.7944
vn 0.0904 0.6420 -0.7614
vn 0.7774 -0.2205 0.5890
vn -0.0765 0.6209 -0.7802
vn 0.6600 0.2878 -0.6940
vn -0.0354 -0.8975 0.4395
vn -0.1564 0.8835 -0.4416
vn -0.0106 0.8108 -0.5853
vn 0.1189 0.7349 -0.6677
vn -0.2593 -0.7518 0.6063
vn 0.4345 0.5776 -0.6911
vn -0.3450 -0.7387 0.5791
vn -0.3534 -0.7289 0.5863
vn -0.6036 -0.6470 0.4658
vn 0.8953 0.0006 0.4454
vn 0.3732 0.8186 -0.4365
vn -0.0637 0.8668 -0.4945
vn 0.0250 0.7596 -0.6499
vn -0.1330 -0.9660 0.2218
vn 0.6850 0.3004 -0.6637
vn -0.1681 -0.7299 0.6625
vn 0.4618 0.6184 -0.6358
vn 0.4721 0.5578 -0.6826
vn 0.6263 0.5214 -0.5797
vn -0.8299 -0.4646 0.3088
vn 0.9161 0.3260 0.2336
vn 0.5054 0.6609 -0.5547
vn 0.7769 -0.2334 0.5848
vn 0.1926 0.8989 -0.3937
vn 0.2639 -0.6289 0.7313
vn -0.0579 -0.9418 0.3311
vn 0.4480 0.5792 -0.6811
vn -0.1091 -0.7410 0.6626
vn 0.3045 0.7257 -0.6170
vn -0.4234 -0.8744 0.2368
vn -0.8155 -0.4118 0.4067
vn -0.9030 -0.3110 0.2964
vn -0.9930 0.0726 0.0935
vn 0.3595 0.7180 -0.5960
vn 0.8536 -0.1650 0.4940
vn 0.7961 -0.2453 0.5532
vn 0.5343 0.7308 -0.4248
vn 0.5683 0.7992 -0.1956
vn 0.1024 0.7141 -0.6925
vn -0.1544 -0.9490 0.2749
vn -0.1076 0.7645 -0.6356
vn -0.0670 -0.8751 0.4793
vn -0.0459 0.8079 -0.5876
vn 0.7534 0.4348 -0.4933
vn -0.5914 -0.7028 0.3953
vn -0.6414 -0.7562 0.1294
vn -0.4113 0.8168 -0.4046
vn -0.6605 0.6359 -0.3992
vn -0.9945 0.0973 0.0390
vn 0.8974 0.4165 0.1459
vn 0.9025 0.3566 0.2414
vn 0.5239 0.6361 -0.5665
vn 0.8795 0.1102 0.4629
vn 0.1456 0.3667 -0.9189
vn 0.1925 0.8988 -0.3938
vn -0.2334 -0.7861 0.5723
vn -0.1330 -0.8028 0.5812
vn -0.0726 0.7591 -0.6469
vn -0.2292 -0.9456 0.2310
vn -0.1193 -0.7609 0.6379
vn -0.4764 -0.6854 0.5507
vn -0.4399 -0.7466 0.4991
vn -0.6568 -0.5856 0.4751
vn -0.1830 0.7574 -0.6268
vn -0.8668 0.4564 -0.2008
vn -0.9665 -0.1138 0.2302
vn 0.6138 0.5875 -0.5274
vn 0.8651 0.3789 0.3285
vn 0.0090 0.4875 -0.8731
vn 0.8831 0.1091 0.4564
vn 0.8056 -0.0611 0.5893
vn -0.0562 0.4777 -0.8767
vn 0.6560 0.6863 -0.3140
vn 0.6659 -0.4406 0.6020
vn 0.6282 -0.4553 0.6310
vn -0.1806 -0.9674 0.1775
vn 0.9441 0.1939 -0.2664
vn -0.3582 -0.7494 0.5568
vn 0.6679 0.1818 -0.7217
vn 0.5985 0.4953 -0.6297
vn -0.6963 -0.5718 0.4338
vn -0.6794 0.6503 -0.3399
vn -0.9886 -0.0496 0.1418
vn 0.9338 0.3533 -0.0570
vn 0.4915 0.7673 -0.4120
vn 0.6765 0.6650 -0.3164
vn 0.5369 0.7309 -0.4214
vn 0.3953 0.7675 -0.5047
vn 0.1503 0.9119 -0.3818
vn 0.0323 0.8284 -0.5593
vn -0.5627 -0.8206 0.0997
vn -0.2796 -0.9499 0.1399
vn -0.5790 -0.6312 0.5161
vn -0.4722 -0.8495 -0.2353
vn -0.4532 -0.8514 0.2639
vn -0.3451 -0.9343 -0.0889
vn 0.0770 -0.9715 -0.2241
vn -0.3477 -0.9269 -0.1413
vn -0.5752 -0.7995 -0.1733
vn -0.4789 -0.8593 0.1798
vn -0.2788 -0.8814 -0.3813
vn 0.6674 0.5549 -0.4966
vn -0.3656 -0.9306 0.0178
vn -0.3416 -0.8082 -0.4797
vn -0.4160 -0.8977 -0.1453
vn 0.7665 0.3767 -0.5203
vn 0.3816 0.5035 -0.7752
vn 0.1655 0.4059 -0.8988
vn -0.7419 -0.5193 0.4241
vn -0.9021 -0.2790 0.3293
vn -0.9850 0.1682 0.0393
vn -0.9849 0.1626 0.0595
vn 0.0356 0.4038 -0.9142
vn 0.7835 -0.1419 0.6050
vn 0.4375 0.7525 -0.4922
vn -0.5175 -0.6669 0.5361
vn -0.6329 -0.6447 0.4288
vn -0.2788 -0.9499 0.1410
vn -0.8677 -0.4542 0.2022
vn -0.2178 -0.9144 -0.3413
vn -0.2639 -0.8288 -0.4934
vn -0.1545 -0.8022 0.5768
vn 0.5230 0.6211 -0.5837
vn -0.5554 -0.7048 0.4413
vn -0.6467 -0.6473 0.4034
vn 0.6338 0.3861 -0.6702
vn -0.1309 0.4586 -0.8790
vn -0.8644 -0.3195 0.3883
vn 0.7918 0.6084 0.0529
vn 0.8527 0.1287 0.5063
vn 0.8728 0.1280 0.4709
vn 0.1506 0.5980 -0.7872
vn 0.6553 0.7069 -0.2663
vn 0.4520 -0.5552 0.6982
vn 0.4953 -0.5427 0.6784
vn -0.0444 -0.5672 0.8224
vn -0.6247 -0.6523 0.4291
vn -0.1443 0.7132 -0.6859
vn -0.2733 -0.5139 0.8132
vn 0.0314 -0.9877 -0.1530
vn 0.1604 -0.8901 0.4266
vn 0.0556 -0.9857 -0.1590
vn 0.2816 0.6848 -0.6721
vn 0.6487 0.6018 -0.4658
vn -0.6236 -0.6585 0.4214
vn -0.6932 -0.5701 0.4409
vn -0.1355 0.4605 -0.8773
vn -0.2263 0.6098 -0.7596
vn -0.7410 -0.5213 0.4233
vn 0.8004 0.5990 0.0235
vn 0.4747 0.6410 -0.6031
vn 0.1612 0.5929 -0.7890
vn 0.7432 -0.0805 0.6642
vn 0.6566 0.7059 -0.2657
vn 0.6402 -0.4130 0.6477
vn 0.2003 0.7705 -0.6051
vn -0.6529 -0.5260 0.5450
vn -0.3267 -0.8392 0.4346
vn -0.1929 0.7237 -0.6627
vn -0.8866 -0.2800 0.3681
vn -0.1434 -0.8954 -0.4216
vn -0.4567 -0.6437 0.6141
vn 0.8187 0.2254 -0.5281
vn 0.3569 -0.9327 0.0513
vn -0.6344 -0.6285 0.4500
vn 0.2221 0.6407 -0.7350
vn 0.4607 0.5433 -0.7019
vn -0.8837 -0.2005 0.4229
vn -0.8833 0.4266 -0.1943
vn 0.7712 0.3379 0.5395
vn 0.6994 0.2151 0.6816
vn 0.8854 0.2494 0.3923
vn 0.8168 0.1949 0.5431
vn 0.2198 0.7653 -0.6050
vn 0.2367 -0.6559 0.7168
vn 0.0293 0.7696 -0.6379
vn -0.1170 0.8639 -0.4899
vn -0.4056 -0.6260 0.6660
vn -0.0811 -0.9640 -0.2534
vn 0.3009 0.4430 -0.8445
vn -0.4296 -0.6497 0.6272
vn -0.2622 -0.8271 -0.4972
vn -0.3533 -0.7746 0.5246
vn 0.6114 0.4480 -0.6522
vn -0.3096 -0.8133 -0.4927
vn -0.5446 -0.6809 0.4896
vn 0.6048 0.6280 -0.4898
vn 0.7574 0.5281 -0.3839
vn -0.6295 -0.6356 0.4470
vn 0.5250 0.7752 -0.3513
vn -0.6792 -0.6072 0.4122
vn -0.5682 0.7592 -0.3174
vn -0.8286 0.5352 -0.1644
vn -0.9946 0.0680 0.0787
vn -0.9740 -0.0071 0.2264
vn 0.7998 0.5998 0.0236
vn 0.3808 0.7774 -0.5007
vn 0.5857 0.6890 -0.4269
vn -0.0121 0.7496 -0.6618
vn -0.5615 -0.4297 0.7072
vn -0.5631 -0.6450 0.5166
vn -0.6249 -0.6530 0.4279
vn -0.3257 -0.7137 0.6202
vn -0.5223 -0.5619 0.6415
vn -0.5218 -0.4545 0.7219
vn -0.4595 -0.6410 0.6148
vn -0.3375 -0.8967 0.2863
vn -0.3213 -0.8000 0.5068
vn -0.3035 -0.8228 -0.4804
vn -0.5127 -0.7266 0.4573
vn -0.1025 -0.9106 -0.4003
vn -0.5031 -0.7748 -0.3830
vn -0.3798 -0.8924 0.2439
vn -0.3678 -0.9091 -0.1953
vn -0.8717 0.4859 -0.0637
vn -0.9836 0.0033 0.1802
vn 0.9227 0.3061 0.2344
vn 0.7897 0.6083 -0.0791
vn 0.4629 0.6593 -0.5925
vn 0.6453 0.7518 -0.1357
vn 0.3010 0.9210 -0.2474
vn 0.6532 0.6795 -0.3340
vn 0.7003 -0.4316 0.5686
vn -0.8626 -0.4530 0.2252
vn 0.1440 0.7140 -0.6852
vn -0.4571 -0.5988 0.6577
vn -0.4348 -0.8841 -0.1713
vn 0.2807 -0.8970 0.3415
vn 0.3682 -0.9203 0.1323
vn -0.5059 -0.8600 -0.0665
vn -0.5057 -0.6475 0.5702
vn -0.5259 -0.8468 -0.0795
vn -0.3661 -0.8991 0.2400
vn -0.0704 -0.9928 -0.0967
vn -0.4840 -0.8527 -0.1965
vn -0.1106 -0.9492 0.2946
vn 0.0176 0.7130 -0.7009
vn 0.2083 0.6527 -0.7284
vn -0.7470 -0.5210 0.4130
vn -0.7110 -0.7014 0.0491
vn -0.5481 0.7234 -0.4200
vn -0.8954 -0.0809 0.4379
vn 0.8010 0.2330 0.5515
vn 0.1761 0.7190 -0.6723
vn 0.6179 0.6957 -0.3664
vn 0.5695 0.7258 -0.3858
vn 0.6922 -0.4316 0.5784
vn 0.2789 -0.6493 0.7076
vn -0.2019 0.7791 -0.5936
vn -0.0784 0.7375 -0.6708
vn -0.3204 -0.6095 0.7252
vn -0.1553 -0.9393 0.3061
vn -0.4529 -0.6617 0.5975
vn -0.5582 -0.7528 0.3488
vn -0.1450 0.6710 -0.7272
vn -0.1908 0.6986 -0.6896
vn 0.4672 0.4940 -0.7333
vn 0.7786 0.6261 0.0416
vn 0.8049 0.5895 -0.0684
vn 0.8531 0.4099 0.3229
vn 0.0214 0.8188 -0.5736
vn 0.6454 0.6823 -0.3433
vn 0.6778 -0.2936 0.6741
vn 0.6732 -0.2658 0.6900
vn 0.4401 0.7534 -0.4885
vn 0.6409 -0.3951 0.6581
vn -0.8128 -0.5626 0.1513
vn 0.2685 -0.7172 0.6431
vn 0.7381 0.5087 -0.4432
vn 0.0598 0.6902 -0.7211
vn -0.3417 -0.7439 0.5744
vn -0.3463 -0.9276 -0.1398
vn -0.4728 -0.8810 -0.0163
vn -0.6118 -0.6181 0.4936
vn -0.3787 -0.7032 0.6017
vn 0.8295 0.5581 0.0223
vn 0.8476 0.4071 0.3404
vn 0.7797 0.0034 0.6262
vn 0.5556 0.6510 -0.5172
vn 0.5058 0.0047 0.8626
vn 0.6950 -0.1453 0.7042
vn 0.7340 -0.1241 0.6677
vn 0.5319 -0.4463 0.7197
vn -0.4718 -0.7439 0.4733
vn -0.0136 -0.8789 0.4768
vn -0.6983 -0.4941 0.5179
vn -0.5421 -0.6038 0.5843
vn -0.3704 -0.8196 0.4371
vn -0.6028 -0.6163 0.5067
vn -0.3384 -0.6571 0.6735
vn 0.4742 0.7262 -0.4978
vn -0.5591 -0.6337 0.5347
vn 0.7138 0.2399 -0.6580
vn -0.4163 -0.7906 0.4489
vn 0.6242 0.3417 -0.7026
vn 0.8548 0.2069 -0.4759
vn 0.7859 0.3061 -0.5373
vn -0.1455 -0.9466 0.2876
vn 0.2196 0.7060 -0.6733
vn 0.0060 0.7969 -0.6041
vn -0.5066 -0.7325 0.4547
vn -0.6192 -0.5971 0.5099
vn -0.7856 -0.6185 0.0157
vn -0.9821 0.1863 -0.0273
vn 0.8361 0.5484 -0.0131
vn 0.9091 0.3569 0.2149
vn 0.7162 0.6540 -0.2436
vn 0.4861 0.7579 -0.4351
vn 0.3113 0.8873 -0.3403
vn 0.6401 -0.2711 0.7189
vn 0.5103 0.7281 -0.4577
vn 0.2185 0.7678 -0.6023
vn 0.3319 -0.4549 0.8264
vn -0.1087 0.8018 -0.5876
vn 0.1607 -0.8625 0.4799
vn 0.6767 0.6157 -0.4037
vn -0.4773 -0.6954 0.5372
vn -0.2628 0.4540 -0.8514
vn 0.4057 0.4914 -0.7706
vn 0.4694 0.6847 -0.5575
vn 0.6055 0.7264 -0.3251
vn 0.7190 -0.1702 0.6738
vn 0.5242 -0.1159 0.8437
vn 0.4792 0.7993 -0.3626
vn 0.3174 0.7625 -0.5639
vn -0.1809 -0.8622 0.4733
vn -0.4764 -0.7613 0.4399
vn -0.4193 -0.5984 0.6827
vn -0.4536 -0.6070 0.6525
vn 0.4288 0.6968 -0.5749
vn 0.1246 -0.8389 0.5299
vn -0.2983 -0.8617 0.4104
vn -0.1308 -0.9436 0.3040
vn -0.2036 0.3150 -0.9270
vn -0.7566 -0.4017 0.5159
vn 0.7994 0.5998 -0.0342
vn 0.9955 -0.0050 0.0944
vn 0.3255 0.5721 -0.7528
vn 0.1044 0.8320 -0.5449
vn 0.0137 0.7640 -0.6450
vn 0.6914 -0.0955 0.7162
vn 0.6378 0.6376 -0.4320
vn 0.4133 0.7951 -0.4439
vn 0.1902 0.7724 -0.6060
vn 0.0568 0.7470 -0.6624
vn -0.5259 -0.6886 0.4992
vn -0.1383 0.7271 -0.6725
vn -0.4819 -0.4797 0.7333
vn 0.0423 -0.9116 0.4089
vn 0.9285 0.2668 -0.2581
vn -0.4701 -0.6816 0.5607
vn 0.0074 0.7972 -0.6037
vn -0.4829 -0.6742 0.5588
vn -0.5486 0.6648 -0.5070
vn -0.5899 0.6683 -0.4532
vn -0.8484 -0.3903 0.3576
vn -0.8604 0.4813 -0.1676
vn -0.9932 0.0965 0.0658
vn -0.9922 0.0767 0.0987
vn 0.7858 0.6034 -0.1358
vn 0.8712 0.3241 0.3688
vn 0.2436 0.6124 -0.7521
vn 0.9026 0.2959 -0.3127
vn 0.5454 0.6969 -0.4657
vn 0.5549 0.6954 -0.4565
vn 0.5804 -0.4179 0.6989
vn 0.5160 0.7204 -0.4635
vn -0.4412 -0.7064 0.5535
vn -0.2596 0.6717 -0.6938
vn -0.5465 -0.5726 0.6111
vn -0.5605 -0.5603 0.6098
vn -0.5215 -0.5488 0.6534
vn -0.2966 -0.5914 0.7498
vn -0.2245 -0.8259 0.5171
vn 0.2194 0.7225 -0.6556
vn 0.0281 -0.9224 0.3853
vn 0.0142 -0.9505 0.3105
vn 0.4370 0.1779 -0.8817
vn -0.5858 -0.5611 0.5848
vn -0.9724 0.2253 0.0601
vn -0.9909 0.0984 0.0913
vn 0.7501 0.2684 0.6043
vn 0.2467 0.6968 -0.6736
vn 0.8576 -0.0791 0.5083
vn 0.6957 -0.1206 0.7081
vn 0.3370 -0.2420 0.9099
vn 0.1409 -0.6501 0.7466
vn -0.4295 -0.6803 0.5938
vn -0.1926 -0.8335 0.5178
vn -0.4941 -0.8374 0.2337
vn -0.8559 -0.5073 0.1003
vn -0.7851 -0.4940 0.3737
vn -0.7680 0.5907 -0.2477
vn -0.8395 0.4816 -0.2516
vn 0.8788 0.2562 0.4025
vn 0.7316 -0.1731 0.6593
vn -0.1978 -0.1148 -0.9735
vn 0.3254 -0.2428 0.9139
vn 0.5934 -0.7145 0.3707
vn 0.1042 -0.9929 0.0581
vn -0.2668 -0.5964 0.7570
vn -0.6539 -0.6624 0.3657
vn -0.2697 0.7322 -0.6254
vn 0.7456 -0.0714 -0.6626
vn 0.8634 -0.3190 -0.3909
vn 0.1861 0.7090 -0.6802
vn -0.4220 -0.6161 0.6651
vn -0.5233 -0.6157 0.5891
vn -0.5862 -0.5597 0.5857
vn 0.7348 0.6693 -0.1099
vn 0.8207 0.4296 0.3767
vn 0.9024 0.2809 0.3267
vn 0.7338 0.6728 -0.0941
vn 0.5847 -0.4156 0.6967
vn -0.0480 -0.0967 -0.9942
vn 0.5860 -0.4272 0.6886
vn 0.1949 -0.3528 -0.9152
vn 0.2185 -0.3436 -0.9134
vn 0.4367 -0.5034 0.7455
vn 0.5645 -0.5634 0.6032
vn -0.2752 -0.7547 0.5955
vn -0.0188 0.7390 -0.6735
vn 0.0226 -0.8167 0.5766
vn -0.5033 -0.2995 0.8106
vn -0.6405 -0.5021 0.5810
vn -0.1909 -0.7600 0.6212
vn 0.2461 0.7912 -0.5599
vn -0.4727 -0.5171 0.7136
vn -0.6244 -0.7224 0.2970
vn 0.4371 0.6972 -0.5682
vn 0.5215 0.6527 -0.5496
vn 0.8293 -0.1358 -0.5420
vn 0.8015 -0.3054 -0.5141
vn -0.1964 -0.8713 0.4498
vn -0.2832 -0.9009 0.3290
vn -0.1399 0.7970 -0.5876
vn -0.5395 -0.8366 0.0956
vn -0.6837 -0.6586 0.3142
vn 0.4976 0.2095 -0.8417
vn -0.9546 -0.2318 0.1871
vn -0.9869 0.1197 0.1085
vn 0.8670 0.4959 -0.0489
vn 0.8499 0.3111 0.4254
vn 0.0108 0.7020 -0.7121
vn 0.2122 0.6288 -0.7481
vn 0.0242 -0.2432 -0.9697
vn 0.2019 -0.2885 -0.9359
vn 0.1143 0.7895 -0.6030
vn -0.0452 0.7534 -0.6560
vn -0.1552 0.7250 -0.6710
vn -0.1184 0.7457 -0.6556
vn -0.7280 -0.4175 0.5437
vn -0.2245 -0.4935 0.8403
vn -0.2001 -0.5043 0.8400
vn -0.7008 -0.6337 0.3275
vn 0.3587 0.6747 -0.6451
vn -0.3388 -0.9133 0.2260
vn 0.2585 0.6460 -0.7182
vn 0.5963 -0.2365 0.7672
vn 0.1835 -0.6933 -0.6969
vn 0.0193 0.0596 -0.9980
vn 0.2115 -0.3372 -0.9174
vn 0.1694 -0.2660 -0.9490
vn 0.4591 -0.6288 0.6276
vn -0.2668 -0.5985 0.7554
vn -0.2935 0.7438 -0.6005
vn -0.6256 -0.7611 0.1713
vn -0.6502 -0.7348 0.1929
vn -0.6029 -0.7736 0.1949
vn -0.2689 -0.8596 0.4345
vn 0.2415 0.7236 -0.6466
vn -0.2636 -0.8625 0.4320
vn 0.6337 0.2797 -0.7213
vn -0.2472 -0.8799 0.4057
vn -0.3311 -0.8467 0.4166
vn -0.3658 -0.8404 0.3999
vn -0.5001 -0.6732 0.5447
vn -0.5176 -0.8387 0.1695
vn 0.4057 0.4211 -0.8112
vn -0.7676 -0.5359 0.3516
vn -0.5457 0.6539 -0.5240
vn -0.9692 0.2396 0.0575
vn -0.9801 0.1164 0.1609
vn 0.7868 0.6062 0.1162
vn 0.7129 -0.0538 0.6992
vn 0.5266 -0.3546 0.7726
vn 0.6260 0.5888 -0.5114
vn 0.3478 -0.1889 -0.9183
vn 0.1542 -0.5474 0.8226
vn -0.0598 0.7157 -0.6959
vn -0.6796 -0.6574 0.3255
vn -0.6240 -0.7623 0.1720
vn 0.1453 0.6765 -0.7219
vn 0.5110 0.4371 -0.7401
vn 0.6245 0.6193 -0.4760
vn 0.1875 0.7138 -0.6748
vn 0.8590 0.4948 0.1316
vn 0.8553 0.2963 0.4251
vn -0.2578 0.6095 -0.7497
vn -0.0303 0.2811 -0.9592
vn -0.0570 0.2873 -0.9562
vn 0.3379 -0.2401 -0.9100
vn 0.5187 0.7154 -0.4682
vn 0.2525 -0.1402 -0.9574
vn -0.3580 -0.8189 0.4487
vn -0.0122 -0.5034 0.8639
vn -0.3551 -0.6586 0.6634
vn -0.6053 -0.7059 0.3679
vn 0.2557 0.6914 -0.6758
vn -0.4688 -0.7281 0.5002
vn 0.9390 -0.1129 -0.3247
vn -0.1586 0.7865 -0.5969
vn -0.6358 -0.6838 0.3580
vn -0.2524 0.7817 -0.5702
vn -0.7533 -0.4150 0.5102
vn -0.9232 -0.1656 0.3469
vn -0.7849 0.5497 -0.2860
vn -0.9637 0.2385 0.1202
vn 0.8142 0.5230 0.2521
vn 0.7077 0.6523 -0.2714
vn 0.7135 0.0235 0.7002
vn 0.1633 0.5955 -0.7866
vn 0.6614 -0.2542 0.7056
vn 0.5425 -0.3711 0.7536
vn -0.1852 0.7906 -0.5837
vn 0.6712 0.3537 -0.6515
vn 0.6481 0.6183 -0.4446
vn 0.4705 -0.4651 0.7499
vn -0.6992 -0.4902 0.5204
vn -0.2298 0.7367 -0.6360
vn -0.2532 -0.8633 0.4366
vn -0.7008 0.5747 -0.4226
vn 0.6573 0.6080 -0.4452
vn 0.8301 0.3789 0.4091
vn 0.8697 0.2931 0.3972
vn 0.0556 0.8539 -0.5175
vn 0.0126 0.6712 -0.7412
vn 0.5851 -0.1933 0.7876
vn 0.1093 0.4879 -0.8660
vn -0.0267 0.5002 -0.8655
vn 0.4123 -0.2171 -0.8848
vn 0.0285 0.0196 -0.9994
vn 0.7487 0.6185 -0.2385
vn 0.5274 -0.7372 0.4224
vn 0.5641 0.1735 -0.8073
vn 0.0471 0.7762 -0.6287
vn 0.0961 -0.5862 0.8044
vn -0.0069 0.8025 -0.5966
vn -0.7431 -0.5720 0.3474
vn -0.6540 -0.3407 0.6755
vn -0.2344 -0.8244 0.5152
vn 0.3399 0.5967 -0.7269
vn -0.3174 -0.8057 0.5000
vn -0.1586 0.7866 -0.5967
vn -0.3751 -0.7918 0.4820
vn -0.6599 -0.5536 0.5080
vn 0.4912 0.8672 -0.0812
vn -0.0121 0.6270 -0.7789
vn 0.5894 -0.0465 0.8065
vn 0.6072 -0.1021 0.7880
vn 0.6290 -0.1060 0.7701
vn 0.5220 -0.0031 0.8529
vn 0.3776 -0.4869 0.7876
vn -0.2169 -0.1166 -0.9692
vn 0.7493 0.6178 -0.2384
vn 0.5919 0.6926 -0.4123
vn 0.3482 -0.6944 0.6297
vn 0.3715 -0.6341 0.6782
vn 0.4355 0.7323 -0.5235
vn 0.4742 0.7090 -0.5219
vn 0.2401 0.3629 -0.9004
vn 0.1669 -0.5689 0.8053
vn -0.1297 0.8008 -0.5847
vn -0.4366 -0.4143 0.7986
vn -0.6722 -0.5009 0.5452
vn -0.4928 -0.5708 0.6568
vn -0.6624 -0.4002 0.6333
vn 0.2336 0.7734 -0.5894
vn -0.2773 -0.7889 0.5485
vn -0.1489 -0.8305 0.5367
vn 0.6051 0.6116 -0.5098
vn 0.9515 0.1278 -0.2800
vn -0.1626 -0.8072 0.5675
vn 0.3775 0.6712 -0.6380
vn 0.0247 0.8025 -0.5962
vn 0.3914 0.5472 -0.7398
vn -0.8819 -0.3135 0.3520
vn -0.9872 0.0051 0.1593
vn 0.8361 0.4551 0.3063
vn 0.0770 0.4757 -0.8762
vn -0.5719 0.4475 -0.6875
vn -0.3053 0.4677 -0.8295
vn 0.4899 -0.0303 -0.8713
vn 0.2351 -0.3786 0.8952
vn 0.3050 0.7584 -0.5760
vn -0.8548 -0.4115 0.3163
vn -0.5177 -0.6626 0.5413
vn -0.5270 -0.5546 0.6440
vn -0.7130 -0.6521 0.2578
vn 0.4408 0.4554 -0.7735
vn 0.7193 0.4337 -0.5427
vn 0.6656 0.2045 -0.7177
vn -0.2627 -0.7901 0.5537
vn -0.6725 -0.5471 0.4984
vn 0.7221 0.6851 -0.0963
vn 0.7214 0.6848 -0.1026
vn 0.7477 0.4308 0.5053
vn 0.0431 0.6326 -0.7733
vn 0.4383 0.7289 -0.5258
vn 0.0619 -0.6001 0.7975
vn 0.1698 -0.5966 0.7844
vn 0.3269 0.4309 -0.8411
vn -0.5853 -0.7295 0.3538
vn -0.5012 -0.5620 0.6580
vn -0.7509 -0.6073 0.2597
vn -0.9012 -0.4099 0.1404
vn -0.5180 -0.7221 0.4584
vn -0.3894 -0.6975 0.6015
vn -0.2472 0.6627 -0.7069
vn -0.2514 0.5617 -0.7882
vn -0.9818 0.1796 0.0610
vn 0.8400 0.4527 0.2992
vn 0.4023 0.8120 -0.4229
vn 0.8469 0.3713 0.3806
vn 0.8342 0.4467 0.3234
vn 0.5713 -0.1354 0.8095
vn 0.6522 -0.1663 0.7396
vn 0.6440 -0.2754 0.7138
vn -0.0177 0.6675 -0.7444
vn 0.3702 -0.1167 0.9216
vn 0.4238 -0.1678 0.8901
vn 0.3104 -0.6592 0.6849
vn 0.4136 -0.6113 0.6747
vn -0.1704 0.5772 -0.7986
vn 0.7723 0.6108 -0.1744
vn 0.2681 -0.5372 0.7997
vn 0.7115 0.6677 -0.2190
vn 0.2657 -0.5369 0.8007
vn 0.2539 -0.5203 0.8154
vn 0.5846 0.6846 -0.4353
vn 0.2190 -0.7635 0.6076
vn -0.1160 -0.7926 0.5986
vn -0.2610 -0.8857 0.3838
vn -0.2869 0.6973 -0.6569
vn -0.0632 -0.8421 0.5355
vn -0.2241 -0.6996 0.6785
vn -0.0540 0.6064 -0.7933
vn -0.4562 -0.6652 0.5911
vn -0.1742 0.7691 -0.6150
vn -0.5831 0.6195 -0.5255
vn -0.6500 0.5351 -0.5396
vn 0.8540 0.4264 0.2981
vn 0.1139 0.6478 -0.7532
vn 0.4388 -0.3015 0.8465
vn -0.2825 0.6181 -0.7336
vn -0.2628 0.3203 -0.9101
vn -0.5745 0.4540 -0.6810
vn 0.7750 0.6075 -0.1742
vn 0.6762 0.6682 -0.3102
vn 0.0865 -0.8157 0.5720
vn 0.2853 0.7526 -0.5934
vn 0.2755 0.7541 -0.5962
vn 0.0717 -0.6418 0.7635
vn 0.0984 0.5861 -0.8042
vn 0.0378 0.6843 -0.7282
vn -0.1012 -0.6176 0.7800
vn -0.0370 0.7743 -0.6317
vn -0.5598 -0.7330 0.3864
vn -0.3750 0.7090 -0.5973
vn 0.2875 0.6528 -0.7008
vn -0.8578 -0.2456 0.4514
vn -0.6598 0.6048 -0.4460
vn -0.9856 0.0747 0.1515
vn -0.9764 0.0806 0.2004
vn -0.9816 0.1781 0.0683
vn 0.7802 0.6202 -0.0810
vn 0.8671 0.4161 0.2738
vn 0.1536 0.9448 -0.2893
vn 0.1871 0.7692 -0.6111
vn 0.8132 0.0858 0.5756
vn 0.0324 0.8628 -0.5045
vn 0.5064 -0.2685 0.8194
vn 0.4235 -0.2687 0.8652
vn -0.1913 -0.9512 0.2421
vn -0.0354 -0.8660 0.4988
vn 0.5686 0.7348 -0.3699
vn 0.4421 0.7434 -0.5019
vn 0.1743 -0.6677 0.7238
vn 0.1686 -0.8696 0.4641
vn -0.8333 -0.4621 0.3034
vn -0.6810 -0.7195 0.1362
vn -0.6930 -0.7103 0.1237
vn -0.1982 -0.7877 0.5833
vn -0.1003 -0.7342 0.6714
vn -0.6121 -0.4891 0.6214
vn -0.9762 0.0553 0.2098
vn 0.7804 0.6065 -0.1522
vn 0.3242 0.8212 -0.4696
vn 0.8915 0.3168 0.3239
vn 0.4598 0.0380 0.8872
vn 0.5675 -0.1577 0.8082
vn 0.1823 0.7704 -0.6109
vn 0.2098 0.6426 -0.7369
vn -0.0415 -0.7395 0.6719
vn 0.8129 0.5332 -0.2342
vn -0.0608 -0.9973 -0.0413
vn 0.2052 -0.8454 0.4931
vn -0.3199 -0.8409 0.4366
vn -0.0559 0.7983 -0.5997
vn -0.5821 -0.6193 0.5269
vn -0.2754 0.8284 -0.4877
vn -0.4800 -0.8773 0.0004
vn 0.4076 0.6534 -0.6380
vn -0.6453 -0.6262 0.4376
vn 0.2303 0.7973 -0.5579
vn 0.2945 0.7780 -0.5549
vn -0.0727 -0.7630 0.6423
vn 0.0618 0.8850 -0.4615
vn -0.2680 0.7198 -0.6403
vn 0.6790 0.7266 -0.1051
vn 0.8535 0.4892 0.1797
vn 0.8280 0.5026 0.2486
vn 0.8413 0.3199 0.4358
vn -0.2502 0.6709 -0.6981
vn 0.6008 -0.2121 0.7707
vn 0.4002 -0.1572 0.9028
vn -0.1530 0.7378 -0.6574
vn -0.0677 -0.7866 0.6137
vn 0.6465 0.7096 -0.2801
vn 0.5199 0.7300 -0.4436
vn 0.0202 -0.5937 0.8044
vn 0.2743 0.7702 -0.5758
vn 0.1696 0.7056 -0.6880
vn 0.0886 0.7306 -0.6770
vn -0.1271 -0.6474 0.7515
vn -0.9497 -0.3002 0.0895
vn -0.8332 -0.3359 0.4393
vn -0.5250 -0.7062 0.4750
vn -0.7759 -0.5428 0.3216
vn 0.5303 0.5767 -0.6214
vn 0.7199 0.3988 -0.5680
vn 0.6998 0.4247 -0.5743
vn 0.4531 0.5946 -0.6641
vn -0.1341 0.8499 -0.5096
vn -0.8311 -0.3097 0.4619
vn -0.9863 0.1557 0.0551
vn 0.7042 0.6601 -0.2614
vn 0.8414 0.4124 0.3494
vn 0.5409 -0.0475 0.8398
vn 0.2367 -0.2446 0.9403
vn 0.2102 0.6419 -0.7374
vn 0.2242 -0.5417 0.8101
vn -0.1245 0.7594 -0.6386
vn -0.0227 0.6894 -0.7240
vn -0.1403 0.6980 -0.7022
vn -0.2204 -0.4100 0.8850
vn 0.6659 0.7177 -0.2038
vn 0.8268 0.5432 -0.1461
vn 0.6232 0.6859 -0.3756
vn 0.2126 -0.7724 0.5985
vn 0.2265 -0.9165 0.3296
vn -0.0127 -0.7411 0.6713
vn 0.0722 -0.7421 0.6664
vn 0.4366 0.7473 -0.5010
vn -0.1579 -0.6229 0.7662
vn -0.3171 -0.6635 0.6776
vn -0.7441 -0.4908 0.4532
vn -0.5361 -0.6089 0.5847
vn -0.6927 -0.4998 0.5199
vn 0.2847 0.7748 -0.5644
vn -0.6509 -0.6073 0.4556
vn 0.3971 0.6571 -0.6407
vn -0.1675 -0.7629 0.6245
vn 0.8577 0.3677 0.3594
vn 0.7436 0.4305 0.5116
vn 0.0688 0.7582 -0.6484
vn 0.1084 -0.6199 0.7772
vn 0.6823 0.6684 -0.2963
vn 0.5294 0.7209 -0.4473
vn 0.1854 0.7483 -0.6370
vn 0.1168 -0.8943 0.4321
vn -0.0825 0.6138 -0.7851
vn -0.5894 -0.6963 0.4096
vn -0.6876 -0.5830 0.4329
vn 0.7092 0.4074 -0.5754
vn -0.2955 -0.6689 0.6820
vn -0.1321 0.8492 -0.5113
vn -0.8472 0.2744 -0.4548
vn 0.8288 0.5267 0.1886
vn 0.7190 0.6389 -0.2735
vn 0.1913 0.6782 -0.7095
vn -0.2581 0.8126 -0.5226
vn 0.6152 -0.1842 0.7666
vn 0.1677 -0.5012 0.8489
vn 0.0453 -0.6244 0.7798
vn 0.7375 0.6725 -0.0616
vn 0.6230 0.7505 -0.2206
vn 0.8058 0.5760 -0.1375
vn 0.3341 -0.5746 0.7471
vn 0.3800 -0.5978 0.7059
vn 0.3307 -0.5862 0.7396
vn 0.2005 0.7431 -0.6384
vn -0.1339 -0.6171 0.7754
vn 0.1278 -0.8218 0.5553
vn -0.1811 0.6987 -0.6921
vn -0.7323 -0.5038 0.4581
vn -0.2124 0.8571 -0.4693
vn 0.3918 0.6522 -0.6490
vn -0.1498 -0.7506 0.6436
vn -0.1662 -0.7385 0.6535
vn 0.8621 0.5063 -0.0200
vn 0.6189 0.5179 -0.5905
vn 0.3515 0.5194 -0.7789
vn 0.7425 0.1073 0.6612
vn 0.7084 0.1204 0.6954
vn 0.0878 0.6285 -0.7729
vn 0.1399 0.6718 -0.7274
vn -0.4674 -0.8716 -0.1479
vn -0.0452 0.4511 -0.8913
vn -0.0566 0.5485 -0.8342
vn 0.1539 -0.5005 0.8519
vn -0.1905 0.6491 -0.7364
vn 0.1351 0.4545 -0.8804
vn 0.8172 0.5727 -0.0639
vn 0.5895 0.7190 -0.3681
vn 0.3257 -0.5131 0.7941
vn 0.4139 0.7235 -0.5525
vn 0.2984 -0.5719 0.7641
vn 0.1555 -0.5988 0.7856
vn 0.1894 0.6833 -0.7052
vn -0.5312 -0.7629 0.3685
vn -0.9082 -0.4168 -0.0380
vn -0.9044 -0.4267 0.0043
vn -0.6496 -0.7003 0.2961
vn 0.6058 0.5423 -0.5822
vn 0.0116 -0.6411 0.7674
vn -0.1794 -0.4735 0.8623
vn -0.3717 -0.6330 0.6790
vn -0.4633 0.7291 -0.5038
vn 0.8199 0.5472 -0.1685
vn 0.7648 0.6433 0.0338
vn 0.8386 0.4094 0.3593
vn 0.8585 0.3667 0.3584
vn 0.4742 -0.0085 0.8804
vn -0.1428 -0.5840 0.7991
vn -0.1368 0.6088 -0.7814
vn 0.0610 0.7148 -0.6967
vn -0.7328 -0.5626 0.3827
vn -0.5405 -0.5874 0.6024
vn 0.0100 -0.7543 0.6564
vn 0.5992 0.5737 -0.5585
vn 0.4119 0.5965 -0.6889
vn -0.3396 -0.6610 0.6691
vn -0.4148 0.7389 -0.5310
vn 0.8849 0.4392 0.1550
vn 0.8027 0.3967 0.4454
vn 0.4799 -0.0154 0.8772
vn 0.1712 0.7289 -0.6628
vn 0.4900 0.0007 0.8717
vn -0.3120 0.7719 -0.5539
vn 0.1016 -0.4592 0.8825
vn 0.0481 0.6827 -0.7292
vn 0.1353 -0.6373 0.7587
vn 0.7064 0.7022 0.0890
vn 0.4665 0.6877 -0.5562
vn 0.3499 0.7670 -0.5379
vn 0.3837 0.7279 -0.5682
vn 0.3402 -0.5312 0.7760
vn 0.1779 -0.6142 0.7688
vn -0.0360 0.7136 -0.6996
vn -0.1884 0.8311 -0.5232
vn -0.1918 0.6948 -0.6931
vn 0.2929 0.7426 -0.6023
vn -0.5976 -0.5083 0.6201
vn -0.8192 -0.2902 0.4947
vn -0.7949 0.5308 -0.2938
vn -0.9323 -0.2152 0.2907
vn 0.7963 0.4567 0.3967
vn 0.6299 0.2266 0.7429
vn 0.7442 0.1344 0.6543
vn 0.4817 -0.0025 0.8764
vn 0.6782 0.7337 -0.0407
vn 0.6543 0.7527 0.0728
vn 0.6250 0.7486 -0.2213
vn 0.0082 -0.6405 0.7679
vn 0.6232 0.7501 -0.2213
vn 0.5201 0.7932 -0.3167
vn 0.5915 0.7261 -0.3506
vn 0.3327 0.7693 -0.5455
vn 0.6184 0.6615 -0.4243
vn 0.1931 0.7612 -0.6190
vn -0.4860 -0.5386 0.6883
vn -0.7418 -0.3674 0.5609
vn -0.1820 0.6953 -0.6953
vn -0.7738 -0.3411 0.5338
vn 0.3910 0.6524 -0.6492
vn 0.1138 -0.7298 0.6741
vn -0.0253 0.6982 -0.7154
vn -0.1474 0.7766 -0.6125
vn -0.8732 0.4616 -0.1561
vn -0.9926 0.0067 0.1214
vn 0.5778 0.7117 -0.3996
vn 0.5370 -0.1368 0.8324
vn 0.2510 0.6839 -0.6851
vn -0.0781 -0.5529 0.8296
vn 0.0578 -0.5494 0.8336
vn 0.6163 0.7612 -0.2019
vn 0.5440 0.8092 -0.2219
vn 0.2081 -0.2857 0.9355
vn 0.3452 -0.5207 0.7808
vn 0.0912 0.7297 -0.6777
vn 0.0394 0.7358 -0.6760
vn -0.5760 -0.6293 0.5218
vn -0.5815 -0.6142 0.5335
vn 0.1488 0.7503 -0.6441
vn -0.4391 -0.5692 0.6951
vn -0.1505 -0.7634 0.6282
vn 0.3663 0.6168 -0.6967
vn -0.1972 -0.4993 0.8437
vn -0.3795 -0.3375 0.8614
vn -0.9905 0.0591 0.1243
vn 0.8660 0.4670 0.1788
vn 0.8718 0.4557 -0.1799
vn 0.5939 0.6823 -0.4263
vn 0.5771 0.7124 -0.3994
vn 0.8102 0.2731 0.5186
vn 0.6199 0.1447 0.7712
vn 0.2597 0.8109 -0.5244
vn -0.1623 0.6217 -0.7662
vn -0.4393 -0.7882 0.4309
vn 0.2594 0.8410 -0.4748
vn 0.2773 0.8326 -0.4795
vn 0.7808 0.6239 -0.0332
vn 0.5728 0.8009 -0.1745
vn 0.6038 0.7706 -0.2037
vn 0.3847 0.8571 -0.3426
vn 0.3707 0.8629 -0.3436
vn -0.1646 -0.4502 0.8776
vn -0.2177 0.8238 -0.5235
vn -0.7857 -0.3408 0.5162
vn 0.4301 0.5951 -0.6789
vn -0.0360 -0.6925 0.7206
vn 0.0032 -0.7331 0.6801
vn -0.1811 -0.6735 0.7167
vn -0.4220 -0.4011 0.8130
vn 0.8550 0.4726 -0.2136
vn 0.7890 0.3573 0.4998
vn 0.8763 0.4559 -0.1559
vn 0.8229 0.2730 0.4984
vn 0.6980 0.0984 0.7093
vn -0.2159 -0.2750 0.9369
vn 0.3675 0.8613 -0.3509
vn 0.3801 0.8327 -0.4027
vn 0.5630 -0.0610 0.8242
vn 0.2521 0.8784 -0.4059
vn 0.3522 -0.2066 0.9128
vn 0.2884 0.9276 -0.2373
vn -0.0658 -0.8008 0.5952
vn 0.7505 0.6504 -0.1168
vn 0.0009 -0.6843 0.7292
vn 0.6010 0.7707 -0.2118
vn 0.5430 0.8101 -0.2213
vn 0.2179 -0.4216 0.8802
vn 0.3395 0.7551 -0.5609
vn 0.0344 -0.6115 0.7905
vn -0.5652 -0.4127 0.7143
vn -0.0980 0.7237 -0.6831
vn 0.5838 0.5654 -0.5827
vn -0.4172 -0.4043 0.8139
vn -0.7840 -0.3564 0.5082
vn -0.9892 0.1456 0.0152
vn 0.9034 0.4247 0.0599
vn 0.7663 0.3711 0.5244
vn 0.7017 0.7010 -0.1274
vn 0.6922 0.6360 0.3412
vn 0.4321 0.8755 -0.2160
vn 0.5197 -0.0116 0.8543
vn 0.3097 0.9256 -0.2177
vn 0.3373 -0.1780 0.9244
vn 0.2680 0.8808 -0.3904
vn 0.0590 -0.2704 0.9609
vn 0.2161 0.8965 -0.3867
vn -0.5697 -0.6848 0.4544
vn 0.5088 0.8481 -0.1477
vn 0.1374 0.9789 -0.1510
vn 0.7460 0.6564 -0.1128
vn 0.0865 -0.6863 0.7222
vn 0.5744 0.8019 -0.1640
vn 0.5544 0.8151 -0.1680
vn 0.3119 -0.6070 0.7310
vn 0.1803 0.8750 -0.4493
vn 0.2789 -0.4073 0.8696
vn -0.6628 -0.5193 0.5395
vn -0.5720 -0.6518 0.4979
vn -0.7214 -0.6354 0.2756
vn -0.3827 -0.6816 0.6237
vn 0.6944 0.5087 -0.5089
vn 0.7146 0.4856 -0.5036
vn -0.8947 -0.1819 0.4080
vn 0.9193 0.3826 0.0920
vn 0.6903 0.7184 -0.0865
vn 0.6751 -0.4361 0.5951
vn 0.2264 0.9545 -0.1940
vn 0.4397 0.8034 -0.4016
vn 0.5190 0.8207 -0.2388
vn 0.5066 0.8471 -0.1604
vn 0.2323 0.9726 -0.0031
vn 0.4713 0.8804 0.0523
vn 0.6529 0.7490 -0.1127
vn 0.6025 0.7286 -0.3258
vn 0.7150 0.5923 -0.3714
vn 0.0542 -0.6399 0.7666
vn 0.3903 0.8421 -0.3722
vn 0.5417 0.7623 -0.3542
vn 0.5362 0.7660 -0.3546
vn 0.2195 0.8647 -0.4518
vn 0.3825 -0.5013 0.7761
vn 0.4089 -0.4838 0.7738
vn 0.1477 0.7302 -0.6671
vn -0.8976 -0.3320 0.2899
vn -0.8595 -0.3662 0.3566
vn -0.9656 -0.1520 0.2108
vn 0.0392 0.7908 -0.6108
vn -0.7679 -0.5806 0.2706
vn 0.3325 0.6235 -0.7076
vn 0.1122 -0.6983 0.7069
vn -0.1836 -0.6746 0.7150
vn -0.3648 -0.5837 0.7254
vn -0.6983 -0.2385 0.6749
vn -0.3890 0.7660 -0.5117
vn -0.7990 0.5448 -0.2544
vn 0.6312 -0.0260 0.7752
vn 0.6515 -0.0355 0.7578
vn -0.4700 -0.3031 0.8290
vn 0.2494 0.9563 -0.1523
vn 0.4817 0.8188 -0.3124
vn 0.5924 0.2069 0.7786
vn 0.3531 0.8944 -0.2744
vn 0.3202 0.9247 -0.2061
vn 0.4653 0.8643 -0.1912
vn -0.3437 -0.1138 0.9322
vn 0.5414 0.8147 -0.2079
vn 0.5041 0.8634 -0.0200
vn 0.3722 0.9250 -0.0761
vn 0.0586 -0.6933 0.7183
vn 0.5237 0.7111 -0.4691
vn 0.5536 0.6709 -0.4934
vn 0.3070 -0.6236 0.7189
vn 0.3578 0.6095 -0.7074
vn 0.2007 -0.5840 0.7865
vn 0.0355 0.7636 -0.6447
vn -0.6477 -0.5251 0.5520
vn -0.2432 0.7999 -0.5486
vn -0.5706 -0.6859 0.4517
vn -0.3762 -0.6562 0.6541
vn 0.0777 -0.7316 0.6772
vn 0.2323 -0.8073 0.5425
vn -0.0529 -0.7017 0.7105
vn 0.2579 0.7404 -0.6208
vn -0.3525 0.7438 -0.5679
vn -0.9010 -0.1515 0.4064
vn 0.7983 0.2814 0.5326
vn 0.8465 0.4667 -0.2562
vn 0.4284 0.8840 -0.1873
vn 0.4655 0.8793 0.1003
vn 0.5373 0.8424 0.0423
vn 0.5328 0.8446 0.0528
vn 0.3883 0.9162 -0.0995
vn 0.5714 0.8204 0.0191
vn 0.4069 0.8963 -0.1766
vn 0.5444 0.8387 0.0117
vn 0.5367 0.8436 0.0175
vn -0.4536 0.5032 0.7356
vn 0.0519 -0.7647 0.6423
vn 0.3858 0.9209 0.0551
vn 0.3922 0.9169 -0.0744
vn 0.3640 0.9314 -0.0043
vn 0.4241 0.9056 -0.0084
vn 0.5085 0.8596 -0.0502
vn 0.2342 0.7278 -0.6446
vn 0.4934 -0.4908 0.7181
vn 0.1625 0.7174 -0.6775
vn 0.0893 0.7398 -0.6669
vn 0.2109 -0.5880 0.7809
vn 0.0704 0.7481 -0.6599
vn -0.6479 -0.5497 0.5273
vn -0.4811 -0.8756 0.0444
vn -0.5888 -0.6781 -0.4399
vn -0.7477 -0.6436 0.1634
vn -0.2546 0.7944 -0.5514
vn -0.4592 -0.5887 0.6652
vn -0.5060 -0.6481 0.5691
vn 0.3628 0.6199 -0.6958
vn 0.0267 -0.9480 0.3172
vn 0.6624 0.5085 -0.5502
vn 0.8110 0.2662 0.5209
vn 0.7339 0.2915 0.6135
vn 0.4578 0.2018 0.8658
vn 0.8209 0.4498 -0.3517
vn 0.6752 0.5559 -0.4849
vn 0.2805 0.9370 -0.2080
vn 0.6317 0.7424 -0.2231
vn 0.5991 0.7780 -0.1892
vn -0.2866 -0.2795 0.9164
vn 0.3693 0.9252 -0.0866
vn -0.1564 -0.0452 0.9867
vn 0.4676 0.8662 -0.1762
vn 0.3362 0.9359 -0.1051
vn 0.4401 0.8668 -0.2343
vn 0.4512 0.8609 -0.2351
vn 0.2415 0.9500 -0.1981
vn 0.2137 0.7188 -0.6615
vn 0.2822 -0.5952 0.7524
vn 0.1510 0.7191 -0.6783
vn 0.5297 -0.4789 0.7000
vn 0.1257 0.8244 -0.5518
vn -0.8855 -0.3214 0.3357
vn -0.0622 0.6863 -0.7247
vn -0.6660 -0.5345 0.5203
vn -0.5903 -0.5367 0.6029
vn -0.5009 -0.5024 -0.7048
vn -0.6009 -0.5463 0.5836
vn -0.4032 -0.4622 -0.7898
vn -0.3628 -0.8259 0.4316
vn 0.1731 0.7562 -0.6311
vn 0.0228 0.8032 -0.5952
vn -0.9923 0.0515 0.1128
vn -0.8244 0.5106 -0.2443
vn 0.9079 0.3702 -0.1967
vn 0.4825 -0.1581 0.8615
vn 0.4646 -0.1128 0.8783
vn 0.8122 -0.0402 0.5819
vn -0.1821 -0.3407 0.9224
vn 0.4387 0.8967 -0.0596
vn 0.4700 0.8563 -0.2141
vn 0.4189 -0.5927 0.6879
vn 0.1676 0.7546 -0.6345
vn 0.2641 0.6490 -0.7134
vn -0.0222 -0.6159 0.7875
vn 0.0307 -0.6349 0.7719
vn -0.3947 -0.6505 0.6489
vn -0.6181 -0.5079 0.6000
vn -0.6976 -0.5037 0.5095
vn -0.5848 -0.4039 -0.7035
vn -0.5486 -0.7087 0.4437
vn -0.0951 0.7444 -0.6610
vn -0.0893 -0.7715 0.6299
vn 0.0148 -0.9415 0.3367
vn -0.0531 -0.7010 0.7111
vn -0.9751 0.2189 0.0363
vn -0.9768 0.2023 0.0701
vn 0.8603 0.4343 -0.2670
vn 0.8130 0.1776 0.5546
vn 0.8987 0.3784 -0.2217
vn 0.4401 0.0395 0.8971
vn 0.8186 0.4544 -0.3514
vn 0.6377 0.5316 -0.5574
vn 0.5116 0.7608 -0.3994
vn 0.4652 0.7969 -0.3855
vn 0.5420 0.7743 -0.3266
vn -0.6246 0.5098 -0.5915
vn 0.7409 0.6665 -0.0826
vn 0.3457 0.9041 -0.2513
vn 0.3282 0.9375 -0.1155
vn 0.2686 0.9226 -0.2769
vn 0.5110 0.7440 -0.4305
vn 0.2738 0.8897 -0.3655
vn 0.1614 0.9741 -0.1583
vn 0.3033 -0.4035 0.8632
vn 0.0812 0.7390 -0.6688
vn -0.4507 -0.6178 -0.6444
vn -0.5521 -0.5840 -0.5951
vn 0.3009 0.7666 -0.5673
vn -0.0145 -0.6021 0.7983
vn 0.6957 0.5030 -0.5128
vn -0.1870 -0.6528 0.7341
vn -0.0143 0.7993 -0.6008
vn -0.9907 0.0497 0.1268
vn 0.9317 0.3519 0.0906
vn 0.9361 0.2872 0.2031
vn 0.3629 -0.0781 0.9285
vn 0.5492 0.0649 0.8332
vn 0.8421 -0.1076 0.5285
vn 0.0411 0.2168 -0.9754
vn 0.5238 0.2578 0.8119
vn 0.6660 0.5336 -0.5213
vn 0.6067 0.5714 -0.5526
vn 0.0442 0.9689 -0.2436
vn -0.5266 0.8399 -0.1315
vn 0.4496 0.7068 -0.5462
vn 0.1467 -0.7233 0.6748
vn 0.0499 -0.7028 0.7096
vn 0.4026 0.9143 0.0436
vn 0.4515 0.8624 -0.2290
vn 0.1688 0.9736 -0.1537
vn -0.1474 0.9699 -0.1939
vn 0.4575 0.5130 -0.7263
vn 0.1312 0.8235 -0.5520
vn 0.1589 0.8034 -0.5738
vn 0.0484 -0.2877 0.9565
vn 0.2185 -0.5708 0.7915
vn 0.0637 0.7331 -0.6771
vn -0.6978 -0.3874 0.6025
vn -0.6105 -0.5760 0.5436
vn -0.6477 -0.5460 0.5314
vn -0.3208 0.6507 -0.6882
vn -0.6932 -0.4802 0.5374
vn -0.3231 0.6540 -0.6840
vn -0.3006 -0.6837 0.6649
vn -0.4030 -0.7603 0.5094
vn -0.3774 -0.7662 0.5201
vn -0.5057 -0.6728 0.5400
vn 0.1354 -0.9340 0.3306
vn -0.3534 -0.5790 0.7347
vn -0.9107 -0.1732 0.3750
vn -0.9673 0.1057 0.2305
vn 0.8480 0.4549 -0.2720
vn -0.4486 0.2277 -0.8642
vn 0.2679 -0.1189 0.9561
vn -0.1911 0.0734 -0.9788
vn -0.2308 0.2952 -0.9271
vn 0.2839 -0.1285 0.9502
vn 0.0973 -0.2142 0.9719
vn -0.0215 0.1663 -0.9858
vn -0.0242 0.2943 -0.9554
vn 0.0866 -0.2075 0.9744
vn -0.0704 -0.2806 0.9572
vn 0.0840 0.2785 -0.9568
vn 0.0853 0.2734 -0.9581
vn -0.0881 -0.2776 0.9566
vn -0.0809 -0.2744 0.9582
vn -0.1865 -0.4542 0.8712
vn -0.1985 -0.4438 0.8739
vn -0.4594 -0.4361 0.7738
vn 0.5501 0.7065 -0.4453
vn 0.5304 0.7294 -0.4320
vn -0.4552 -0.4531 0.7664
vn 0.4560 0.8114 0.3657
vn -0.5543 -0.3781 0.7414
vn 0.4382 0.8129 0.3835
vn 0.2567 0.9480 -0.1883
vn 0.3147 0.6354 -0.7052
vn 0.4695 0.7840 0.4060
vn 0.0333 0.7157 -0.6976
vn 0.7590 0.6183 -0.2043
vn 0.3127 -0.5804 0.7519
vn 0.2898 -0.5702 0.7687
vn 0.2298 0.8851 -0.4048
vn 0.1434 0.8045 -0.5764
vn 0.3181 -0.4264 0.8468
vn -0.6071 -0.7706 -0.1937
vn -0.3912 -0.4957 -0.7754
vn -0.5591 -0.7529 0.3472
vn -0.6254 -0.5091 -0.5913
vn -0.6508 -0.1951 -0.7338
vn -0.4676 -0.6115 0.6383
vn 0.2081 0.8373 -0.5056
vn -0.5709 0.6819 -0.4572
vn -0.8233 0.5027 -0.2637
vn -0.9817 0.1229 0.1456
vn 0.9453 0.3192 -0.0664
vn 0.9449 0.3249 0.0394
vn 0.8923 0.3299 -0.3082
vn -0.0476 -0.2870 -0.9567
vn -0.4243 0.0069 -0.9055
vn 0.2908 -0.0756 0.9538
vn 0.2710 -0.0853 0.9588
vn -0.0951 0.0027 -0.9955
vn -0.0848 0.2321 -0.9690
vn 0.2036 -0.0536 0.9776
vn -0.1394 -0.1688 0.9757
vn 0.1456 0.3334 0.9315
vn 0.5631 -0.5973 0.5710
vn 0.6893 0.4967 -0.5274
vn 0.0562 -0.5248 0.8494
vn 0.5118 0.7755 0.3695
vn 0.2877 0.8842 -0.3680
vn 0.2866 0.9359 0.2050
vn 0.7500 0.6203 -0.2298
vn 0.3057 0.9046 -0.2970
vn -0.5736 -0.4521 -0.6831
vn -0.8201 -0.4597 -0.3408
vn -0.3150 -0.6881 0.6537
vn 0.0455 0.7484 -0.6617
vn -0.3468 -0.6254 0.6991
vn -0.2429 -0.6172 0.7484
vn -0.9175 -0.1997 0.3439
vn -0.6814 -0.7145 0.1587
vn -0.5783 -0.5122 0.6349
vn 0.4632 0.6481 -0.6045
vn 0.6028 0.5707 -0.5577
vn 0.6221 0.5692 -0.5375
vn -0.2043 -0.6595 0.7234
vn -0.5491 -0.5221 0.6526
vn 0.8692 0.3578 -0.3412
vn -0.3909 -0.5774 0.7168
vn -0.0905 -0.3844 0.9187
vn 0.4121 0.8001 -0.4359
vn 0.2698 0.8941 -0.3575
vn 0.4082 -0.3949 0.8231
vn 0.0966 0.9028 -0.4192
vn 0.5416 -0.3924 0.7435
vn 0.3918 -0.5289 0.7528
vn -0.0017 0.7891 -0.6143
vn 0.1294 0.7758 -0.6175
vn -0.1081 -0.8518 -0.5126
vn -0.4014 -0.6191 0.6749
vn -0.4332 -0.6066 0.6666
vn 0.4785 0.4893 0.7292
vn 0.1368 -0.3552 -0.9247
vn -0.5654 -0.0817 -0.8208
vn -0.5043 -0.6020 0.6191
vn -0.4670 -0.5910 0.6578
vn 0.0147 -0.6641 0.7475
vn -0.0126 -0.6500 0.7598
vn 0.5866 0.7181 -0.3744
vn 0.4853 -0.7753 0.4041
vn -0.0259 -0.6511 0.7585
vn 0.6687 0.4791 -0.5686
vn -0.5621 -0.5119 0.6497
vn 0.9599 0.2260 0.1655
vn 0.8925 0.1113 -0.4370
vn 0.6350 0.6216 -0.4587
vn -0.4588 -0.5541 0.6946
vn 0.4436 0.7908 -0.4218
vn -0.0803 -0.6740 0.7343
vn 0.4242 0.6875 -0.5894
vn 0.5311 -0.4661 0.7076
vn 0.1266 0.8428 -0.5231
vn 0.0067 0.7138 -0.7003
vn 0.0962 0.6969 -0.7107
vn -0.6241 -0.1195 0.7721
vn -0.2476 0.6278 -0.7380
vn -0.6209 -0.1194 0.7747
vn -0.0216 -0.6144 0.7887
vn 0.4632 -0.4377 0.7707
vn -0.4109 -0.4543 -0.7904
vn 0.4639 0.5547 0.6907
vn 0.6124 0.2332 0.7554
vn 0.7836 0.4571 0.4208
vn -0.8641 -0.3715 -0.3396
vn -0.7465 -0.3799 -0.5463
vn -0.7669 -0.3620 -0.5300
vn 0.7578 0.4828 0.4388
vn 0.8125 0.3413 0.4727
vn 0.0538 0.7252 -0.6865
vn 0.5928 0.5593 0.5795
vn -0.9373 -0.2506 0.2422
vn -0.0916 0.7466 -0.6589
vn 0.3595 0.8137 -0.4568
vn -0.0090 -0.6758 0.7371
vn -0.8834 -0.2770 0.3780
vn 0.6613 -0.1059 0.7427
vn 0.4684 0.0342 0.8828
vn 0.3663 0.0521 0.9290
vn 0.2769 -0.1713 0.9455
vn 0.2072 -0.5085 0.8358
vn 0.7192 -0.3335 0.6095
vn -0.1966 -0.3932 0.8982
vn -0.6043 -0.4145 0.6805
vn -0.0268 -0.7286 0.6844
vn 0.3018 0.8690 -0.3922
vn 0.3706 -0.5571 0.7432
vn 0.5841 -0.4134 0.6985
vn 0.2283 0.7765 -0.5873
vn 0.3291 -0.3156 0.8900
vn 0.0066 -0.6358 0.7719
vn -0.2685 0.0259 -0.9629
vn -0.6932 -0.4563 -0.5579
vn -0.6971 -0.4738 -0.5381
vn -0.7358 -0.4679 -0.4895
vn 0.7383 0.3418 0.5814
vn 0.7309 0.3513 0.5851
vn 0.0153 -0.0269 -0.9995
vn -0.7921 -0.4014 -0.4599
vn -0.7872 -0.4142 -0.4570
vn -0.4738 -0.6643 0.5782
vn -0.6666 -0.5172 0.5368
vn -0.3381 -0.8341 0.4358
vn -0.0204 -0.7292 0.6840
vn 0.5739 0.5766 -0.5815
vn 0.3319 -0.2221 0.9168
vn 0.6430 0.5112 -0.5703
vn -0.1519 -0.6279 0.7633
vn -0.2097 -0.5812 0.7863
vn -0.0996 0.7247 -0.6819
vn -0.8786 -0.2436 0.4107
vn 0.9201 -0.2555 0.2970
vn 0.9322 0.0743 -0.3543
vn 0.7744 -0.2644 0.5748
vn 0.8432 0.3319 -0.4229
vn 0.4120 0.1051 0.9051
vn 0.7772 0.1105 -0.6194
vn -0.4329 0.8408 0.3249
vn -0.0382 0.2653 -0.9634
vn 0.1423 -0.2358 0.9613
vn 0.0321 -0.2595 0.9652
vn 0.2795 -0.1293 0.9514
vn 0.5131 -0.3355 -0.7901
vn 0.3649 0.8687 -0.3350
vn -0.5684 -0.6280 0.5315
vn 0.0603 0.8986 -0.4346
vn -0.0677 0.9227 -0.3795
vn -0.1582 0.9621 -0.2222
vn 0.5134 -0.4432 0.7348
vn -0.1378 -0.7258 0.6740
vn -0.0693 -0.8354 0.5453
vn -0.1204 -0.8117 0.5715
vn -0.1371 -0.7745 0.6175
vn -0.5015 -0.7167 -0.4846
vn -0.5630 -0.7728 0.2928
vn -0.8494 -0.2684 -0.4544
vn -0.9003 -0.1926 -0.3904
vn -0.7630 -0.4533 0.4608
vn -0.0666 0.7708 -0.6335
vn -0.5207 -0.5929 0.6143
vn -0.3494 -0.7299 0.5874
vn 0.3014 0.7582 -0.5782
vn 0.3635 -0.2337 0.9018
vn 0.3353 0.6273 -0.7029
vn 0.1462 0.7099 -0.6889
vn -0.8000 0.5361 -0.2696
vn 0.5632 -0.0892 0.8215
vn 0.8009 0.0459 -0.5970
vn 0.7731 0.1175 -0.6233
vn 0.7282 -0.0654 0.6823
vn -0.1567 0.1614 -0.9744
vn 0.2207 -0.1863 0.9574
vn 0.0582 0.0746 -0.9955
vn 0.2221 -0.6619 -0.7159
vn -0.0106 -0.0942 0.9955
vn -0.1146 -0.1814 0.9767
vn 0.1248 -0.1228 0.9846
vn 0.6383 -0.6100 -0.4695
vn -0.2887 -0.2788 0.9159
vn 0.6267 0.4827 -0.6117
vn 0.6530 0.5079 -0.5618
vn 0.6196 0.5522 -0.5578
vn -0.4841 -0.3705 0.7927
vn 0.3220 -0.6029 0.7299
vn 0.3195 -0.6076 0.7272
vn 0.2833 0.8652 -0.4138
vn 0.4099 -0.5030 0.7609
vn 0.2715 0.6977 -0.6629
vn -0.0428 0.8189 -0.5723
vn -0.1678 -0.7149 0.6789
vn -0.6787 -0.1305 0.7228
vn -0.7607 -0.5809 -0.2896
vn -0.3050 -0.9142 -0.2668
vn -0.1852 -0.0883 -0.9787
vn -0.2897 -0.5749 0.7652
vn -0.6596 -0.3454 -0.6675
vn -0.3625 0.5676 -0.7392
vn -0.1478 0.6987 -0.6999
vn -0.2266 0.7383 -0.6353
vn 0.3111 0.7882 -0.5310
vn -0.3777 -0.8290 0.4124
vn 0.2812 0.7915 -0.5427
vn 0.3337 0.7267 -0.6004
vn 0.7364 0.3767 -0.5620
vn 0.4685 -0.8199 0.3290
vn 0.4532 -0.6953 0.5579
vn -0.1012 0.7257 -0.6806
vn -0.5740 0.6771 -0.4605
vn -0.9030 -0.2611 0.3411
vn -0.9743 -0.0116 0.2248
vn 0.9881 0.0842 -0.1285
vn 0.4838 -0.1161 0.8674
vn -0.0398 0.8371 -0.5456
vn 0.3321 -0.1059 0.9373
vn 0.3505 0.6380 -0.6857
vn -0.8977 -0.3600 0.2542
vn -0.5797 -0.2522 0.7748
vn -0.4787 -0.2287 0.8477
vn 0.4249 0.7489 -0.5086
vn 0.2856 0.8577 -0.4275
vn 0.2600 -0.5797 0.7722
vn 0.6338 -0.2208 0.7413
vn 0.0830 0.9380 -0.3367
vn 0.6633 -0.1246 0.7379
vn 0.2870 0.7088 -0.6444
vn -0.7275 -0.1058 0.6779
vn -0.3097 -0.9164 -0.2536
vn -0.0026 -0.8196 0.5730
vn -0.4618 -0.5016 0.7315
vn -0.6736 -0.5277 0.5174
vn -0.0358 -0.6872 0.7256
vn 0.5906 0.5959 -0.5441
vn -0.0394 0.7132 -0.6998
vn -0.5251 -0.6274 0.5750
vn -0.9891 0.0459 0.1397
vn 0.9987 -0.0218 0.0464
vn 0.9610 0.0006 -0.2765
vn 0.8901 -0.0603 0.4517
vn 0.8002 -0.0570 -0.5970
vn 0.3576 -0.1045 0.9280
vn 0.7122 0.3965 -0.5793
vn -0.2693 -0.5077 0.8184
vn 0.6747 0.4946 -0.5479
vn 0.0127 0.9511 -0.3087
vn 0.0118 0.9257 -0.3781
vn 0.7027 -0.1555 0.6943
vn 0.2526 -0.3729 0.8928
vn 0.2948 0.8247 -0.4826
vn 0.0517 0.8125 -0.5807
vn -0.3983 -0.8113 -0.4280
vn -0.5858 -0.7120 -0.3871
vn -0.6147 -0.5973 0.5152
vn -0.0115 -0.6441 0.7649
vn 0.6198 0.5881 -0.5195
vn -0.0538 -0.6625 0.7472
vn -0.5325 -0.6367 0.5578
vn -0.8089 -0.4886 0.3271
vn -0.3541 0.7095 -0.6092
vn -0.5712 0.6766 -0.4648
vn -0.9830 0.1834 -0.0105
vn 0.8162 -0.1055 -0.5681
vn 0.5902 0.5502 -0.5907
vn -0.1037 -0.3489 0.9314
vn 0.3892 0.7585 -0.5228
vn -0.0232 0.9321 -0.3615
vn 0.5448 -0.2455 0.8018
vn -0.3329 -0.4375 0.8353
vn 0.0817 0.8908 -0.4469
vn -0.4068 -0.7975 0.4455
vn 0.0439 0.8218 -0.5681
vn -0.6974 -0.1010 0.7095
vn -0.5357 -0.2690 0.8004
vn 0.1311 0.8354 -0.5338
vn 0.1746 0.7779 -0.6036
vn -0.2841 -0.7153 0.6385
vn 0.6360 0.4996 -0.5882
vn 0.8407 0.3233 -0.4344
vn -0.0461 -0.7395 0.6716
vn 0.6528 0.5923 -0.4722
vn -0.0192 -0.6901 0.7235
vn -0.5577 -0.4985 0.6637
vn -0.7129 -0.3986 0.5770
vn -0.7985 0.5356 -0.2747
vn 0.8003 -0.0615 -0.5965
vn 0.8065 -0.0567 -0.5885
vn -0.3065 -0.2752 0.9112
vn -0.2359 -0.1006 0.9666
vn 0.1280 -0.4961 0.8588
vn 0.2404 -0.4858 0.8404
vn -0.0243 0.9389 -0.3435
vn 0.7365 -0.0836 0.6712
vn 0.0973 0.9397 -0.3280
vn 0.2624 0.8552 -0.4469
vn -0.0001 0.8306 -0.5569
vn -0.6727 -0.3778 0.6361
vn -0.4451 -0.5086 0.7370
vn -0.3203 -0.6913 0.6477
vn 0.2706 0.7990 -0.5370
vn 0.0060 -0.7061 0.7081
vn -0.1519 -0.6822 0.7152
vn -0.1695 -0.6608 0.7312
vn -0.9478 0.3166 -0.0380
vn 0.3500 -0.2310 0.9078
vn -0.2822 -0.3151 0.9061
vn -0.3941 -0.1204 0.9112
vn 0.3693 0.7186 -0.5893
vn 0.2181 -0.6641 0.7152
vn 0.5867 -0.4461 0.6759
vn 0.2203 0.7547 -0.6179
vn -0.3120 -0.6999 0.6425
vn -0.1012 0.7452 -0.6591
vn 0.5921 0.5724 -0.5672
vn -0.0917 -0.7111 0.6971
vn 0.2875 -0.9359 0.2035
vn 0.5725 0.6056 -0.5527
vn -0.5888 -0.5389 0.6024
vn 0.8088 -0.4251 -0.4064
vn 0.8077 -0.0498 -0.5875
vn 0.5942 0.4675 -0.6544
vn 0.7121 -0.5092 0.4833
vn 0.0807 0.8124 -0.5774
vn 0.0818 0.8441 -0.5299
vn -0.0298 0.9252 -0.3784
vn 0.0753 0.8993 -0.4307
vn 0.4805 -0.3636 0.7981
vn 0.5469 -0.3242 0.7719
vn 0.2957 -0.3996 0.8677
vn -0.6374 -0.3131 0.7041
vn -0.4896 -0.5401 0.6845
vn -0.5870 -0.5037 0.6338
vn -0.1897 0.7764 -0.6010
vn -0.0981 -0.6595 0.7452
vn 0.5891 0.5744 -0.5684
vn -0.1741 -0.9093 0.3781
vn -0.2796 -0.9120 0.3000
vn 0.3136 0.7441 -0.5899
vn -0.8191 -0.3357 0.4652
vn -0.9229 -0.1713 0.3449
vn -0.8885 0.4010 -0.2231
vn 0.6725 -0.4516 0.5863
vn 0.2830 -0.2165 0.9344
vn 0.7171 0.1093 -0.6883
vn -0.4310 -0.2489 0.8673
vn -0.4339 -0.2363 0.8694
vn 0.2977 -0.4186 0.8580
vn -0.0347 0.9392 -0.3416
vn 0.4086 -0.2740 0.8706
vn 0.1776 0.7731 -0.6090
vn -0.4569 -0.6677 0.5877
vn -0.4666 -0.6715 0.5757
vn -0.5194 -0.4967 0.6954
vn -0.1324 0.6308 -0.7645
vn 0.3172 0.7772 -0.5435
vn 0.0082 -0.7049 0.7093
vn 0.3772 0.7704 -0.5141
vn 0.0183 -0.7492 0.6620
vn 0.2629 -0.9203 0.2896
vn -0.0219 0.7708 -0.6367
vn -0.9874 0.1428 0.0686
vn -0.9848 0.0582 0.1637
vn 0.7235 -0.4602 0.5145
vn 0.7602 -0.4159 -0.4991
vn 0.3163 -0.2545 0.9139
vn -0.7092 -0.1005 0.6979
vn -0.3643 0.0695 0.9287
vn -0.3496 -0.3350 0.8750
vn 0.6443 0.1910 -0.7405
vn 0.5971 0.4759 -0.6457
vn -0.2936 -0.2726 0.9162
vn 0.3950 0.6506 -0.6486
vn 0.8018 -0.0402 0.5963
vn -0.0782 0.9467 -0.3125
vn -0.2860 -0.4187 0.8619
vn 0.0700 0.7511 -0.6564
vn -0.7600 -0.4519 0.4672
vn 0.7028 0.6149 -0.3578
vn 0.6865 0.6914 -0.2250
vn 0.0233 0.7604 -0.6490
vn -0.5057 -0.7419 0.4402
vn 0.0246 0.8545 -0.5189
vn 0.8063 -0.5361 -0.2499
vn 0.7143 -0.1421 -0.6853
vn 0.2859 -0.2352 0.9290
vn 0.0670 -0.4637 0.8835
vn 0.6786 0.4441 -0.5851
vn 0.1408 -0.4858 0.8627
vn 0.9557 -0.0383 0.2919
vn 0.7339 -0.0567 0.6769
vn -0.6904 -0.4085 0.5971
vn 0.0346 0.8672 -0.4968
vn -0.5160 -0.6340 0.5760
vn 0.0580 0.8227 -0.5655
vn -0.6455 -0.3766 0.6645
vn 0.1827 0.7206 -0.6688
vn -0.8462 -0.2898 0.4472
vn -0.6664 -0.5435 0.5104
vn -0.3239 -0.7059 0.6299
vn 0.2690 0.7946 -0.5444
vn 0.3986 0.8037 -0.4418
vn 0.7106 0.6110 -0.3489
vn 0.3848 0.8581 -0.3400
vn -0.3421 0.7783 -0.5265
vn -0.9258 -0.1736 0.3357
vn -0.9827 0.0527 0.1776
vn 0.7863 -0.5204 -0.3331
vn 0.5013 -0.5177 0.6933
vn 0.6736 0.0000 -0.7391
vn 0.7104 0.1311 -0.6915
vn -0.1788 -0.2000 0.9633
vn 0.3695 0.6325 -0.6808
vn 0.1682 -0.4933 0.8534
vn 0.1135 0.8403 -0.5301
vn 0.6992 -0.0106 0.7148
vn 0.4243 -0.2265 0.8767
vn -0.3285 -0.6251 0.7080
vn -0.5351 -0.6423 0.5487
vn -0.5034 -0.4926 0.7099
vn -0.7361 -0.4722 0.4849
vn 0.3058 0.7713 -0.5582
vn 0.2032 0.7906 -0.5777
vn -0.0255 -0.8157 0.5779
vn 0.1863 0.7782 -0.5997
vn 0.6496 -0.7321 0.2053
vn 0.6380 -0.7257 0.2574
vn 0.7713 -0.4028 -0.4927
vn -0.1309 -0.1656 0.9775
vn 0.6794 0.0471 -0.7322
vn -0.4116 -0.1571 0.8977
vn -0.0674 -0.7599 0.6466
vn -0.1049 0.9014 -0.4201
vn -0.2215 -0.4635 0.8580
vn 0.0708 0.8984 -0.4334
vn -0.0559 -0.7516 0.6573
vn 0.0410 0.7942 -0.6062
vn 0.1577 0.6934 -0.7031
vn -0.5740 -0.6024 0.5546
vn -0.7974 -0.3608 0.4838
vn -0.4816 -0.6152 0.6242
vn 0.2993 0.7728 -0.5597
vn 0.4642 0.6691 -0.5803
vn 0.7503 0.6168 -0.2381
vn 0.3000 0.8142 -0.4971
vn -0.0885 -0.8303 0.5503
vn -0.2714 -0.7842 0.5580
vn -0.5166 -0.5770 0.6326
vn -0.7084 0.5641 -0.4242
vn -0.8674 0.4838 -0.1168
vn 0.7725 -0.3232 -0.5466
vn 0.2814 -0.2412 0.9288
vn 0.6968 0.0317 -0.7165
vn -0.3772 0.0672 0.9237
vn -0.3137 -0.2420 0.9182
vn 0.3730 0.4961 -0.7840
vn 0.8100 0.0627 0.5830
vn 0.2040 0.6916 -0.6929
vn 0.8919 0.2304 0.3891
vn 0.4066 -0.1995 0.8916
vn 0.1091 0.8288 -0.5487
vn -0.5328 -0.6294 0.5657
vn 0.1794 0.6820 -0.7090
vn -0.5356 -0.4773 0.6966
vn 0.0224 0.8684 -0.4954
vn -0.3904 -0.6020 0.6966
vn 0.1986 0.7021 -0.6838
vn 0.5515 0.5148 -0.6564
vn 0.7774 0.5181 -0.3566
vn 0.7797 -0.5300 -0.3336
vn 0.6840 -0.3586 -0.6352
vn 0.6941 -0.4463 -0.5649
vn -0.2420 -0.0985 0.9653
vn 0.9732 -0.1973 -0.1179
vn 0.9141 0.1033 0.3921
vn 0.9760 0.0680 0.2068
vn 0.7491 0.0944 0.6557
vn 0.7198 0.0351 0.6933
vn -0.1127 0.8409 -0.5293
vn -0.1257 0.9475 -0.2941
vn 0.1449 -0.3574 0.9226
vn 0.1904 -0.6031 0.7746
vn 0.0665 0.8326 -0.5498
vn -0.4938 -0.5191 0.6976
vn -0.7850 -0.4259 0.4499
vn -0.3636 0.8234 -0.4357
vn 0.1500 -0.7046 0.6936
vn 0.0258 -0.6585 0.7522
vn 0.4345 0.6968 -0.5707
vn 0.0239 -0.7237 0.6897
vn -0.4874 -0.5695 0.6619
vn -0.8170 -0.3465 0.4609
vn -0.9306 -0.1251 0.3439
vn -0.9203 0.3881 -0.0500
vn 0.5678 -0.8200 -0.0726
vn 0.7146 -0.4980 -0.4913
vn 0.7293 -0.5298 -0.4329
vn 0.2845 -0.7433 0.6055
vn -0.2214 -0.1869 0.9571
vn -0.4655 -0.2933 0.8351
vn 0.5745 -0.0806 -0.8145
vn 0.4854 0.2325 -0.8428
vn 0.5347 0.1760 -0.8265
vn -0.0578 -0.5038 0.8619
vn -0.1163 0.3878 0.9144
vn 0.4112 -0.0766 0.9083
vn 0.1670 0.8728 -0.4587
vn -0.0399 0.8829 -0.4679
vn 0.8190 0.3904 -0.4206
vn -0.1071 -0.6695 0.7351
vn -0.0051 -0.6716 0.7409
vn -0.0289 0.7199 -0.6935
vn -0.0227 -0.7668 0.6415
vn -0.8221 -0.3450 0.4530
vn -0.8936 -0.2438 0.3769
vn -0.7037 0.6724 -0.2296
vn -0.9837 -0.0552 0.1709
vn -0.9355 0.3076 0.1737
vn 0.3591 -0.8385 0.4098
vn 0.2844 -0.7669 0.5753
vn 0.2365 -0.7299 0.6414
vn -0.4187 -0.3353 0.8440
vn -0.3796 -0.1446 0.9138
vn -0.2462 -0.3746 0.8939
vn -0.1942 -0.3892 0.9004
vn 0.5313 -0.6655 0.5242
vn 0.4561 0.2206 0.8622
vn 0.0300 0.8493 -0.5271
vn -0.2854 -0.5829 0.7608
vn -0.5401 -0.6813 0.4940
vn -0.3184 -0.8481 0.4236
vn -0.3798 0.7000 -0.6048
vn 0.5532 0.6967 -0.4566
vn -0.4503 0.6975 -0.5574
vn -0.4474 0.7132 -0.5396
vn -0.9352 0.3508 -0.0492
vn -0.9636 0.1841 0.1939
vn 0.1050 -0.7884 -0.6061
vn -0.5261 -0.3848 0.7584
vn 0.6569 0.0296 -0.7534
vn 0.8455 0.3010 0.4410
vn 0.9238 0.3036 0.2335
vn 0.2792 0.3764 -0.8834
vn 0.7417 0.1169 0.6604
vn 0.1485 0.6225 -0.7684
vn 0.6878 0.0328 0.7252
vn 0.5692 0.3826 0.7278
vn -0.0332 0.7620 -0.6467
vn 0.0175 -0.4973 0.8674
vn -0.0702 0.9692 -0.2362
vn -0.6564 -0.5252 0.5416
vn -0.4744 -0.6914 0.5449
vn -0.5966 -0.5721 0.5628
vn -0.5352 -0.5967 0.5979
vn -0.5910 -0.6340 0.4988
vn -0.0916 -0.8588 0.5041
vn -0.1112 0.7851 -0.6093
vn -0.5015 -0.5255 0.6873
vn 0.5990 0.6428 -0.4775
vn -0.4258 -0.5859 0.6895
vn -0.0864 -0.6659 0.7410
vn -0.1273 -0.6523 0.7472
vn 0.0911 -0.6123 0.7853
vn 0.7848 0.3749 -0.4934
vn -0.0484 -0.7187 0.6936
vn -0.0190 0.6830 -0.7302
vn -0.0728 0.5506 -0.8316
vn -0.3526 0.6484 -0.6747
vn 0.5331 0.0850 -0.8418
vn 0.7008 0.6856 -0.1973
vn 0.5708 0.1723 0.8028
vn 0.8111 0.5535 0.1890
vn -0.2308 -0.4418 0.8669
vn 0.0427 0.8053 -0.5913
vn -0.5710 -0.6305 0.5258
vn 0.2329 0.7170 -0.6571
vn -0.5673 -0.5758 0.5888
vn -0.6676 -0.5875 0.4573
vn -0.4295 0.7052 -0.5641
vn -0.7281 -0.0101 0.6854
vn 0.6174 0.5157 -0.5941
vn -0.3497 -0.6955 0.6276
vn 0.2133 0.8172 -0.5355
vn 0.1503 -0.7051 0.6930
vn 0.2544 0.7134 -0.6529
vn 0.8132 0.3720 -0.4476
vn 0.1555 -0.5963 0.7875
vn -0.0750 0.7198 -0.6901
vn -0.3225 -0.8760 0.3587
vn -0.9056 0.3949 -0.1549
vn 0.1703 -0.9521 -0.2539
vn 0.2610 -0.9611 -0.0901
vn 0.2478 -0.6500 -0.7184
vn -0.0932 -0.8018 0.5903
vn 0.7199 -0.3880 -0.5755
vn -0.3821 -0.5558 0.7383
vn 0.6709 -0.1492 -0.7264
vn -0.3828 -0.1990 0.9021
vn 0.3160 0.3106 -0.8965
vn 0.5857 0.2451 0.7726
vn 0.9705 0.2297 0.0735
vn 0.6343 0.7058 -0.3154
vn 0.1393 0.6242 -0.7688
vn 0.2004 -0.1312 0.9709
vn -0.0124 0.8606 -0.5091
vn -0.0683 0.9131 -0.4020
vn -0.3630 -0.6241 0.6919
vn -0.1491 -0.7613 0.6310
vn -0.6595 -0.5073 0.5548
vn -0.0283 0.9197 -0.3916
vn -0.6403 -0.6714 0.3731
vn -0.3889 -0.8390 0.3807
vn -0.7987 -0.4638 0.3833
vn -0.7884 -0.4702 0.3966
vn -0.0299 0.7211 -0.6922
vn -0.0429 -0.5663 0.8231
vn -0.2868 -0.7057 0.6479
vn -0.3872 -0.6224 0.6802
vn -0.1904 0.7205 -0.6668
vn -0.7782 -0.4376 0.4505
vn -0.9417 0.0346 0.3348
vn -0.9834 0.1686 0.0667
vn 0.0227 -0.9897 0.1410
vn 0.3397 -0.7857 -0.5170
vn 0.5209 -0.8498 -0.0812
vn 0.3834 -0.8872 -0.2568
vn 0.6701 -0.4746 -0.5707
vn -0.4738 -0.5727 0.6689
vn -0.4384 -0.5827 0.6843
vn 0.6591 -0.0163 -0.7519
vn -0.3815 -0.3474 0.8566
vn 0.7856 0.1669 -0.5958
vn 0.9159 0.1571 0.3694
vn 0.8786 0.2065 0.4306
vn 0.5039 0.8491 0.1585
vn 0.7687 -0.4109 0.4902
vn 0.8957 0.3416 -0.2846
vn -0.3703 -0.0863 0.9249
vn 0.3349 0.1659 0.9275
vn -0.6958 -0.4568 0.5542
vn 0.5935 -0.1696 0.7867
vn -0.4815 -0.8080 0.3394
vn -0.6217 -0.6996 0.3522
vn 0.0056 0.7267 -0.6869
vn -0.6376 -0.7106 0.2974
vn 0.2445 0.8188 -0.5195
vn 0.2351 0.8017 -0.5495
vn 0.2042 0.7416 -0.6390
vn -0.8847 -0.2360 0.4021
vn -0.9301 -0.1474 0.3364
vn 0.3424 -0.9338 -0.1033
vn 0.5410 -0.6971 -0.4706
vn 0.0439 -0.9893 0.1393
vn -0.0773 -0.9687 0.2358
vn 0.1482 -0.9661 0.2116
vn -0.2962 -0.3907 0.8716
vn 0.7615 -0.5515 0.3406
vn 0.9015 0.2831 0.3272
vn 0.3343 0.3552 -0.8730
vn 0.6362 -0.0214 0.7712
vn 0.2915 -0.8741 0.3886
vn 0.5431 0.3122 0.7795
vn 0.8351 -0.4993 -0.2310
vn 0.4881 0.3220 0.8112
vn -0.0170 0.7598 -0.6499
vn -0.2600 -0.3490 0.9003
vn -0.4136 -0.7529 0.5119
vn -0.6821 -0.5254 0.5086
vn -0.0149 0.8987 -0.4384
vn -0.6822 -0.5254 0.5085
vn -0.6364 -0.7118 0.2971
vn -0.7045 -0.4191 0.5727
vn 0.4985 0.5107 -0.7005
vn -0.0307 -0.9012 0.4323
vn 0.1641 0.7205 -0.6738
vn -0.1090 -0.6321 0.7672
vn -0.5180 -0.6210 0.5883
vn 0.4584 -0.5641 -0.6868
vn -0.1136 -0.8832 0.4549
vn -0.5285 -0.5233 0.6685
vn 0.7047 -0.0866 -0.7042
vn 0.8254 0.1881 0.5323
vn 0.9475 0.3153 0.0538
vn 0.4122 0.4893 0.7685
vn 0.7574 0.4537 0.4696
vn 0.6409 0.3405 0.6880
vn 0.5592 0.3129 0.7677
vn -0.4495 -0.5003 -0.7400
vn 0.3362 0.0981 0.9367
vn 0.0210 0.8786 -0.4770
vn 0.1090 0.8718 -0.4776
vn -0.6536 -0.6890 0.3132
vn -0.4732 -0.7755 0.4179
vn -0.1997 -0.9214 0.3334
vn -0.5151 -0.8086 0.2842
vn 0.3271 0.6015 -0.7289
vn -0.3252 -0.6758 0.6614
vn 0.0026 -0.6715 0.7410
vn 0.3729 0.6249 -0.6859
vn 0.6731 0.5483 -0.4963
vn 0.0911 -0.6115 0.7860
vn -0.0321 -0.9984 0.0473
vn -0.0290 -0.9958 0.0872
vn 0.6652 -0.7394 -0.1040
vn 0.6750 -0.4825 -0.5582
vn -0.2758 -0.5324 0.8003
vn 0.5874 -0.1536 -0.7946
vn 0.7798 0.0242 0.6256
vn 0.8803 0.4624 -0.1056
vn 0.8576 0.5075 -0.0835
vn -0.2074 -0.4300 0.8787
vn -0.4898 -0.6086 0.6243
vn 0.0197 0.9096 -0.4151
vn -0.4093 -0.7503 0.5191
vn -0.4630 -0.8244 0.3257
vn -0.4707 -0.7811 0.4103
vn -0.3683 0.7437 -0.5579
vn -0.7257 -0.5108 0.4609
vn 0.0017 -0.9011 0.4335
vn -0.1288 -0.6332 0.7632
vn -0.7114 0.5382 -0.4519
vn -0.9972 0.0452 0.0599
vn -0.2053 -0.9674 -0.1483
vn 0.6534 -0.5033 -0.5654
vn 0.5638 -0.4299 -0.7052
vn 0.9491 -0.0149 0.3147
vn 0.7372 0.5476 0.3959
vn 0.9648 0.2603 -0.0375
vn 0.9385 0.2289 0.2586
vn 0.2254 0.1839 -0.9568
vn 0.2525 0.1696 -0.9526
vn 0.5340 0.0233 0.8452
vn -0.4219 -0.3943 0.8164
vn -0.5751 -0.7069 0.4118
vn -0.6184 -0.6874 0.3809
vn -0.5271 -0.7217 0.4487
vn 0.2337 0.7954 -0.5592
vn -0.0463 -0.6227 0.7811
vn 0.0727 -0.6252 0.7771
vn -0.2422 -0.9185 0.3125
vn -0.8823 0.4566 -0.1145
vn 0.0427 -0.9990 0.0090
vn 0.2877 -0.9468 0.1442
vn -0.2731 -0.8703 0.4099
vn 0.5869 -0.5264 -0.6151
vn -0.4387 -0.7782 0.4494
vn -0.2720 -0.5232 0.8076
vn -0.3523 -0.4412 0.8254
vn 0.5188 -0.1868 -0.8342
vn 0.7363 -0.4132 0.5359
vn 0.8007 0.5582 -0.2173
vn 0.8280 0.5598 0.0318
vn 0.4177 -0.2126 -0.8833
vn 0.3370 -0.1817 -0.9238
vn 0.3320 0.4684 0.8187
vn -0.2380 -0.3871 0.8908
vn 0.1260 0.3774 -0.9174
vn 0.0370 0.8844 -0.4652
vn -0.5733 -0.7030 0.4208
vn -0.6198 -0.6852 0.3824
vn -0.6359 -0.4943 0.5927
vn 0.3096 0.5759 -0.7566
vn 0.1388 0.7828 -0.6065
vn 0.1354 0.7845 -0.6051
vn 0.6480 0.0839 -0.7570
vn -0.0797 0.6819 -0.7271
vn 0.0559 0.7004 -0.7115
vn -0.0595 0.7415 -0.6683
vn -0.4417 -0.5080 0.7395
vn -0.9405 -0.2327 0.2476
vn -0.9983 0.0385 0.0448
vn 0.3749 -0.7586 -0.5329
vn 0.0206 -0.9996 -0.0174
vn 0.0197 -0.9996 -0.0188
vn -0.2054 -0.9787 -0.0051
vn -0.2019 -0.7670 0.6091
vn 0.7622 0.6463 -0.0368
vn 0.8975 0.4389 -0.0435
vn 0.3713 0.0321 -0.9280
vn 0.8054 0.5770 0.1359
vn -0.0261 -0.2174 0.9757
vn 0.0307 0.9061 -0.4219
vn 0.0117 0.9141 -0.4052
vn -0.7328 -0.5636 0.3813
vn -0.0431 0.7993 -0.5994
vn -0.4169 -0.7904 0.4488
vn 0.2893 0.7977 -0.5291
vn 0.3932 0.7608 -0.5163
vn 0.1853 0.6941 -0.6956
vn 0.6330 0.4861 -0.6025
vn 0.0516 -0.6073 0.7928
vn 0.1135 -0.6341 0.7649
vn -0.8745 -0.2826 0.3942
vn -0.1342 -0.9864 -0.0950
vn 0.3798 -0.8580 -0.3459
vn 0.5676 -0.4923 -0.6599
vn -0.2957 -0.8921 0.3415
vn 0.5239 -0.3864 -0.7591
vn 0.6457 -0.3258 0.6906
vn 0.8414 0.5390 0.0393
vn 0.9911 -0.1194 -0.0588
vn -0.0150 -0.7253 0.6882
vn 0.2090 -0.1219 0.9703
vn 0.0875 0.4756 -0.8753
vn -0.5611 -0.5237 0.6410
vn 0.2182 0.7812 -0.5849
vn -0.6244 -0.5426 0.5619
vn -0.6277 -0.6883 0.3636
vn -0.6921 -0.6328 0.3472
vn 0.0226 0.9079 -0.4186
vn 0.0889 0.8557 -0.5097
vn -0.5217 -0.7086 0.4751
vn -0.1486 -0.7516 0.6426
vn 0.3343 0.7715 -0.5413
vn 0.0411 -0.5983 0.8002
vn 0.2733 0.7997 -0.5345
vn 0.2620 -0.6096 0.7481
vn 0.2101 -0.5636 0.7989
vn -0.7752 -0.4350 0.4581
vn -0.7094 -0.4500 0.5425
vn -0.7127 0.5359 -0.4526
vn -0.9578 0.2680 0.1036
vn -0.1186 -0.9929 -0.0021
vn -0.1392 -0.9841 0.1101
vn -0.1808 -0.9834 0.0155
vn -0.3217 -0.2111 0.9230
vn 0.7563 0.6534 -0.0334
vn 0.7178 -0.0209 0.6959
vn 0.8597 0.4644 -0.2127
vn 0.2554 -0.1917 0.9476
vn -0.2242 -0.3344 0.9154
vn 0.2907 0.1850 -0.9387
vn 0.4583 0.3059 -0.8345
vn -0.5599 -0.5208 0.6443
vn -0.7307 -0.5319 0.4280
vn -0.5720 -0.6815 0.4565
vn 0.0413 0.9020 -0.4298
vn -0.0380 0.8917 -0.4511
vn -0.5210 -0.7098 0.4740
vn -0.3269 0.8291 -0.4536
vn 0.0870 -0.6226 0.7777
vn 0.1013 -0.6256 0.7735
vn -0.5060 -0.5674 0.6496
vn -0.0076 -0.9976 -0.0686
vn -0.1159 -0.9866 -0.1146
vn -0.0398 -0.9799 0.1954
vn 0.5263 -0.4223 -0.7380
vn 0.2654 -0.0570 0.9625
vn -0.2883 -0.2296 0.9296
vn 0.8234 0.5549 0.1184
vn 0.6244 0.6856 0.3742
vn 0.7548 0.6278 -0.1899
vn 0.6722 0.6003 -0.4334
vn 0.8489 0.4858 -0.2085
vn 0.7393 0.2238 0.6351
vn -0.6491 -0.5335 0.5423
vn 0.2244 0.7128 -0.6645
vn 0.0311 0.8805 -0.4731
vn -0.3012 -0.7610 0.5746
vn -0.1412 0.8123 -0.5659
vn -0.5015 -0.6668 0.5513
vn -0.6814 -0.6638 0.3082
vn 0.2574 0.7970 -0.5463
vn 0.1523 0.7843 -0.6014
vn 0.6363 0.4852 -0.5997
vn -0.1826 -0.5248 0.8314
vn -0.1622 0.7501 -0.6411
vn -0.9621 -0.1108 0.2490
vn -0.7607 0.5725 -0.3059
vn -0.9738 -0.0774 0.2137
vn 0.1525 -0.9458 -0.2866
vn -0.0107 -0.9902 -0.1390
vn -0.0391 -0.9992 0.0128
vn 0.3113 -0.5159 0.7981
vn 0.5213 -0.4097 0.7485
vn 0.7644 0.6174 0.1858
vn 0.5728 0.8185 0.0438
vn 0.8192 0.5393 0.1950
vn 0.7073 0.7067 -0.0172
vn 0.6422 0.7392 0.2029
vn 0.6487 0.7519 -0.1175
vn 0.4844 0.7739 -0.4080
vn 0.5209 0.8106 -0.2677
vn 0.5430 0.2854 0.7897
vn 0.7557 0.3861 0.5290
vn 0.8146 0.5788 0.0366
vn 0.2612 -0.0700 -0.9627
vn 0.3569 0.1373 0.9240
vn 0.2453 -0.2539 -0.9356
vn -0.3414 -0.4690 0.8146
vn 0.4559 0.3621 -0.8130
vn -0.6389 -0.5496 0.5383
vn -0.6929 -0.6068 0.3895
vn -0.4402 -0.7959 0.4157
vn -0.6336 -0.4891 0.5994
vn 0.0482 -0.6022 0.7969
vn -0.5285 -0.5206 0.6706
vn -0.3183 0.6777 -0.6628
vn -0.0344 -0.9976 -0.0596
vn 0.2112 -0.8655 -0.4542
vn 0.1590 -0.9803 -0.1169
vn 0.1804 -0.9823 0.0495
vn 0.5396 -0.8412 -0.0359
vn 0.4928 -0.8698 0.0247
vn 0.7261 0.5109 0.4601
vn 0.5434 0.8185 0.1862
vn -0.2454 0.9549 -0.1672
vn 0.7064 0.7074 -0.0255
vn 0.5312 0.4629 0.7096
vn 0.5026 0.2168 0.8369
vn 0.7982 -0.0971 0.5945
vn -0.2952 -0.5542 0.7783
vn 0.0524 0.8874 -0.4581
vn 0.0209 0.9053 -0.4242
vn -0.5786 -0.6704 0.4645
vn -0.5235 -0.7111 0.4694
vn 0.2867 0.8032 -0.5222
vn 0.3343 0.7685 -0.5456
vn -0.1549 -0.4911 0.8572
vn 0.6179 0.2686 -0.7389
vn -0.2706 -0.5258 0.8064
vn -0.3855 -0.4665 0.7961
vn -0.0706 0.7392 -0.6697
vn -0.3769 0.6732 -0.6362
vn -0.8765 -0.2824 0.3898
vn -0.9444 -0.1811 0.2744
vn -0.5946 0.5947 -0.5411
vn 0.5664 -0.8118 -0.1422
vn 0.5182 -0.8527 -0.0665
vn 0.2839 -0.8751 -0.3918
vn 0.8538 0.5112 -0.0982
vn 0.7633 0.6181 0.1880
vn 0.4172 -0.5937 -0.6881
vn 0.4392 -0.3788 0.8146
vn 0.5152 0.4804 0.7098
vn -0.5663 -0.5102 0.6473
vn -0.7460 -0.5595 0.3612
vn -0.0305 0.9132 -0.4064
vn -0.3139 -0.7429 0.5913
vn -0.1163 0.9139 -0.3889
vn 0.2083 0.7963 -0.5679
vn 0.1107 -0.5530 0.8258
vn 0.2661 -0.5557 0.7877
vn 0.3889 0.6063 -0.6937
vn 0.0591 0.7213 -0.6901
vn -0.9159 0.2770 0.2904
vn 0.0582 -0.9834 -0.1718
vn 0.0069 -0.9998 -0.0181
vn 0.9070 -0.3920 -0.1540
vn 0.9618 0.2736 -0.0040
vn 0.9588 0.2723 0.0811
vn 0.3866 -0.3531 -0.8520
vn -0.2877 -0.5650 0.7733
vn 0.2392 -0.1773 -0.9547
vn -0.0497 0.6951 -0.7172
vn -0.7092 -0.5820 0.3979
vn -0.5647 -0.6654 0.4881
vn -0.5406 -0.6856 0.4876
vn -0.0357 0.8920 -0.4506
vn -0.4573 -0.3996 0.7945
vn -0.8182 -0.4104 0.4026
vn 0.1878 0.8194 -0.5416
vn -0.9040 -0.2572 0.3415
vn 0.1788 -0.9715 -0.1558
vn 0.3737 -0.9245 -0.0749
vn 0.7585 -0.5927 0.2709
vn 0.3971 -0.5167 -0.7585
vn 0.2502 -0.4569 -0.8536
vn -0.2949 -0.5531 0.7792
vn 0.2049 -0.0132 -0.9787
vn 0.2822 -0.2930 -0.9135
vn 0.2589 -0.0072 -0.9659
vn 0.0643 0.5898 -0.8050
vn -0.1721 0.8577 -0.4846
vn -0.3321 -0.7331 0.5935
vn -0.0378 0.8869 -0.4603
vn -0.3305 -0.7569 0.5638
vn -0.5641 -0.5574 0.6092
vn -0.2977 -0.5911 0.7497
vn 0.3898 0.7696 -0.5057
vn -0.0318 -0.3120 0.9495
vn 0.1943 0.8282 -0.5257
vn 0.2595 0.7874 -0.5592
vn 0.1645 -0.4229 0.8911
vn 0.6736 0.3261 -0.6632
vn 0.0322 0.7372 -0.6749
vn -0.5414 -0.5299 0.6528
vn -0.7034 -0.4195 0.5738
vn -0.9075 -0.0795 0.4125
vn 0.8214 -0.5178 -0.2391
vn 0.8933 -0.4363 0.1077
vn 0.3923 -0.9058 -0.1601
vn 0.1758 -0.9713 -0.1599
vn 0.2608 -0.8827 -0.3908
vn 0.1843 -0.3913 0.9016
vn 0.5224 -0.5372 0.6622
vn -0.1415 -0.6139 0.7766
vn -0.5680 -0.5325 0.6275
vn -0.6289 -0.4898 0.6038
vn -0.6407 -0.4857 0.5947
vn 0.1216 0.1033 -0.9872
vn 0.0495 0.2475 -0.9676
vn -0.0867 0.7997 -0.5941
vn 0.0786 0.9234 -0.3757
vn -0.4825 -0.2099 0.8504
vn 0.0728 -0.5843 0.8083
vn 0.0000 0.7215 -0.6925
vn -0.0694 0.7414 -0.6674
vn -0.4013 0.6327 -0.6623
vn -0.7461 -0.4202 0.5166
vn 0.4517 -0.8919 0.0227
vn 0.8742 -0.4720 0.1137
vn 0.7365 -0.5171 -0.4360
vn 0.6086 -0.7763 -0.1644
vn 0.6085 -0.7859 -0.1098
vn 0.2357 -0.7429 0.6265
vn -0.0803 -0.7039 0.7058
vn -0.2837 -0.5790 0.7644
vn -0.5385 -0.5771 0.6140
vn -0.7828 -0.4455 0.4345
vn -0.2506 0.5882 -0.7689
vn -0.1607 0.9082 -0.3865
vn -0.5615 -0.6757 0.4776
vn -0.2748 -0.6384 0.7190
vn 0.3119 0.9435 -0.1119
vn 0.5050 0.8463 -0.1695
vn 0.2065 -0.6876 0.6961
vn 0.1046 0.7967 -0.5953
vn 0.1999 -0.6143 0.7633
vn 0.0921 0.8094 -0.5799
vn 0.1490 0.7761 -0.6127
vn 0.5117 0.5220 -0.6824
vn 0.0680 -0.5853 0.8080
vn 0.5730 0.4259 -0.7002
vn -0.2677 -0.7108 0.6505
vn -0.3408 -0.4327 0.8346
vn -0.8432 0.4659 -0.2681
vn -0.9966 -0.0779 0.0260
vn 0.6964 -0.6769 -0.2384
vn 0.7441 -0.6660 -0.0520
vn 0.3209 -0.9271 -0.1937
vn 0.3011 -0.8894 -0.3440
vn -0.0798 -0.5234 0.8483
vn -0.7130 -0.4919 0.4997
vn -0.8287 -0.4651 0.3114
vn -0.7100 -0.5768 0.4040
vn -0.5672 -0.6682 0.4815
vn 0.0046 0.8769 -0.4806
vn 0.5272 0.8083 -0.2622
vn 0.2173 0.8804 -0.4215
vn 0.2315 -0.6140 0.7546
vn 0.0022 -0.4863 0.8738
vn 0.1021 0.8069 -0.5818
vn 0.0620 -0.5903 0.8048
vn -0.6236 -0.3928 0.6759
vn -0.8772 -0.0762 0.4741
vn -0.6333 0.5485 -0.5459
vn -0.9789 -0.0342 0.2014
vn 0.1985 -0.9785 0.0565
vn 0.2892 -0.6761 -0.6777
vn 0.2240 -0.6643 -0.7131
vn -0.2934 -0.5869 0.7547
vn 0.1959 -0.1818 -0.9636
vn -0.5844 -0.5358 0.6094
vn 0.0849 0.6175 -0.7820
vn -0.0203 0.4437 -0.8960
vn 0.1485 0.8921 -0.4267
vn -0.0814 -0.3211 0.9436
vn 0.1500 0.9069 -0.3937
vn -0.0558 -0.5503 0.8331
vn -0.0597 -0.5501 0.8330
vn -0.1858 -0.6658 0.7226
vn -0.0501 -0.6412 0.7658
vn -0.3987 0.6325 -0.6641
vn 0.6579 -0.7371 -0.1544
vn 0.5453 -0.7773 -0.3137
vn 0.5936 -0.7868 -0.1691
vn -0.0828 -0.9618 0.2608
vn -0.3213 -0.8604 0.3956
vn 0.2231 -0.6401 -0.7352
vn 0.1338 -0.5223 -0.8422
vn -0.5837 -0.5442 0.6026
vn -0.8202 -0.5031 0.2723
vn -0.6998 -0.5735 0.4259
vn -0.2438 -0.6183 0.7472
vn -0.2943 -0.5868 0.7543
vn 0.3244 0.8076 -0.4924
vn -0.4174 -0.4642 0.7812
vn 0.0592 0.8878 -0.4564
vn 0.1473 0.9020 -0.4058
vn 0.0500 0.6824 -0.7293
vn -0.6438 -0.4308 0.6324
vn -0.9085 -0.0694 0.4122
vn -0.8967 -0.4205 0.1380
vn -0.9115 -0.3983 0.1027
vn -0.6488 0.4558 -0.6093
vn 0.1997 -0.9786 0.0494
vn 0.5950 -0.7854 -0.1705
vn 0.3948 -0.8604 -0.3223
vn -0.0062 -0.9667 0.2557
vn 0.4356 -0.8416 -0.3194
vn 0.2553 -0.7866 -0.5622
vn -0.1672 -0.8475 0.5038
vn -0.2812 -0.7883 0.5472
vn 0.1093 -0.3192 -0.9414
vn 0.2121 -0.4684 -0.8577
vn -0.2508 -0.7291 0.6368
vn 0.0295 0.8029 -0.5954
vn 0.3066 0.8250 -0.4747
vn 0.3181 0.8101 -0.4925
vn 0.0557 -0.6284 0.7759
vn 0.0761 0.8836 -0.4620
vn 0.5886 0.5349 -0.6062
vn -0.9771 -0.0617 0.2035
vn 0.1703 -0.9853 0.0119
vn 0.5586 -0.8123 -0.1679
vn 0.6473 -0.7346 -0.2033
vn 0.0858 -0.6403 -0.7633
vn -0.5710 -0.5498 0.6097
vn 0.1927 -0.4678 -0.8626
vn -0.7075 -0.5257 0.4723
vn 0.2428 -0.2323 -0.9419
vn -0.6761 -0.6434 0.3590
vn -0.5632 -0.6635 0.4926
vn -0.1135 0.9290 -0.3522
vn -0.2524 -0.7308 0.6342
vn 0.1533 0.8952 -0.4185
vn -0.1055 -0.5044 0.8570
vn 0.0775 -0.8115 0.5791
vn 0.6940 0.3851 -0.6084
vn -0.1663 -0.6777 0.7163
vn -0.2258 -0.7334 0.6412
vn -0.6415 -0.4311 0.6345
vn -0.7668 -0.2378 0.5962
vn -0.8634 -0.0516 0.5019
vn -0.9497 0.0054 0.3130
vn -0.7182 -0.4877 0.4964
vn 0.5691 -0.7747 -0.2755
vn -0.2707 -0.9398 0.2088
vn 0.0858 -0.6513 -0.7540
vn -0.5516 -0.3930 0.7357
vn -0.5828 -0.5425 0.6050
vn -0.7309 -0.5821 0.3564
vn -0.7804 -0.5623 0.2734
vn 0.1314 -0.2566 -0.9575
vn -0.0502 0.2042 -0.9776
vn -0.2516 0.7276 -0.6382
vn -0.6312 -0.6391 0.4395
vn -0.2593 -0.7286 0.6340
vn -0.1635 -0.5583 0.8134
vn 0.3069 0.8511 -0.4261
vn 0.0445 -0.5385 0.8415
vn 0.0166 -0.7611 0.6484
vn 0.0034 0.6919 -0.7219
vn -0.5248 -0.6806 0.5113
vn -0.6611 0.4877 -0.5702
vn -0.7871 -0.2321 0.5715
vn -0.6816 0.4877 -0.5455
vn -0.9023 0.1492 -0.4044
vn 0.4690 -0.8605 -0.1989
vn 0.4433 -0.8389 -0.3158
vn 0.5245 -0.7587 -0.3863
vn -0.2130 -0.9763 -0.0387
vn 0.4383 -0.8384 -0.3239
vn -0.2456 -0.9497 0.1944
vn -0.3949 -0.8147 0.4246
vn -0.7902 -0.4937 0.3630
vn -0.6555 -0.6232 0.4265
vn -0.4839 -0.7717 0.4128
vn -0.0984 -0.7820 0.6155
vn 0.0510 0.9033 -0.4260
vn 0.0828 0.8401 -0.5360
vn 0.2369 0.7897 -0.5660
vn -0.1922 -0.7040 0.6837
vn 0.2499 0.2238 -0.9421
vn -0.1043 0.7006 -0.7059
vn -0.4108 -0.9009 0.1402
vn -0.9045 -0.2866 0.3158
vn 0.4738 -0.8595 -0.1919
vn -0.0845 -0.9917 0.0967
vn 0.1211 -0.9070 -0.4033
vn 0.1706 -0.8175 -0.5501
vn 0.0726 -0.7999 -0.5957
vn 0.0722 -0.7979 -0.5984
vn -0.3085 -0.9311 0.1948
vn -0.4064 -0.8460 0.3451
vn -0.6561 -0.5646 0.5008
vn -0.6276 -0.5806 0.5187
vn -0.5647 -0.6745 0.4755
vn 0.1421 -0.5287 -0.8369
vn 0.0837 -0.2965 -0.9514
vn -0.0587 0.1682 -0.9840
vn -0.0985 0.6825 -0.7242
vn -0.2677 -0.7160 0.6448
vn -0.0547 -0.6631 0.7465
vn -0.3652 -0.5024 0.7837
vn 0.2535 0.8433 -0.4739
vn -0.0477 0.8521 -0.5212
vn -0.1913 -0.7054 0.6825
vn 0.3233 0.3393 -0.8834
vn 0.2177 0.4155 -0.8832
vn -0.1509 0.6466 -0.7477
vn -0.4025 0.6077 -0.6846
vn -0.2088 -0.9776 0.0249
vn -0.3117 -0.9312 0.1891
vn -0.4279 -0.8410 0.3312
vn -0.6761 -0.6594 0.3289
vn 0.0903 -0.4981 -0.8624
vn -0.6430 -0.6092 0.4641
vn 0.0174 0.4674 -0.8839
vn 0.1435 -0.5838 0.7991
vn 0.0700 0.9087 -0.4114
vn 0.0272 -0.5217 0.8527
vn 0.0406 0.7507 -0.6594
vn 0.4143 -0.3220 -0.8513
vn -0.2444 -0.6945 0.6767
vn -0.6825 0.4247 -0.5948
vn -0.3631 -0.8195 0.4433
vn -0.9048 0.3138 -0.2878
vn -0.8933 -0.3596 0.2697
vn -0.1132 -0.9936 0.0047
vn -0.1127 -0.9887 -0.0987
vn -0.1825 -0.9808 0.0683
vn -0.3524 -0.9206 0.1681
vn 0.0032 -0.7852 -0.6192
vn -0.4307 -0.8541 0.2915
vn -0.6226 -0.7451 0.2391
vn -0.6377 -0.7455 0.1938
vn 0.1291 -0.6451 -0.7531
vn -0.7722 -0.5962 0.2196
vn -0.7448 -0.6113 0.2675
vn -0.6677 -0.6496 0.3637
vn -0.0269 -0.6642 0.7471
vn 0.3288 0.8106 -0.4846
vn 0.1405 -0.5787 0.8033
vn -0.1031 -0.4989 0.8605
vn 0.1707 0.7456 -0.6441
vn 0.3558 0.6804 -0.6407
vn 0.4725 0.5607 -0.6800
vn 0.2327 0.4239 -0.8753
vn -0.4727 -0.6646 0.5787
vn -0.6677 -0.5931 0.4499
vn -0.7482 -0.5109 0.4232
vn -0.9832 -0.0484 -0.1762
vn -0.9959 -0.0331 -0.0844
vn -0.9513 -0.3033 0.0547
vn -0.9927 -0.1209 0.0035
vn -0.1384 -0.9684 -0.2075
vn -0.1380 -0.9637 -0.2285
vn -0.0912 -0.9393 -0.3308
vn -0.1216 -0.9177 -0.3781
vn 0.0693 -0.7411 -0.6678
vn -0.5657 -0.7838 0.2561
vn -0.6625 -0.6969 0.2744
vn -0.7403 -0.6002 0.3028
vn 0.1890 0.1002 -0.9769
vn -0.0081 0.3221 -0.9467
vn -0.0325 0.6460 -0.7627
vn 0.1245 0.7608 -0.6370
vn 0.2561 0.8281 -0.4987
vn -0.0782 0.8984 -0.4322
vn -0.4257 -0.6780 0.5993
vn -0.4873 0.5462 -0.6813
vn -0.9711 -0.2346 -0.0450
vn -0.5814 -0.5980 0.5517
vn -0.3202 -0.9443 0.0759
vn -0.0814 -0.9198 -0.3838
vn -0.3699 -0.9192 0.1348
vn -0.4378 -0.8917 0.1151
vn 0.1169 -0.3056 -0.9450
vn -0.6624 -0.6508 0.3710
vn -0.6341 -0.6725 0.3816
vn -0.2823 -0.7747 0.5658
vn 0.2327 0.6840 -0.6914
vn 0.0086 0.7821 -0.6231
vn -0.0177 -0.5953 0.8033
vn -0.1387 -0.5715 0.8088
vn -0.2943 -0.7063 0.6439
vn -0.5408 -0.6098 0.5794
vn -0.6880 -0.5243 0.5018
vn -0.9648 -0.1712 -0.1994
vn -0.9831 -0.1582 -0.0921
vn -0.5791 -0.6692 0.4656
vn -0.1827 -0.9715 -0.1511
vn -0.1802 -0.9824 -0.0497
vn -0.1585 -0.9854 -0.0625
vn -0.3060 -0.9478 0.0902
vn -0.1755 -0.9596 -0.2198
vn -0.0897 -0.9151 -0.3932
vn -0.0300 -0.7733 -0.6333
vn -0.0389 0.2801 -0.9592
vn -0.0197 0.6586 -0.7522
vn 0.0989 0.5713 -0.8148
vn -0.2941 -0.4769 0.8283
vn 0.2840 0.6931 -0.6625
vn 0.0256 -0.5307 0.8472
vn 0.1053 0.7265 -0.6791
vn -0.4786 -0.6771 0.5590
vn -0.9136 -0.3464 0.2129
vn -0.7421 -0.2878 0.6054
vn -0.6858 0.4612 -0.5630
vn -0.1725 -0.9500 -0.2603
vn -0.1736 -0.9602 -0.2187
vn -0.4367 -0.8918 0.1185
vn -0.5264 -0.8371 0.1486
vn -0.7349 -0.6254 0.2625
vn 0.0294 -0.4427 -0.8962
vn -0.2039 -0.7765 0.5963
vn -0.2142 -0.7667 0.6052
vn 0.0589 -0.6002 0.7977
vn -0.0899 0.8957 -0.4355
vn -0.0287 -0.4889 0.8718
vn 0.0134 0.7866 -0.6173
vn 0.0093 -0.6376 0.7703
vn 0.4450 0.7581 -0.4768
vn 0.4833 0.5673 -0.6668
vn 0.2974 0.6254 -0.7214
vn -0.9968 0.0298 0.0744
vn -0.9982 -0.0524 0.0292
vn -0.3665 -0.9303 0.0105
vn -0.3867 -0.9199 0.0658
vn -0.4048 -0.9113 0.0746
vn -0.1109 -0.9159 -0.3858
vn -0.1505 -0.8955 -0.4188
vn -0.5271 -0.8367 0.1485
vn -0.6479 -0.6846 0.3341
vn -0.5257 -0.7082 0.4712
vn 0.0162 -0.1121 -0.9936
vn -0.0306 -0.7395 0.6725
vn -0.0607 0.2991 -0.9523
vn -0.7486 -0.5558 0.3616
vn -0.8277 -0.1190 0.5483
vn -0.2370 -0.9585 -0.1587
vn -0.3663 -0.9304 0.0112
vn -0.1855 -0.9588 -0.2150
vn -0.1458 -0.8958 -0.4200
vn -0.0333 -0.7043 -0.7091
vn 0.1446 -0.4588 -0.8767
vn -0.0317 -0.0715 -0.9969
vn -0.0293 -0.4907 0.8708
vn -0.0981 0.8971 -0.4307
vn -0.0709 0.8146 -0.5756
vn -0.1352 -0.5761 0.8062
vn 0.2015 0.8123 -0.5473
vn -0.6100 0.3292 -0.7208
vn -0.8192 0.5458 -0.1763
vn -0.2314 -0.9460 -0.2271
vn -0.3740 -0.9273 0.0136
vn -0.1530 -0.9712 -0.1829
vn -0.4087 -0.9102 0.0679
vn -0.6395 -0.7024 0.3124
vn -0.6396 -0.6832 0.3524
vn 0.0108 -0.7108 0.7033
vn 0.1221 0.5873 -0.8001
vn -0.2018 -0.5868 0.7842
vn 0.1879 0.5605 -0.8066
vn -0.1543 -0.5529 0.8188
vn 0.0703 0.7934 -0.6047
vn 0.5924 0.6204 -0.5139
vn -0.3188 -0.6757 0.6647
vn -0.8767 0.3845 0.2890
vn -0.1853 -0.9665 -0.1778
vn -0.3717 -0.9279 0.0273
vn -0.5176 -0.8464 0.1257
vn 0.0147 -0.9405 -0.3396
vn -0.0937 -0.9221 -0.3754
vn 0.0400 -0.7417 -0.6696
vn -0.0034 -0.5900 -0.8074
vn 0.0452 -0.6276 -0.7772
vn 0.2169 -0.5017 0.8374
vn 0.0481 0.5899 -0.8060
vn -0.0987 0.8965 -0.4319
vn -0.1682 -0.5633 0.8089
vn -0.2890 -0.6734 0.6805
vn -0.6055 -0.5298 0.5938
vn -0.5166 -0.5828 0.6274
vn -0.7289 0.1613 -0.6654
vn -0.9267 0.2033 -0.3160
vn -0.7277 -0.2982 -0.6177
vn -0.9478 -0.0550 0.3141
vn -0.8867 -0.4495 0.1081
vn -0.1308 -0.9746 -0.1820
vn -0.1918 -0.9564 -0.2204
vn -0.0038 -0.9407 -0.3391
vn -0.3475 -0.9208 0.1771
vn -0.4426 -0.7745 0.4520
vn -0.0477 -0.1086 -0.9929
vn -0.3759 -0.6877 0.6211
vn 0.1927 0.5228 -0.8304
vn 0.0217 -0.6220 0.7827
vn -0.1018 0.3955 -0.9128
vn 0.2461 0.4089 -0.8788
vn -0.6824 -0.5181 0.5156
vn -0.7567 -0.5142 0.4037
vn -0.8197 -0.2731 0.5036
vn -0.7396 -0.6731 0.0065
vn -0.2736 -0.9611 -0.0378
vn -0.2405 -0.9680 0.0719
vn -0.1515 -0.8981 -0.4129
vn -0.3425 -0.9276 0.1491
vn -0.6169 -0.7039 0.3520
vn -0.2119 -0.7821 0.5860
vn 0.0116 -0.7260 0.6876
vn 0.1723 -0.6674 0.7245
vn 0.0698 -0.6401 0.7651
vn -0.0178 -0.5036 0.8638
vn -0.8677 0.4435 -0.2244
vn -0.9649 -0.1646 0.2049
vn -0.1233 -0.9648 -0.2325
vn -0.0347 -0.9983 -0.0468
vn 0.0045 -0.9882 -0.1530
vn -0.4337 -0.8947 0.1066
vn -0.4330 -0.8960 0.0980
vn -0.2303 -0.7786 0.5837
vn 0.0682 -0.6235 -0.7789
vn 0.0595 -0.5872 -0.8073
vn 0.1480 -0.7457 0.6496
vn -0.1118 -0.4808 -0.8697
vn 0.0229 0.3511 -0.9360
vn 0.1062 0.2415 -0.9646
vn -0.1806 -0.5556 0.8116
vn -0.1662 0.8699 -0.4644
vn 0.1250 0.7334 -0.6682
vn -0.6201 -0.3976 0.6764
vn -0.1028 0.4020 -0.9099
vn -0.3197 -0.6293 0.7084
vn -0.3972 -0.6781 0.6184
vn -0.5181 -0.6747 0.5256
vn -0.3433 0.5934 -0.7280
vn -0.6627 0.5608 -0.4964
vn -0.7419 -0.6664 0.0742
vn -0.7091 -0.5510 0.4399
vn -0.1327 0.1293 -0.9827
vn -0.9285 -0.3439 0.1402
vn -0.9369 -0.3274 0.1223
vn -0.2464 -0.9687 -0.0286
vn 0.1706 -0.9697 -0.1750
vn -0.1980 -0.7900 0.5802
vn -0.0943 -0.1025 -0.9903
vn 0.3857 -0.5924 0.7073
vn -0.2428 0.8558 -0.4568
vn -0.1316 -0.5559 0.8208
vn 0.0045 -0.6101 0.7923
vn 0.5091 0.6048 -0.6124
vn 0.3209 0.6033 -0.7301
vn -0.8111 0.4390 -0.3866
vn -0.7489 0.4413 -0.4945
vn -0.7884 0.3196 -0.5257
vn -0.1757 -0.9766 -0.1240
vn -0.1739 -0.9634 0.2039
vn -0.2956 -0.9032 0.3111
vn -0.0865 -0.1840 -0.9791
vn -0.4165 -0.6224 0.6626
vn 0.0178 0.2053 -0.9785
vn -0.0626 -0.4055 0.9120
vn -0.0362 0.5288 -0.8480
vn 0.1347 0.7372 -0.6621
vn -0.5494 -0.6221 0.5578
vn -0.6028 -0.5717 0.5567
vn -0.3886 0.6807 -0.6210
vn -0.6833 -0.6233 0.3804
vn -0.0614 -0.9968 0.0520
vn 0.0668 -0.9067 -0.4165
vn 0.0945 -0.8871 -0.4518
vn -0.0299 -0.9404 0.3388
vn -0.0055 -0.7312 -0.6821
vn -0.1188 -0.4866 -0.8655
vn 0.1797 -0.6384 0.7485
vn 0.0201 0.1992 -0.9797
vn -0.5925 -0.4441 0.6721
vn -0.8492 0.2617 -0.4587
vn -0.9878 -0.0432 0.1495
vn -0.9889 -0.0391 0.1435
vn -0.9861 -0.1308 -0.1024
vn 0.0647 -0.9949 0.0772
vn 0.0117 -0.7205 -0.6933
vn 0.3834 -0.5701 0.7267
vn -0.1288 0.6548 -0.7448
vn -0.5518 -0.5090 0.6607
vn 0.1844 0.8192 -0.5431
vn -0.5352 -0.5705 0.6230
vn -0.7657 0.2873 -0.5754
vn -0.8566 0.2369 -0.4583
vn -0.7316 0.4862 -0.4779
vn 0.1046 -0.8837 -0.4562
vn 0.4551 -0.6179 0.6412
vn -0.0120 -0.3912 0.9202
vn -0.1861 -0.2978 0.9363
vn -0.2249 0.8637 -0.4510
vn -0.5052 -0.5417 0.6718
vn 0.2074 0.4177 -0.8846
vn -0.9468 -0.0254 -0.3207
vn -0.7593 -0.5207 0.3903
vn -0.8408 -0.5288 0.1157
vn -0.9692 0.2014 -0.1417
vn 0.1937 -0.6543 0.7310
vn -0.0968 -0.5427 0.8343
vn -0.0668 0.2356 -0.9696
vn -0.0541 0.2010 -0.9781
vn -0.3886 0.6006 -0.6988
vn -0.0018 0.7528 -0.6582
vn -0.2195 0.3857 -0.8961
vn -0.9803 -0.1703 -0.1006
vn 0.0387 -0.9977 0.0554
vn 0.2220 -0.8048 0.5505
vn -0.1231 -0.4861 -0.8652
vn -0.1413 -0.4661 -0.8734
vn -0.3759 -0.6691 0.6411
vn -0.0294 -0.1771 -0.9838
vn -0.7566 0.4319 -0.4909
vn -0.8402 -0.0791 -0.5364
vn -0.9900 -0.1035 -0.0962
vn 0.1996 -0.9792 0.0359
vn 0.1575 -0.9816 0.1080
vn 0.1647 -0.7290 0.6644
vn -0.0546 -0.7322 -0.6789
vn -0.2564 -0.5952 0.7616
vn 0.1809 -0.5281 0.8297
vn -0.2020 0.7717 -0.6031
vn -0.5891 -0.6009 0.5403
vn -0.3894 -0.7666 0.5106
vn -0.0136 0.7385 -0.6741
vn -0.7351 -0.4528 0.5046
vn -0.5433 -0.6501 0.5312
vn -0.9184 0.0083 -0.3955
vn -0.7262 -0.5923 0.3491
vn -0.9058 -0.3110 -0.2878
vn -0.9566 -0.2583 0.1348
vn -0.8420 -0.4750 0.2556
vn 0.0348 -0.1636 0.9859
vn -0.2130 0.3755 -0.9020
vn -0.6778 -0.4339 0.5936
vn -0.6720 -0.4400 0.5957
vn -0.1733 0.6462 -0.7432
vn -0.9585 0.1188 -0.2591
vn -0.8682 -0.4067 -0.2842
vn -0.8956 -0.3361 -0.2914
vn 0.2046 -0.9770 -0.0596
vn -0.0935 -0.7139 -0.6940
vn 0.2468 -0.5698 0.7838
vn -0.1035 -0.3666 0.9246
vn -0.1154 0.2002 -0.9729
vn -0.6012 -0.6895 0.4040
vn -0.3568 0.5888 -0.7253
vn -0.7545 -0.5602 0.3418
vn -0.9621 0.0987 -0.2543
vn -0.7460 -0.5883 0.3120
vn -0.9857 0.1095 -0.1279
vn 0.3539 -0.7102 0.6085
vn 0.2540 -0.6375 0.7274
vn -0.0880 -0.7285 -0.6794
vn -0.2653 -0.5786 0.7712
vn 0.0596 -0.5592 0.8269
vn -0.1115 -0.4682 -0.8766
vn 0.3630 -0.5833 0.7266
vn -0.1290 -0.4439 -0.8867
vn 0.2767 -0.4157 0.8664
vn 0.1421 -0.4072 0.9022
vn -0.5840 -0.5338 0.6116
vn -0.8259 -0.2783 -0.4904
vn -0.7358 -0.6350 -0.2353
vn -0.8284 -0.4975 0.2574
vn 0.1679 -0.9808 -0.0989
vn 0.0731 -0.8797 -0.4698
vn 0.5288 -0.8218 0.2123
vn 0.5100 -0.5299 0.6776
vn 0.4926 -0.5119 0.7038
vn 0.2168 -0.3658 0.9051
vn -0.1839 -0.2490 -0.9509
vn -0.9137 -0.3407 0.2213
vn -0.9852 -0.1012 0.1385
vn 0.3523 -0.9353 0.0326
vn -0.1790 -0.7696 -0.6129
vn -0.0043 -0.7427 -0.6696
vn 0.2912 -0.4770 0.8293
vn -0.1291 -0.4439 -0.8867
vn -0.1518 -0.0247 -0.9881
vn -0.3043 0.3808 -0.8732
vn -0.4224 -0.7439 0.5178
vn -0.9534 -0.0136 -0.3013
vn -0.8330 -0.3913 0.3912
vn 0.2606 -0.8584 -0.4419
vn -0.0044 -0.2613 -0.9652
vn -0.7381 -0.4655 0.4884
vn -0.7633 -0.4981 0.4113
vn -0.8433 -0.3991 0.3598
vn -0.9486 -0.2756 0.1558
vn -0.0615 -0.8569 -0.5118
vn 0.7937 -0.4224 0.4377
vn -0.2997 -0.5344 0.7903
vn -0.2783 -0.5849 0.7618
vn 0.1298 -0.6300 0.7657
vn -0.1638 -0.5784 0.7991
vn -0.2762 0.3598 -0.8912
vn -0.6724 -0.5355 -0.5110
vn -0.9659 -0.1888 -0.1773
vn 0.0229 -0.9335 -0.3578
vn 0.3579 -0.7737 0.5227
vn -0.1384 -0.6515 -0.7460
vn -0.4998 -0.4561 0.7363
vn -0.6803 -0.4146 0.6044
vn -0.7297 -0.4174 0.5417
vn -0.7731 -0.3459 0.5317
vn -0.5415 -0.8272 0.1501
vn -0.9741 -0.0694 -0.2152
vn -0.4819 -0.8563 0.1856
vn -0.6414 -0.5107 -0.5725
vn -0.9426 -0.1869 0.2768
vn -0.1586 -0.8687 -0.4692
vn -0.6894 -0.4216 0.5890
vn -0.1748 -0.0353 -0.9840
vn -0.8821 -0.3982 0.2516
vn -0.8015 -0.5344 0.2684
vn -0.6365 -0.6742 0.3745
vn -0.4818 -0.8566 0.1848
vn -0.9973 0.0712 0.0198
vn -0.9436 0.0635 -0.3250
vn -0.5076 -0.7897 -0.3446
vn -0.7456 -0.5486 -0.3784
vn 0.2929 -0.9556 0.0307
vn -0.2201 -0.7395 -0.6361
vn -0.3120 -0.6123 -0.7264
vn -0.6073 -0.7477 0.2685
vn -0.9042 -0.4224 0.0632
vn -0.9029 -0.4273 0.0460
vn -0.5912 -0.7940 0.1415
vn 0.1816 -0.9802 -0.0793
vn -0.1602 -0.8693 -0.4676
vn -0.2470 -0.6883 0.6821
vn -0.3510 -0.6035 0.7159
vn -0.2320 -0.8589 -0.4565
vn -0.2649 -0.8518 -0.4519
vn 0.0893 -0.5480 0.8317
vn -0.1646 -0.5212 0.8374
vn -0.1498 -0.7018 -0.6965
vn -0.7874 -0.5445 0.2890
vn -0.8350 -0.5212 0.1766
vn -0.8220 -0.2813 -0.4952
vn -0.6987 -0.6129 0.3690
vn -0.7803 -0.1571 -0.6054
vn 0.3063 -0.8711 0.3839
vn -0.2234 -0.8001 -0.5568
vn 0.2052 -0.5955 0.7767
vn -0.2366 -0.8381 -0.4915
vn -0.6825 -0.4347 0.5875
vn -0.2531 -0.5873 -0.7688
vn -0.7998 -0.4469 0.4006
vn -0.3969 -0.5830 -0.7089
vn -0.7997 -0.2494 0.5462
vn -0.9635 0.0181 -0.2673
vn 0.4945 -0.5705 0.6557
vn 0.4930 -0.5696 0.6577
vn 0.2247 -0.5327 0.8159
vn 0.0076 -0.4595 0.8882
vn -0.1792 -0.5271 0.8307
vn -0.4313 -0.5849 -0.6869
vn -0.9285 -0.2435 0.2805
vn -0.8171 -0.5763 0.0112
vn -0.9269 -0.3689 -0.0692
vn -0.0582 -0.9670 0.2481
vn -0.1680 -0.8693 -0.4649
vn 0.2643 -0.6244 0.7350
vn 0.2742 -0.6343 0.7228
vn -0.3369 -0.8103 -0.4794
vn -0.3393 -0.8004 -0.4942
vn -0.9346 -0.1765 0.3088
vn -0.8831 -0.2959 -0.3641
vn -0.8436 -0.4339 -0.3163
vn -0.7509 -0.6270 0.2076
vn -0.9141 -0.3809 -0.1393
vn -0.8144 -0.5759 0.0713
vn -0.1237 -0.9851 -0.1198
vn -0.1826 -0.8647 -0.4679
vn -0.2261 -0.7981 -0.5584
vn -0.5872 -0.7096 0.3895
vn -0.5736 -0.8154 -0.0785
vn -0.6290 -0.7106 0.3153
vn -0.4045 -0.8170 -0.4110
vn -0.8735 -0.4615 0.1548
vn -0.8695 -0.4815 0.1096
vn -0.0542 -0.9982 -0.0271
vn -0.1960 -0.7824 -0.5912
vn -0.4354 -0.6604 0.6118
vn -0.6114 -0.3963 0.6849
vn -0.7156 -0.3606 0.5982
vn -0.8306 -0.3265 0.4512
vn -0.6450 -0.6600 0.3851
vn -0.4863 -0.7423 -0.4609
vn -0.8706 -0.4681 -0.1514
vn -0.1980 -0.8658 -0.4596
vn -0.1987 -0.9534 0.2271
vn -0.0480 -0.8405 0.5397
vn -0.2616 -0.7454 -0.6131
vn -0.6726 -0.3970 0.6245
vn -0.4164 -0.7751 -0.4752
vn -0.6190 -0.4469 0.6459
vn -0.6387 -0.4564 0.6195
vn -0.4176 -0.7744 -0.4752
vn -0.8654 -0.4885 0.1116
vn 0.0473 -0.9635 0.2635
vn 0.0417 -0.9646 0.2605
vn -0.1643 -0.4721 0.8661
vn -0.5282 -0.7846 0.3248
vn -0.3085 -0.9328 0.1865
vn -0.0903 -0.9599 0.2653
vn -0.4162 -0.7737 -0.4778
vn -0.3589 -0.8193 0.4472
vn -0.4673 -0.8841 -0.0006
vn -0.7881 -0.5747 0.2204
vn -0.5638 -0.7968 -0.2174
vn -0.7349 -0.6774 -0.0337
vn -0.2174 -0.9501 -0.2238
vn -0.2249 -0.8549 -0.4676
vn -0.3577 -0.8263 -0.4351
vn -0.4951 -0.5940 0.6341
vn -0.6033 -0.7532 -0.2624
vn -0.6499 -0.6523 0.3900
vn -0.7605 -0.6438 -0.0839
vn -0.5580 -0.7900 -0.2540
vn -0.8071 -0.5899 0.0256
vn -0.2103 -0.9597 0.1862
vn -0.3085 -0.9065 0.2883
vn -0.2938 -0.8528 -0.4318
vn -0.4788 -0.8114 0.3353
vn -0.6028 -0.7652 -0.2261
vn -0.7133 -0.6526 0.2555
vn -0.2544 -0.9530 -0.1643
vn -0.2818 -0.9391 -0.1965
vn -0.6423 -0.7226 -0.2556
vn -0.6310 -0.7661 0.1222
vn -0.5654 -0.8086 0.1628
usemtl Material.001
s off
f 1//1 2//1 3//1
f 4//2 5//2 6//2
f 7//3 8//3 9//3
f 10//4 11//4 12//4
f 13//5 14//5 15//5
f 16//6 9//6 17//6
f 4//7 18//7 19//7
f 20//8 21//8 22//8
f 23//9 24//9 25//9
f 24//10 26//10 25//10
f 27//11 28//11 29//11
f 30//12 31//12 32//12
f 33//13 34//13 27//13
f 35//14 36//14 37//14
f 38//15 39//15 40//15
f 41//16 39//16 38//16
f 42//17 43//17 44//17
f 45//18 46//18 47//18
f 48//19 49//19 50//19
f 51//20 52//20 53//20
f 54//21 55//21 56//21
f 57//22 58//22 59//22
f 57//23 59//23 60//23
f 61//24 62//24 63//24
f 64//25 65//25 66//25
f 67//26 68//26 69//26
f 70//27 71//27 72//27
f 73//28 74//28 75//28
f 76//29 77//29 78//29
f 79//30 80//30 81//30
f 82//31 83//31 84//31
f 85//32 86//32 87//32
f 88//33 89//33 90//33
f 91//34 92//34 93//34
f 94//35 95//35 96//35
f 95//36 97//36 96//36
f 98//37 99//37 100//37
f 101//38 102//38 103//38
f 104//39 105//39 106//39
f 107//40 108//40 109//40
f 110//41 111//41 112//41
f 113//42 114//42 115//42
f 116//43 117//43 118//43
f 119//44 120//44 121//44
f 122//45 123//45 124//45
f 125//46 126//46 127//46
f 128//47 129//47 130//47
f 131//48 132//48 133//48
f 134//49 135//49 136//49
f 137//50 138//50 139//50
f 140//51 141//51 142//51
f 143//52 144//52 145//52
f 146//53 147//53 148//53
f 149//54 150//54 151//54
f 152//55 153//55 154//55
f 155//56 156//56 157//56
f 158//57 159//57 160//57
f 161//58 162//58 163//58
f 164//59 165//59 166//59
f 167//60 168//60 169//60
f 163//61 170//61 171//61
f 172//62 165//62 173//62
f 174//63 175//63 176//63
f 177//64 178//64 179//64
f 180//65 181//65 182//65
f 176//66 175//66 183//66
f 184//67 185//67 186//67
f 187//68 188//68 184//68
f 189//69 190//69 191//69
f 192//70 185//70 193//70
f 194//71 195//71 196//71
f 197//72 198//72 199//72
f 200//73 201//73 202//73
f 203//74 204//74 205//74
f 206//75 207//75 208//75
f 209//76 210//76 211//76
f 212//77 213//77 214//77
f 215//78 216//78 217//78
f 218//79 201//79 219//79
f 217//80 220//80 221//80
f 222//81 223//81 224//81
f 225//82 226//82 227//82
f 228//83 229//83 230//83
f 231//84 232//84 233//84
f 234//85 235//85 236//85
f 237//86 228//86 238//86
f 239//87 240//87 241//87
f 242//88 233//88 243//88
f 244//89 245//89 246//89
f 247//90 248//90 249//90
f 250//91 251//91 252//91
f 253//92 254//92 255//92
f 256//93 257//93 258//93
f 259//94 260//94 261//94
f 262//95 263//95 264//95
f 265//96 266//96 267//96
f 268//97 269//97 270//97
f 271//98 272//98 273//98
f 274//99 275//99 276//99
f 277//100 278//100 279//100
f 280//101 281//101 282//101
f 283//102 284//102 285//102
f 286//103 287//103 288//103
f 289//104 290//104 291//104
f 292//105 293//105 294//105
f 295//106 296//106 297//106
f 298//107 295//107 297//107
f 299//108 300//108 292//108
f 301//109 302//109 303//109
f 304//110 305//110 306//110
f 307//111 308//111 309//111
f 310//112 311//112 312//112
f 313//113 314//113 315//113
f 316//114 317//114 318//114
f 319//115 320//115 321//115
f 322//116 323//116 324//116
f 325//117 326//117 327//117
f 328//118 329//118 330//118
f 331//119 332//119 333//119
f 334//120 335//120 336//120
f 336//121 335//121 337//121
f 338//122 339//122 340//122
f 341//123 342//123 343//123
f 344//124 345//124 346//124
f 347//125 348//125 349//125
f 350//126 351//126 352//126
f 353//127 354//127 355//127
f 356//128 357//128 358//128
f 359//129 360//129 361//129
f 362//130 363//130 364//130
f 365//131 366//131 367//131
f 368//132 369//132 370//132
f 371//133 362//133 372//133
f 373//134 374//134 375//134
f 376//135 377//135 378//135
f 379//136 380//136 381//136
f 382//137 383//137 384//137
f 383//138 378//138 384//138
f 385//139 386//139 387//139
f 388//140 389//140 390//140
f 391//141 392//141 393//141
f 394//142 395//142 396//142
f 397//143 398//143 399//143
f 398//144 397//144 400//144
f 401//145 402//145 403//145
f 404//146 405//146 406//146
f 407//147 408//147 409//147
f 410//148 411//148 412//148
f 413//149 414//149 415//149
f 416//150 409//150 417//150
f 418//151 419//151 420//151
f 421//152 422//152 423//152
f 424//153 425//153 426//153
f 427//154 423//154 428//154
f 429//155 430//155 431//155
f 431//156 430//156 432//156
f 431//157 432//157 433//157
f 432//158 430//158 434//158
f 433//159 432//159 435//159
f 432//160 434//160 435//160
f 430//161 436//161 437//161
f 434//162 430//162 437//162
f 434//163 438//163 435//163
f 436//164 439//164 437//164
f 440//165 429//165 431//165
f 433//166 440//166 431//166
f 429//167 441//167 430//167
f 430//168 441//168 436//168
f 438//169 442//169 435//169
f 437//170 439//170 434//170
f 429//171 443//171 444//171
f 440//172 433//172 445//172
f 444//173 441//173 429//173
f 446//174 445//174 447//174
f 445//175 433//175 447//175
f 436//176 441//176 448//176
f 442//177 449//177 433//177
f 448//178 450//178 436//178
f 433//179 435//179 442//179
f 450//180 451//180 436//180
f 451//181 439//181 436//181
f 439//182 438//182 434//182
f 445//183 452//183 440//183
f 446//184 452//184 445//184
f 447//185 453//185 446//185
f 441//186 444//186 454//186
f 441//187 454//187 455//187
f 441//188 455//188 448//188
f 452//189 456//189 440//189
f 456//190 429//190 440//190
f 449//191 447//191 433//191
f 442//192 457//192 449//192
f 450//193 458//193 451//193
f 442//194 438//194 459//194
f 439//195 451//195 460//195
f 456//196 443//196 429//196
f 447//197 461//197 453//197
f 450//198 448//198 458//198
f 442//199 459//199 462//199
f 462//200 457//200 442//200
f 446//201 463//201 452//201
f 464//202 447//202 449//202
f 458//203 1//203 451//203
f 439//204 460//204 465//204
f 438//205 439//205 465//205
f 466//206 456//206 452//206
f 463//207 466//207 452//207
f 467//208 463//208 446//208
f 448//209 455//209 468//209
f 458//210 448//210 468//210
f 458//211 468//211 1//211
f 451//212 469//212 460//212
f 438//213 465//213 470//213
f 459//214 438//214 470//214
f 471//215 456//215 466//215
f 463//216 472//216 466//216
f 451//217 1//217 469//217
f 456//218 471//218 11//218
f 5//219 472//219 463//219
f 467//220 5//220 463//220
f 443//221 473//221 444//221
f 446//222 453//222 467//222
f 455//223 454//223 468//223
f 453//224 461//224 474//224
f 447//225 475//225 461//225
f 1//226 468//226 2//226
f 472//227 476//227 466//227
f 444//228 473//228 8//228
f 444//229 8//229 454//229
f 474//230 467//230 453//230
f 477//231 468//231 454//231
f 475//232 474//232 461//232
f 2//233 468//233 477//233
f 449//234 457//234 478//234
f 460//235 469//235 479//235
f 465//236 460//236 479//236
f 459//237 470//237 480//237
f 456//238 11//238 10//238
f 443//239 456//239 10//239
f 443//240 10//240 473//240
f 447//241 464//241 475//241
f 469//242 1//242 481//242
f 478//243 457//243 462//243
f 462//244 459//244 480//244
f 471//245 466//245 476//245
f 5//246 467//246 6//246
f 482//247 6//247 467//247
f 474//248 483//248 467//248
f 477//249 454//249 16//249
f 475//250 484//250 474//250
f 1//251 3//251 481//251
f 464//252 485//252 475//252
f 464//253 449//253 485//253
f 473//254 10//254 486//254
f 8//255 7//255 454//255
f 454//256 7//256 16//256
f 2//257 477//257 3//257
f 449//258 478//258 485//258
f 478//259 487//259 485//259
f 482//260 488//260 6//260
f 482//261 467//261 483//261
f 475//262 489//262 484//262
f 479//263 469//263 481//263
f 462//264 480//264 478//264
f 470//265 490//265 480//265
f 472//266 491//266 476//266
f 5//267 4//267 472//267
f 486//268 10//268 14//268
f 473//269 486//269 492//269
f 474//270 493//270 483//270
f 474//271 484//271 493//271
f 475//272 485//272 494//272
f 465//273 479//273 495//273
f 465//274 495//274 496//274
f 470//275 465//275 496//275
f 470//276 496//276 490//276
f 497//277 471//277 476//277
f 471//278 12//278 11//278
f 482//279 498//279 488//279
f 473//280 492//280 8//280
f 484//281 499//281 493//281
f 500//282 3//282 477//282
f 481//283 3//283 500//283
f 501//284 479//284 481//284
f 502//285 478//285 480//285
f 476//286 491//286 497//286
f 4//287 503//287 491//287
f 4//288 491//288 472//288
f 12//289 471//289 497//289
f 9//290 8//290 504//290
f 502//291 487//291 478//291
f 495//292 479//292 501//292
f 505//293 480//293 490//293
f 491//294 503//294 506//294
f 4//295 6//295 488//295
f 507//296 500//296 477//296
f 489//297 475//297 494//297
f 501//298 481//298 508//298
f 10//299 12//299 14//299
f 8//300 492//300 504//300
f 7//301 9//301 16//301
f 482//302 483//302 498//302
f 477//303 16//303 507//303
f 484//304 489//304 499//304
f 481//305 500//305 508//305
f 485//306 509//306 494//306
f 485//307 487//307 509//307
f 505//308 502//308 480//308
f 510//309 497//309 491//309
f 4//310 488//310 18//310
f 492//311 511//311 504//311
f 22//312 490//312 496//312
f 22//313 505//313 490//313
f 12//314 497//314 15//314
f 488//315 498//315 512//315
f 509//316 513//316 494//316
f 495//317 501//317 20//317
f 502//318 505//318 514//318
f 506//319 503//319 515//319
f 503//320 4//320 19//320
f 12//321 15//321 14//321
f 486//322 14//322 13//322
f 488//323 512//323 18//323
f 511//324 492//324 486//324
f 504//325 516//325 9//325
f 498//326 483//326 517//326
f 518//327 500//327 507//327
f 20//328 496//328 495//328
f 515//329 503//329 19//329
f 516//330 504//330 511//330
f 9//331 519//331 17//331
f 16//332 17//332 520//332
f 507//333 16//333 520//333
f 517//334 483//334 493//334
f 507//335 521//335 518//335
f 489//336 494//336 499//336
f 522//337 500//337 518//337
f 508//338 500//338 522//338
f 487//339 502//339 514//339
f 491//340 506//340 523//340
f 524//341 497//341 510//341
f 15//342 497//342 524//342
f 515//343 19//343 525//343
f 18//344 525//344 19//344
f 486//345 13//345 511//345
f 517//346 493//346 526//346
f 507//347 520//347 521//347
f 499//348 526//348 493//348
f 522//349 527//349 508//349
f 508//350 528//350 501//350
f 501//351 528//351 20//351
f 529//352 487//352 514//352
f 506//353 530//353 523//353
f 510//354 491//354 523//354
f 506//355 515//355 530//355
f 498//356 531//356 512//356
f 9//357 516//357 519//357
f 17//358 519//358 532//358
f 522//359 518//359 533//359
f 494//360 513//360 499//360
f 527//361 534//361 508//361
f 487//362 529//362 509//362
f 496//363 20//363 22//363
f 515//364 535//364 530//364
f 536//365 13//365 15//365
f 512//366 525//366 18//366
f 531//367 498//367 517//367
f 518//368 521//368 537//368
f 518//369 537//369 533//369
f 499//370 513//370 538//370
f 539//371 514//371 505//371
f 539//372 505//372 22//372
f 515//373 525//373 540//373
f 541//374 516//374 511//374
f 512//375 531//375 542//375
f 17//376 532//376 520//376
f 538//377 526//377 499//377
f 508//378 534//378 528//378
f 509//379 543//379 513//379
f 544//380 529//380 514//380
f 545//381 544//381 514//381
f 539//382 545//382 514//382
f 515//383 540//383 535//383
f 525//384 512//384 546//384
f 23//385 519//385 516//385
f 531//386 517//386 542//386
f 521//387 547//387 537//387
f 533//388 527//388 522//388
f 523//389 530//389 548//389
f 523//390 548//390 510//390
f 536//391 15//391 524//391
f 546//392 540//392 525//392
f 541//393 511//393 26//393
f 23//394 516//394 541//394
f 519//395 23//395 532//395
f 543//396 549//396 513//396
f 543//397 509//397 550//397
f 529//398 550//398 509//398
f 551//399 529//399 544//399
f 530//400 535//400 552//400
f 553//401 13//401 536//401
f 546//402 512//402 554//402
f 23//403 541//403 24//403
f 532//404 555//404 520//404
f 517//405 556//405 557//405
f 520//406 547//406 521//406
f 556//407 517//407 526//407
f 528//408 558//408 20//408
f 20//409 558//409 21//409
f 551//410 550//410 529//410
f 548//411 530//411 552//411
f 559//412 524//412 510//412
f 536//413 524//413 560//413
f 532//414 23//414 561//414
f 542//415 517//415 557//415
f 520//416 555//416 547//416
f 537//417 547//417 562//417
f 537//418 562//418 533//418
f 533//419 563//419 527//419
f 564//420 528//420 534//420
f 549//421 543//421 550//421
f 21//422 539//422 22//422
f 539//423 544//423 545//423
f 510//424 548//424 559//424
f 540//425 546//425 565//425
f 565//426 546//426 554//426
f 553//427 566//427 13//427
f 566//428 511//428 13//428
f 567//429 512//429 542//429
f 532//430 561//430 555//430
f 555//431 568//431 547//431
f 569//432 563//432 533//432
f 527//433 563//433 534//433
f 513//434 549//434 538//434
f 570//435 535//435 540//435
f 26//436 511//436 566//436
f 554//437 512//437 567//437
f 24//438 541//438 26//438
f 23//439 25//439 561//439
f 547//440 568//440 562//440
f 526//441 571//441 556//441
f 562//442 569//442 533//442
f 526//443 538//443 572//443
f 572//444 538//444 549//444
f 573//445 564//445 534//445
f 528//446 564//446 558//446
f 21//447 574//447 539//447
f 575//448 544//448 539//448
f 552//449 535//449 576//449
f 559//450 560//450 524//450
f 553//451 536//451 577//451
f 567//452 542//452 557//452
f 557//453 556//453 578//453
f 563//454 573//454 534//454
f 574//455 21//455 558//455
f 535//456 570//456 576//456
f 570//457 540//457 579//457
f 579//458 540//458 565//458
f 561//459 25//459 580//459
f 561//460 580//460 555//460
f 562//461 581//461 569//461
f 539//462 574//462 575//462
f 567//463 557//463 582//463
f 557//464 578//464 582//464
f 568//465 555//465 583//465
f 568//466 583//466 584//466
f 568//467 585//467 562//467
f 562//468 585//468 586//468
f 572//469 571//469 526//469
f 586//470 581//470 562//470
f 587//471 563//471 569//471
f 587//472 573//472 563//472
f 588//473 589//473 549//473
f 588//474 549//474 550//474
f 575//475 551//475 544//475
f 552//476 576//476 590//476
f 591//477 559//477 548//477
f 592//478 26//478 566//478
f 592//479 593//479 26//479
f 594//480 595//480 25//480
f 582//481 578//481 596//481
f 556//482 571//482 578//482
f 581//483 597//483 569//483
f 569//484 597//484 587//484
f 558//485 564//485 574//485
f 574//486 598//486 575//486
f 551//487 588//487 550//487
f 590//488 548//488 552//488
f 591//489 548//489 590//489
f 599//490 536//490 560//490
f 599//491 577//491 536//491
f 565//492 554//492 600//492
f 25//493 26//493 593//493
f 580//494 25//494 595//494
f 555//495 580//495 583//495
f 584//496 585//496 568//496
f 549//497 601//497 572//497
f 564//498 573//498 602//498
f 602//499 574//499 564//499
f 576//500 570//500 603//500
f 579//501 565//501 604//501
f 605//502 553//502 577//502
f 592//503 566//503 606//503
f 567//504 582//504 607//504
f 29//505 584//505 583//505
f 584//506 29//506 28//506
f 28//507 29//507 583//507
f 28//508 583//508 585//508
f 585//509 584//509 28//509
f 549//510 589//510 601//510
f 575//511 598//511 551//511
f 603//512 590//512 576//512
f 606//513 566//513 553//513
f 593//514 592//514 606//514
f 608//515 25//515 593//515
f 25//516 608//516 594//516
f 607//517 582//517 596//517
f 609//518 27//518 29//518
f 609//519 29//519 610//519
f 583//520 609//520 610//520
f 610//521 29//521 28//521
f 610//522 28//522 27//522
f 583//523 610//523 585//523
f 585//524 611//524 586//524
f 586//525 611//525 612//525
f 597//526 613//526 587//526
f 587//527 613//527 573//527
f 572//528 601//528 614//528
f 602//529 615//529 574//529
f 598//530 616//530 551//530
f 579//531 604//531 617//531
f 605//532 577//532 618//532
f 565//533 600//533 604//533
f 554//534 567//534 600//534
f 580//535 595//535 31//535
f 583//536 580//536 31//536
f 583//537 34//537 619//537
f 583//538 619//538 609//538
f 583//539 31//539 34//539
f 609//540 619//540 27//540
f 578//541 571//541 620//541
f 612//542 581//542 586//542
f 581//543 613//543 597//543
f 614//544 571//544 572//544
f 616//545 588//545 551//545
f 559//546 599//546 560//546
f 618//547 577//547 599//547
f 621//548 567//548 607//548
f 619//549 30//549 622//549
f 619//550 622//550 27//550
f 622//551 619//551 34//551
f 27//552 34//552 610//552
f 585//553 610//553 34//553
f 585//554 34//554 611//554
f 578//555 620//555 596//555
f 623//556 598//556 574//556
f 603//557 624//557 590//557
f 603//558 570//558 625//558
f 570//559 579//559 625//559
f 553//560 605//560 606//560
f 593//561 606//561 626//561
f 600//562 567//562 621//562
f 30//563 32//563 627//563
f 30//564 622//564 627//564
f 30//565 627//565 31//565
f 622//566 627//566 33//566
f 622//567 33//567 27//567
f 33//568 622//568 34//568
f 620//569 628//569 596//569
f 612//570 629//570 581//570
f 629//571 613//571 581//571
f 630//572 602//572 573//572
f 631//573 601//573 589//573
f 616//574 589//574 588//574
f 632//575 623//575 574//575
f 633//576 634//576 590//576
f 634//577 591//577 590//577
f 559//578 591//578 634//578
f 599//579 559//579 634//579
f 617//580 625//580 579//580
f 617//581 604//581 635//581
f 636//582 604//582 600//582
f 626//583 637//583 593//583
f 593//584 637//584 608//584
f 638//585 595//585 594//585
f 607//586 596//586 639//586
f 596//587 640//587 639//587
f 31//588 627//588 641//588
f 627//589 32//589 642//589
f 627//590 642//590 33//590
f 627//591 642//591 641//591
f 34//592 31//592 641//592
f 596//593 628//593 640//593
f 34//594 643//594 611//594
f 614//595 620//595 571//595
f 630//596 573//596 613//596
f 615//597 632//597 574//597
f 624//598 633//598 590//598
f 595//599 644//599 31//599
f 641//600 645//600 34//600
f 641//601 642//601 32//601
f 643//602 34//602 645//602
f 643//603 645//603 646//603
f 643//604 612//604 611//604
f 629//605 647//605 613//605
f 647//606 630//606 613//606
f 648//607 634//607 633//607
f 649//608 618//608 599//608
f 604//609 636//609 635//609
f 36//610 606//610 650//610
f 626//611 606//611 36//611
f 626//612 36//612 637//612
f 636//613 600//613 651//613
f 652//614 595//614 638//614
f 595//615 652//615 644//615
f 31//616 644//616 32//616
f 612//617 643//617 646//617
f 612//618 646//618 653//618
f 614//619 654//619 620//619
f 630//620 615//620 602//620
f 623//621 40//621 598//621
f 40//622 616//622 598//622
f 655//623 625//623 617//623
f 649//624 599//624 656//624
f 635//625 655//625 617//625
f 605//626 650//626 606//626
f 621//627 607//627 639//627
f 641//628 32//628 644//628
f 628//629 620//629 654//629
f 614//630 657//630 654//630
f 601//631 657//631 614//631
f 40//632 631//632 616//632
f 631//633 589//633 616//633
f 658//634 624//634 603//634
f 656//635 599//635 634//635
f 655//636 635//636 659//636
f 660//637 605//637 618//637
f 35//638 608//638 637//638
f 608//639 35//639 661//639
f 600//640 621//640 651//640
f 608//641 661//641 594//641
f 645//642 641//642 644//642
f 629//643 612//643 653//643
f 633//644 624//644 658//644
f 603//645 625//645 662//645
f 635//646 636//646 659//646
f 35//647 637//647 36//647
f 594//648 661//648 638//648
f 639//649 640//649 663//649
f 645//650 644//650 664//650
f 640//651 628//651 663//651
f 645//652 653//652 646//652
f 653//653 665//653 629//653
f 629//654 665//654 647//654
f 631//655 666//655 601//655
f 667//656 631//656 40//656
f 662//657 625//657 668//657
f 655//658 669//658 625//658
f 621//659 639//659 670//659
f 644//660 652//660 671//660
f 647//661 665//661 672//661
f 672//662 630//662 647//662
f 666//663 657//663 601//663
f 615//664 630//664 673//664
f 673//665 674//665 632//665
f 673//666 632//666 615//666
f 603//667 662//667 658//667
f 660//668 650//668 605//668
f 652//669 638//669 675//669
f 664//670 644//670 671//670
f 664//671 676//671 645//671
f 628//672 654//672 663//672
f 632//673 38//673 623//673
f 623//674 38//674 40//674
f 39//675 667//675 40//675
f 634//676 648//676 677//676
f 650//677 37//677 36//677
f 661//678 35//678 678//678
f 652//679 675//679 679//679
f 652//680 679//680 671//680
f 676//681 664//681 671//681
f 676//682 653//682 645//682
f 653//683 680//683 681//683
f 653//684 681//684 665//684
f 665//685 682//685 672//685
f 625//686 669//686 668//686
f 655//687 659//687 683//687
f 659//688 684//688 683//688
f 618//689 649//689 660//689
f 659//690 636//690 684//690
f 37//691 650//691 685//691
f 35//692 37//692 678//692
f 651//693 621//693 686//693
f 670//694 639//694 663//694
f 679//695 687//695 671//695
f 676//696 680//696 653//696
f 674//697 38//697 632//697
f 633//698 658//698 688//698
f 655//699 683//699 669//699
f 656//700 634//700 677//700
f 689//701 650//701 660//701
f 661//702 690//702 638//702
f 621//703 670//703 686//703
f 681//704 680//704 665//704
f 691//705 666//705 631//705
f 673//706 692//706 674//706
f 39//707 693//707 667//707
f 694//708 648//708 633//708
f 684//709 636//709 695//709
f 685//710 650//710 689//710
f 651//711 686//711 695//711
f 675//712 687//712 679//712
f 665//713 680//713 682//713
f 672//714 696//714 673//714
f 672//715 673//715 630//715
f 693//716 691//716 667//716
f 691//717 631//717 667//717
f 694//718 633//718 688//718
f 669//719 697//719 668//719
f 698//720 37//720 685//720
f 636//721 651//721 695//721
f 678//722 690//722 661//722
f 638//723 690//723 675//723
f 699//724 676//724 671//724
f 670//725 663//725 700//725
f 699//726 680//726 676//726
f 680//727 701//727 682//727
f 702//728 657//728 666//728
f 662//729 668//729 703//729
f 694//730 677//730 648//730
f 704//731 656//731 677//731
f 683//732 684//732 705//732
f 678//733 37//733 698//733
f 671//734 687//734 706//734
f 706//735 699//735 671//735
f 654//736 700//736 663//736
f 657//737 707//737 654//737
f 692//738 41//738 674//738
f 708//739 662//739 703//739
f 708//740 658//740 662//740
f 688//741 658//741 708//741
f 688//742 709//742 694//742
f 710//743 649//743 704//743
f 704//744 649//744 656//744
f 660//745 649//745 710//745
f 711//746 678//746 698//746
f 678//747 711//747 690//747
f 675//748 690//748 712//748
f 687//749 675//749 712//749
f 670//750 713//750 686//750
f 699//751 706//751 714//751
f 701//752 680//752 699//752
f 654//753 707//753 700//753
f 44//754 682//754 701//754
f 44//755 672//755 682//755
f 41//756 38//756 674//756
f 715//757 698//757 685//757
f 706//758 687//758 712//758
f 700//759 713//759 670//759
f 673//760 716//760 692//760
f 693//761 717//761 691//761
f 689//762 660//762 710//762
f 685//763 689//763 718//763
f 712//764 690//764 719//764
f 699//765 714//765 701//765
f 714//766 44//766 701//766
f 657//767 720//767 707//767
f 702//768 720//768 657//768
f 44//769 696//769 672//769
f 673//770 696//770 716//770
f 702//771 666//771 691//771
f 669//772 721//772 697//772
f 722//773 704//773 677//773
f 669//774 683//774 705//774
f 718//775 689//775 710//775
f 698//776 715//776 711//776
f 690//777 711//777 723//777
f 690//778 723//778 724//778
f 41//779 693//779 39//779
f 708//780 703//780 725//780
f 668//781 697//781 703//781
f 697//782 721//782 726//782
f 727//783 710//783 704//783
f 728//784 705//784 684//784
f 719//785 690//785 724//785
f 719//786 729//786 712//786
f 712//787 729//787 706//787
f 714//788 706//788 729//788
f 700//789 730//789 713//789
f 703//790 697//790 731//790
f 732//791 688//791 708//791
f 732//792 709//792 688//792
f 733//793 734//793 694//793
f 733//794 694//794 709//794
f 734//795 677//795 694//795
f 722//796 677//796 735//796
f 669//797 705//797 721//797
f 684//798 695//798 736//798
f 715//799 737//799 711//799
f 714//800 729//800 42//800
f 707//801 730//801 700//801
f 716//802 696//802 44//802
f 716//803 738//803 692//803
f 739//804 702//804 691//804
f 697//805 726//805 731//805
f 677//806 734//806 735//806
f 685//807 718//807 715//807
f 695//808 686//808 740//808
f 42//809 44//809 714//809
f 738//810 41//810 692//810
f 739//811 691//811 717//811
f 728//812 684//812 741//812
f 742//813 711//813 737//813
f 723//814 711//814 743//814
f 719//815 724//815 744//815
f 719//816 744//816 729//816
f 745//817 717//817 693//817
f 732//818 746//818 709//818
f 733//819 709//819 746//819
f 721//820 705//820 728//820
f 684//821 736//821 741//821
f 711//822 742//822 743//822
f 736//823 695//823 747//823
f 723//824 748//824 724//824
f 686//825 713//825 740//825
f 44//826 43//826 716//826
f 739//827 720//827 702//827
f 725//828 703//828 749//828
f 731//829 749//829 703//829
f 732//830 708//830 725//830
f 750//831 735//831 734//831
f 722//832 727//832 704//832
f 718//833 751//833 715//833
f 752//834 729//834 744//834
f 729//835 753//835 42//835
f 45//836 693//836 41//836
f 717//837 754//837 739//837
f 755//838 725//838 749//838
f 725//839 755//839 732//839
f 720//840 730//840 707//840
f 739//841 756//841 720//841
f 45//842 757//842 693//842
f 757//843 745//843 693//843
f 735//844 758//844 722//844
f 710//845 759//845 718//845
f 759//846 751//846 718//846
f 728//847 741//847 760//847
f 715//848 751//848 761//848
f 737//849 715//849 761//849
f 740//850 747//850 695//850
f 724//851 748//851 744//851
f 730//852 49//852 713//852
f 753//853 43//853 42//853
f 41//854 738//854 45//854
f 745//855 754//855 717//855
f 750//856 734//856 733//856
f 758//857 735//857 750//857
f 722//858 758//858 727//858
f 741//859 736//859 760//859
f 742//860 737//860 761//860
f 743//861 748//861 723//861
f 713//862 49//862 740//862
f 716//863 43//863 738//863
f 757//864 754//864 745//864
f 732//865 755//865 762//865
f 732//866 762//866 746//866
f 763//867 733//867 746//867
f 763//868 750//868 733//868
f 759//869 710//869 727//869
f 747//870 740//870 48//870
f 752//871 753//871 729//871
f 753//872 764//872 43//872
f 720//873 765//873 730//873
f 720//874 756//874 765//874
f 766//875 756//875 739//875
f 46//876 45//876 738//876
f 749//877 731//877 767//877
f 768//878 755//878 749//878
f 769//879 758//879 750//879
f 760//880 736//880 770//880
f 771//881 748//881 743//881
f 748//882 771//882 772//882
f 740//883 49//883 48//883
f 748//884 772//884 744//884
f 752//885 764//885 753//885
f 766//886 773//886 756//886
f 754//887 774//887 739//887
f 763//888 746//888 762//888
f 775//889 721//889 728//889
f 728//890 760//890 775//890
f 751//891 776//891 761//891
f 770//892 736//892 747//892
f 752//893 744//893 772//893
f 730//894 777//894 49//894
f 765//895 777//895 730//895
f 47//896 757//896 45//896
f 774//897 766//897 739//897
f 778//898 726//898 779//898
f 726//899 721//899 779//899
f 780//900 751//900 759//900
f 751//901 780//901 776//901
f 776//902 742//902 761//902
f 43//903 764//903 781//903
f 43//904 782//904 738//904
f 782//905 46//905 738//905
f 757//906 774//906 754//906
f 768//907 749//907 767//907
f 762//908 755//908 783//908
f 731//909 778//909 784//909
f 785//910 750//910 763//910
f 726//911 778//911 731//911
f 779//912 721//912 775//912
f 727//913 786//913 759//913
f 775//914 760//914 787//914
f 747//915 788//915 770//915
f 772//916 789//916 752//916
f 781//917 782//917 43//917
f 766//918 790//918 773//918
f 763//919 762//919 791//919
f 750//920 785//920 792//920
f 769//921 750//921 792//921
f 793//922 759//922 786//922
f 742//923 776//923 794//923
f 743//924 742//924 794//924
f 795//925 47//925 46//925
f 47//926 53//926 757//926
f 767//927 731//927 784//927
f 727//928 758//928 769//928
f 760//929 770//929 787//929
f 743//930 796//930 771//930
f 771//931 796//931 797//931
f 747//932 48//932 788//932
f 771//933 797//933 772//933
f 752//934 798//934 764//934
f 795//935 53//935 47//935
f 765//936 756//936 773//936
f 782//937 795//937 46//937
f 53//938 52//938 757//938
f 52//939 774//939 757//939
f 774//940 790//940 766//940
f 783//941 791//941 762//941
f 799//942 785//942 763//942
f 800//943 780//943 759//943
f 800//944 759//944 793//944
f 743//945 794//945 801//945
f 50//946 49//946 777//946
f 752//947 789//947 798//947
f 764//948 802//948 781//948
f 802//949 782//949 781//949
f 783//950 755//950 768//950
f 786//951 727//951 803//951
f 743//952 801//952 796//952
f 770//953 788//953 804//953
f 48//954 50//954 788//954
f 772//955 805//955 789//955
f 765//956 806//956 777//956
f 798//957 807//957 764//957
f 764//958 807//958 802//958
f 52//959 790//959 774//959
f 783//960 768//960 808//960
f 767//961 784//961 809//961
f 799//962 763//962 810//962
f 784//963 778//963 811//963
f 776//964 780//964 812//964
f 775//965 787//965 813//965
f 776//966 812//966 794//966
f 788//967 50//967 814//967
f 805//968 772//968 797//968
f 805//969 798//969 789//969
f 815//970 795//970 782//970
f 795//971 51//971 53//971
f 773//972 816//972 765//972
f 809//973 768//973 767//973
f 810//974 763//974 791//974
f 769//975 792//975 817//975
f 803//976 727//976 769//976
f 780//977 800//977 818//977
f 796//978 819//978 797//978
f 805//979 797//979 820//979
f 802//980 821//980 782//980
f 768//973 809//973 808//973
f 800//981 793//981 822//981
f 813//982 779//982 775//982
f 796//983 801//983 819//983
f 806//984 50//984 777//984
f 821//985 815//985 782//985
f 823//986 795//986 815//986
f 824//987 790//987 52//987
f 810//988 791//988 783//988
f 769//989 817//989 803//989
f 822//990 793//990 786//990
f 813//991 825//991 779//991
f 780//992 818//992 812//992
f 770//993 804//993 826//993
f 788//994 814//994 804//994
f 805//995 827//995 798//995
f 765//996 828//996 806//996
f 51//997 824//997 52//997
f 816//998 829//998 765//998
f 830//999 831//999 790//999
f 831//1000 773//1000 790//1000
f 799//1001 810//1001 785//1001
f 792//1002 785//1002 832//1002
f 818//1003 800//1003 833//1003
f 787//1004 770//1004 826//1004
f 794//1005 812//1005 834//1005
f 801//1006 794//1006 834//1006
f 835//1007 797//1007 819//1007
f 797//1008 835//1008 820//1008
f 798//1009 827//1009 807//1009
f 836//1010 802//1010 807//1010
f 836//1011 837//1011 802//1011
f 829//1012 828//1012 765//1012
f 831//1013 816//1013 773//1013
f 808//1014 838//1014 839//1014
f 839//1015 783//1015 808//1015
f 792//1016 832//1016 817//1016
f 802//1017 837//1017 821//1017
f 838//1018 808//1018 809//1018
f 783//1019 839//1019 840//1019
f 784//1020 841//1020 809//1020
f 783//1021 840//1021 810//1021
f 842//1022 786//1022 803//1022
f 822//1023 786//1023 842//1023
f 813//1024 787//1024 843//1024
f 826//1025 844//1025 787//1025
f 801//1026 834//1026 819//1026
f 804//1027 845//1027 826//1027
f 806//1028 846//1028 50//1028
f 827//1029 847//1029 807//1029
f 823//1030 848//1030 795//1030
f 848//1031 51//1031 795//1031
f 832//1032 785//1032 810//1032
f 784//1033 811//1033 849//1033
f 800//1034 822//1034 850//1034
f 833//1035 812//1035 818//1035
f 851//1036 812//1036 833//1036
f 787//1037 844//1037 843//1037
f 804//1038 852//1038 845//1038
f 804//1039 814//1039 852//1039
f 814//1040 50//1040 846//1040
f 853//1041 815//1041 821//1041
f 853//1042 823//1042 815//1042
f 847//1043 854//1043 807//1043
f 854//1044 836//1044 807//1044
f 830//1045 790//1045 824//1045
f 779//1046 825//1046 778//1046
f 819//1047 834//1047 855//1047
f 835//1048 856//1048 820//1048
f 820//1049 856//1049 805//1049
f 848//1050 824//1050 51//1050
f 857//1051 831//1051 830//1051
f 849//1052 841//1052 784//1052
f 851//1053 834//1053 812//1053
f 858//1054 827//1054 805//1054
f 852//1055 814//1055 846//1055
f 837//1056 859//1056 821//1056
f 859//1057 853//1057 821//1057
f 806//1058 860//1058 846//1058
f 828//1059 860//1059 806//1059
f 861//1060 850//1060 822//1060
f 800//1061 850//1061 833//1061
f 825//1062 813//1062 61//1062
f 854//1063 837//1063 836//1063
f 848//1064 830//1064 824//1064
f 809//1065 841//1065 838//1065
f 862//1066 803//1066 817//1066
f 842//1067 803//1067 862//1067
f 813//1068 843//1068 863//1068
f 819//1069 855//1069 864//1069
f 826//1070 865//1070 844//1070
f 819//1071 864//1071 835//1071
f 826//1072 845//1072 865//1072
f 856//1073 835//1073 866//1073
f 856//1074 867//1074 805//1074
f 858//1075 805//1075 867//1075
f 827//1076 858//1076 847//1076
f 853//1077 848//1077 823//1077
f 858//1078 868//1078 847//1078
f 868//1079 854//1079 847//1079
f 831//1080 869//1080 816//1080
f 839//1081 838//1081 870//1081
f 839//1082 870//1082 840//1082
f 849//1083 811//1083 871//1083
f 61//1084 813//1084 863//1084
f 851//1085 55//1085 834//1085
f 854//1086 859//1086 837//1086
f 857//1087 869//1087 831//1087
f 872//1088 828//1088 829//1088
f 838//1089 873//1089 870//1089
f 841//1090 873//1090 838//1090
f 874//1091 850//1091 861//1091
f 778//1092 875//1092 811//1092
f 778//1093 876//1093 875//1093
f 825//1094 876//1094 778//1094
f 850//1095 874//1095 833//1095
f 833//1096 56//1096 851//1096
f 851//1097 56//1097 55//1097
f 834//1098 55//1098 54//1098
f 834//1099 54//1099 855//1099
f 843//1100 877//1100 863//1100
f 878//1101 879//1101 848//1101
f 872//1102 829//1102 816//1102
f 872//1103 860//1103 828//1103
f 840//1104 880//1104 810//1104
f 881//1105 862//1105 817//1105
f 817//1106 832//1106 881//1106
f 822//1107 842//1107 861//1107
f 833//1108 874//1108 56//1108
f 866//1109 867//1109 856//1109
f 845//1110 852//1110 58//1110
f 882//1111 859//1111 854//1111
f 879//1112 830//1112 848//1112
f 883//1113 870//1113 873//1113
f 840//1114 870//1114 880//1114
f 843//1115 844//1115 877//1115
f 865//1116 57//1116 844//1116
f 864//1117 884//1117 835//1117
f 867//1118 885//1118 858//1118
f 882//1119 886//1119 859//1119
f 887//1120 853//1120 859//1120
f 853//1121 878//1121 848//1121
f 888//1122 810//1122 880//1122
f 832//1123 810//1123 888//1123
f 841//1124 849//1124 889//1124
f 835//1125 884//1125 866//1125
f 845//1126 58//1126 57//1126
f 890//1127 867//1127 866//1127
f 858//1128 885//1128 868//1128
f 879//1129 857//1129 830//1129
f 869//1130 872//1130 816//1130
f 872//1131 891//1131 860//1131
f 892//1132 871//1132 811//1132
f 875//1133 892//1133 811//1133
f 825//1134 61//1134 876//1134
f 865//1135 845//1135 57//1135
f 893//1136 867//1136 890//1136
f 878//1137 853//1137 887//1137
f 879//1138 894//1138 857//1138
f 895//1139 852//1139 846//1139
f 841//1140 889//1140 896//1140
f 61//1141 863//1141 897//1141
f 56//1142 898//1142 54//1142
f 54//1143 899//1143 855//1143
f 855//1144 900//1144 864//1144
f 893//1145 885//1145 867//1145
f 886//1146 887//1146 859//1146
f 857//1147 894//1147 869//1147
f 901//1148 846//1148 860//1148
f 901//1149 895//1149 846//1149
f 902//1150 880//1150 870//1150
f 873//1151 903//1151 883//1151
f 873//1152 841//1152 903//1152
f 881//1153 832//1153 904//1153
f 861//1154 842//1154 905//1154
f 861//1155 906//1155 874//1155
f 907//1156 56//1156 874//1156
f 63//1157 876//1157 61//1157
f 864//1158 900//1158 908//1158
f 864//1159 908//1159 884//1159
f 884//1160 890//1160 866//1160
f 887//1161 909//1161 878//1161
f 868//1162 882//1162 854//1162
f 910//1163 872//1163 869//1163
f 870//1164 903//1164 902//1164
f 870//1165 883//1165 903//1165
f 841//1166 911//1166 903//1166
f 881//1167 842//1167 862//1167
f 889//1168 849//1168 912//1168
f 849//1169 871//1169 912//1169
f 876//1170 63//1170 913//1170
f 54//1171 898//1171 899//1171
f 863//1172 877//1172 897//1172
f 877//1173 914//1173 897//1173
f 899//1174 900//1174 855//1174
f 877//1175 844//1175 914//1175
f 844//1176 915//1176 914//1176
f 886//1177 916//1177 887//1177
f 917//1178 879//1178 878//1178
f 917//1179 894//1179 879//1179
f 58//1180 852//1180 895//1180
f 872//1181 918//1181 891//1181
f 891//1182 901//1182 860//1182
f 911//1183 841//1183 896//1183
f 832//1184 888//1184 904//1184
f 842//1185 881//1185 905//1185
f 844//1186 57//1186 915//1186
f 66//1187 893//1187 890//1187
f 916//1188 909//1188 887//1188
f 885//1189 65//1189 868//1189
f 906//1190 861//1190 905//1190
f 907//1191 874//1191 906//1191
f 876//1192 913//1192 875//1192
f 56//1193 907//1193 898//1193
f 61//1194 897//1194 919//1194
f 882//1195 920//1195 886//1195
f 920//1196 916//1196 886//1196
f 893//1197 65//1197 885//1197
f 65//1198 882//1198 868//1198
f 921//1199 910//1199 869//1199
f 895//1200 922//1200 58//1200
f 904//1201 888//1201 923//1201
f 889//1202 912//1202 896//1202
f 871//1203 892//1203 912//1203
f 919//1204 62//1204 61//1204
f 899//1205 924//1205 900//1205
f 884//1206 925//1206 890//1206
f 57//1207 60//1207 915//1207
f 68//1208 882//1208 65//1208
f 922//1209 59//1209 58//1209
f 910//1210 918//1210 872//1210
f 888//1211 880//1211 923//1211
f 898//1212 926//1212 899//1212
f 897//1213 914//1213 919//1213
f 908//1214 900//1214 927//1214
f 915//1215 928//1215 914//1215
f 908//1216 927//1216 884//1216
f 925//1217 66//1217 890//1217
f 909//1218 917//1218 878//1218
f 921//1219 869//1219 894//1219
f 880//1220 902//1220 923//1220
f 904//1221 929//1221 881//1221
f 930//1222 906//1222 905//1222
f 898//1223 931//1223 926//1223
f 914//1224 932//1224 919//1224
f 917//1225 933//1225 894//1225
f 68//1226 920//1226 882//1226
f 59//1227 934//1227 60//1227
f 935//1228 936//1228 902//1228
f 912//1229 892//1229 937//1229
f 875//1230 913//1230 892//1230
f 898//1231 907//1231 931//1231
f 927//1232 925//1232 884//1232
f 921//1233 938//1233 910//1233
f 891//1234 918//1234 939//1234
f 922//1235 895//1235 940//1235
f 901//1236 940//1236 895//1236
f 904//1237 923//1237 929//1237
f 911//1238 896//1238 941//1238
f 881//1239 929//1239 905//1239
f 906//1240 942//1240 907//1240
f 907//1241 943//1241 931//1241
f 924//1242 899//1242 944//1242
f 924//1243 944//1243 945//1243
f 900//1244 924//1244 927//1244
f 914//1245 928//1245 946//1245
f 920//1246 947//1246 916//1246
f 909//1247 916//1247 947//1247
f 948//1248 917//1248 909//1248
f 915//1249 60//1249 928//1249
f 66//1250 65//1250 893//1250
f 933//1251 938//1251 894//1251
f 68//1252 65//1252 69//1252
f 910//1253 949//1253 918//1253
f 922//1254 934//1254 59//1254
f 902//1255 936//1255 923//1255
f 903//1256 935//1256 902//1256
f 929//1257 930//1257 905//1257
f 907//1258 942//1258 943//1258
f 899//1259 926//1259 944//1259
f 932//1260 914//1260 946//1260
f 927//1261 950//1261 925//1261
f 950//1262 64//1262 66//1262
f 950//1263 66//1263 925//1263
f 920//1264 68//1264 67//1264
f 894//1265 938//1265 921//1265
f 939//1266 901//1266 891//1266
f 951//1267 936//1267 935//1267
f 941//1268 935//1268 903//1268
f 911//1269 941//1269 903//1269
f 930//1270 942//1270 906//1270
f 942//1271 952//1271 943//1271
f 63//1272 953//1272 913//1272
f 924//1273 954//1273 927//1273
f 67//1274 955//1274 920//1274
f 956//1275 933//1275 917//1275
f 64//1276 69//1276 65//1276
f 955//1277 947//1277 920//1277
f 909//1278 957//1278 948//1278
f 938//1279 949//1279 910//1279
f 949//1280 958//1280 918//1280
f 959//1281 923//1281 936//1281
f 896//1282 912//1282 960//1282
f 912//1283 937//1283 960//1283
f 961//1284 892//1284 913//1284
f 913//1285 953//1285 962//1285
f 62//1286 919//1286 71//1286
f 946//1287 963//1287 932//1287
f 927//1288 954//1288 950//1288
f 928//1289 73//1289 946//1289
f 957//1290 909//1290 947//1290
f 928//1291 60//1291 73//1291
f 964//1292 934//1292 922//1292
f 939//1293 965//1293 901//1293
f 922//1294 940//1294 966//1294
f 959//1295 936//1295 951//1295
f 951//1296 935//1296 967//1296
f 896//1297 960//1297 968//1297
f 961//1298 937//1298 892//1298
f 931//1299 943//1299 969//1299
f 919//1300 932//1300 71//1300
f 950//1301 970//1301 64//1301
f 948//1302 956//1302 917//1302
f 956//1303 971//1303 933//1303
f 933//1304 972//1304 938//1304
f 941//1305 896//1305 968//1305
f 929//1306 973//1306 930//1306
f 913//1307 962//1307 961//1307
f 926//1308 931//1308 969//1308
f 70//1309 63//1309 62//1309
f 945//1310 954//1310 924//1310
f 918//1311 958//1311 939//1311
f 974//1312 959//1312 951//1312
f 975//1313 923//1313 959//1313
f 929//1314 923//1314 975//1314
f 942//1315 930//1315 952//1315
f 952//1316 976//1316 943//1316
f 71//1317 70//1317 62//1317
f 944//1318 926//1318 76//1318
f 945//1319 977//1319 954//1319
f 963//1320 946//1320 978//1320
f 64//1321 979//1321 69//1321
f 979//1322 67//1322 69//1322
f 938//1323 972//1323 949//1323
f 60//1324 980//1324 73//1324
f 958//1325 981//1325 939//1325
f 60//1326 934//1326 980//1326
f 901//1327 965//1327 940//1327
f 964//1328 922//1328 966//1328
f 967//1329 974//1329 951//1329
f 982//1330 967//1330 935//1330
f 941//1331 982//1331 935//1331
f 975//1332 973//1332 929//1332
f 930//1333 983//1333 952//1333
f 937//1334 984//1334 960//1334
f 926//1335 969//1335 76//1335
f 76//1336 985//1336 944//1336
f 944//1337 985//1337 945//1337
f 71//1338 932//1338 963//1338
f 971//1339 972//1339 933//1339
f 978//1340 946//1340 73//1340
f 934//1341 964//1341 980//1341
f 982//1342 941//1342 968//1342
f 969//1343 943//1343 77//1343
f 954//1344 970//1344 950//1344
f 979//1345 955//1345 67//1345
f 986//1346 949//1346 972//1346
f 981//1347 965//1347 939//1347
f 987//1348 959//1348 974//1348
f 930//1349 973//1349 83//1349
f 943//1350 976//1350 988//1350
f 953//1351 63//1351 70//1351
f 71//1352 963//1352 72//1352
f 977//1353 945//1353 985//1353
f 977//1354 989//1354 954//1354
f 940//1355 990//1355 966//1355
f 991//1356 987//1356 974//1356
f 974//1357 967//1357 992//1357
f 930//1358 83//1358 983//1358
f 976//1359 952//1359 983//1359
f 954//1360 993//1360 970//1360
f 948//1361 994//1361 956//1361
f 947//1362 995//1362 957//1362
f 995//1363 996//1363 957//1363
f 957//1364 996//1364 948//1364
f 949//1365 986//1365 958//1365
f 978//1366 73//1366 75//1366
f 980//1367 964//1367 997//1367
f 964//1368 966//1368 998//1368
f 999//1369 973//1369 975//1369
f 988//1370 77//1370 943//1370
f 70//1371 72//1371 1000//1371
f 985//1372 1001//1372 977//1372
f 954//1373 989//1373 993//1373
f 1002//1374 64//1374 970//1374
f 979//1375 1003//1375 955//1375
f 1004//1376 971//1376 956//1376
f 1005//1377 995//1377 947//1377
f 1006//1378 986//1378 972//1378
f 990//1379 998//1379 966//1379
f 959//1380 987//1380 1007//1380
f 959//1381 1008//1381 975//1381
f 1009//1382 967//1382 982//1382
f 83//1383 973//1383 999//1383
f 984//1384 937//1384 1010//1384
f 937//1385 961//1385 1010//1385
f 993//1386 1002//1386 970//1386
f 1002//1387 979//1387 64//1387
f 1005//1388 947//1388 955//1388
f 996//1389 994//1389 948//1389
f 965//1390 990//1390 940//1390
f 959//1391 1007//1391 1008//1391
f 969//1392 77//1392 76//1392
f 962//1393 953//1393 1000//1393
f 953//1394 70//1394 1000//1394
f 963//1395 978//1395 1011//1395
f 81//1396 993//1396 989//1396
f 972//1397 971//1397 1006//1397
f 986//1398 1012//1398 958//1398
f 74//1399 73//1399 980//1399
f 991//1400 974//1400 1013//1400
f 999//1401 84//1401 83//1401
f 1014//1402 968//1402 960//1402
f 985//1403 76//1403 1015//1403
f 977//1404 1001//1404 989//1404
f 993//1405 81//1405 1002//1405
f 978//1406 1016//1406 1011//1406
f 1003//1407 1005//1407 955//1407
f 994//1408 1004//1408 956//1408
f 1016//1409 978//1409 75//1409
f 986//1410 1006//1410 1012//1410
f 1017//1411 980//1411 997//1411
f 964//1412 998//1412 1018//1412
f 997//1413 964//1413 1018//1413
f 990//1414 1018//1414 998//1414
f 1007//1415 987//1415 1019//1415
f 974//1416 992//1416 1013//1416
f 975//1417 1008//1417 999//1417
f 1009//1418 982//1418 1020//1418
f 982//1419 968//1419 1020//1419
f 961//1420 1021//1420 1010//1420
f 962//1421 1000//1421 1022//1421
f 963//1422 1023//1422 72//1422
f 1011//1423 1023//1423 963//1423
f 1003//1424 979//1424 1005//1424
f 994//1425 1024//1425 1004//1425
f 1025//1426 994//1426 996//1426
f 1017//1427 74//1427 980//1427
f 1009//1428 992//1428 967//1428
f 84//1429 999//1429 1008//1429
f 1014//1430 1020//1430 968//1430
f 960//1431 984//1431 1026//1431
f 1027//1432 72//1432 1023//1432
f 1028//1433 996//1433 995//1433
f 971//1434 1029//1434 1006//1434
f 75//1435 74//1435 1030//1435
f 1031//1436 990//1436 965//1436
f 987//1437 991//1437 1019//1437
f 983//1438 83//1438 82//1438
f 1026//1439 984//1439 1010//1439
f 961//1440 962//1440 1032//1440
f 1000//1441 72//1441 1027//1441
f 1001//1442 985//1442 1033//1442
f 1001//1443 1034//1443 989//1443
f 989//1444 1035//1444 81//1444
f 1004//1445 1036//1445 971//1445
f 1028//1446 1025//1446 996//1446
f 1037//1447 994//1447 1025//1447
f 981//1448 1038//1448 965//1448
f 1017//1449 997//1449 1039//1449
f 997//1450 1018//1450 1039//1450
f 1031//1451 1018//1451 990//1451
f 976//1452 983//1452 1040//1452
f 961//1453 1032//1453 1021//1453
f 77//1454 988//1454 85//1454
f 962//1455 1022//1455 1041//1455
f 76//1456 78//1456 1015//1456
f 1000//1457 1027//1457 1042//1457
f 81//1458 80//1458 1002//1458
f 1002//1459 1043//1459 979//1459
f 979//1460 1043//1460 1005//1460
f 1024//1461 1036//1461 1004//1461
f 1044//1462 995//1462 1005//1462
f 958//1463 1012//1463 981//1463
f 1008//1464 1007//1464 1045//1464
f 1009//1465 1046//1465 992//1465
f 1047//1466 84//1466 1008//1466
f 1014//1467 960//1467 1026//1467
f 985//1468 1015//1468 1033//1468
f 1027//1469 1023//1469 1048//1469
f 1034//1470 1035//1470 989//1470
f 1035//1471 79//1471 81//1471
f 1002//1472 80//1472 1043//1472
f 1049//1473 1036//1473 1024//1473
f 995//1474 1050//1474 1028//1474
f 1037//1475 1024//1475 994//1475
f 1050//1476 1025//1476 1028//1476
f 1019//1477 991//1477 1013//1477
f 1008//1478 1045//1478 1047//1478
f 1020//1479 1046//1479 1009//1479
f 983//1480 82//1480 1040//1480
f 1026//1481 1010//1481 1051//1481
f 77//1482 85//1482 78//1482
f 1041//1483 1032//1483 962//1483
f 1036//1484 1029//1484 971//1484
f 1050//1485 1037//1485 1025//1485
f 1016//1486 1052//1486 1011//1486
f 1052//1487 1016//1487 1053//1487
f 1029//1488 1054//1488 1006//1488
f 1006//1489 1054//1489 1012//1489
f 1016//1490 75//1490 1053//1490
f 75//1491 1030//1491 1053//1491
f 1045//1492 1007//1492 1055//1492
f 88//1493 988//1493 976//1493
f 1023//1494 1011//1494 1056//1494
f 1043//1495 1044//1495 1005//1495
f 1044//1496 1050//1496 995//1496
f 1029//1497 1057//1497 1054//1497
f 981//1498 1058//1498 1038//1498
f 1038//1499 1059//1499 965//1499
f 1017//1500 1060//1500 74//1500
f 965//1501 1059//1501 1031//1501
f 1061//1502 1039//1502 1018//1502
f 1007//1503 1019//1503 1055//1503
f 992//1504 1062//1504 1013//1504
f 992//1505 1046//1505 1063//1505
f 1014//1506 1064//1506 1020//1506
f 88//1507 976//1507 1040//1507
f 988//1508 88//1508 85//1508
f 1015//1509 78//1509 1065//1509
f 1042//1510 1027//1510 1048//1510
f 1066//1511 1015//1511 93//1511
f 1033//1512 1015//1512 1066//1512
f 1033//1513 92//1513 1001//1513
f 92//1514 1034//1514 1001//1514
f 1036//1515 1049//1515 1067//1515
f 1068//1516 1044//1516 1043//1516
f 1069//1517 1024//1517 1037//1517
f 1057//1518 1029//1518 1036//1518
f 1011//1519 1052//1519 1053//1519
f 74//1520 1070//1520 1030//1520
f 1070//1521 74//1521 1060//1521
f 1018//1522 1031//1522 1061//1522
f 992//1523 1063//1523 1062//1523
f 1014//1524 1026//1524 1064//1524
f 1010//1525 1021//1525 1051//1525
f 1015//1526 1065//1526 93//1526
f 1068//1527 1071//1527 1044//1527
f 1067//1528 1057//1528 1036//1528
f 1011//1529 1053//1529 1072//1529
f 1017//1530 1073//1530 1060//1530
f 1039//1531 1073//1531 1017//1531
f 1055//1532 1019//1532 1074//1532
f 1045//1533 1055//1533 1075//1533
f 1000//1534 1042//1534 1022//1534
f 1034//1535 79//1535 1035//1535
f 1076//1536 1049//1536 1024//1536
f 1044//1537 1071//1537 1050//1537
f 1011//1538 1072//1538 1056//1538
f 1050//1539 1077//1539 1037//1539
f 1053//1540 1030//1540 1078//1540
f 1012//1541 1079//1541 981//1541
f 981//1542 1079//1542 1058//1542
f 1019//1543 1013//1543 1080//1543
f 1062//1544 1080//1544 1013//1544
f 84//1545 1047//1545 94//1545
f 84//1546 1081//1546 82//1546
f 1026//1547 1051//1547 1082//1547
f 78//1548 85//1548 87//1548
f 1083//1549 78//1549 87//1549
f 1065//1550 78//1550 1083//1550
f 1048//1551 1023//1551 1084//1551
f 1066//1552 92//1552 1033//1552
f 1049//1553 1076//1553 1067//1553
f 1085//1554 1071//1554 1068//1554
f 1071//1555 1085//1555 1050//1555
f 1069//1556 1086//1556 1024//1556
f 1077//1557 1069//1557 1037//1557
f 1078//1558 1072//1558 1053//1558
f 1059//1559 1087//1559 1031//1559
f 1061//1560 1073//1560 1039//1560
f 1080//1561 1074//1561 1019//1561
f 1020//1562 1064//1562 1088//1562
f 1089//1563 1065//1563 1083//1563
f 1042//1564 1048//1564 1084//1564
f 1078//1565 1030//1565 1090//1565
f 1087//1566 1061//1566 1031//1566
f 1091//1567 1073//1567 1061//1567
f 1047//1568 1045//1568 95//1568
f 93//1569 1065//1569 1089//1569
f 79//1570 1092//1570 80//1570
f 80//1571 1092//1571 1043//1571
f 1043//1572 1093//1572 1068//1572
f 1094//1573 1023//1573 1056//1573
f 1086//1574 1076//1574 1024//1574
f 1057//1575 1095//1575 1054//1575
f 1054//1576 1079//1576 1012//1576
f 1030//1577 1070//1577 1090//1577
f 1038//1578 1096//1578 1059//1578
f 1087//1579 1091//1579 1061//1579
f 1075//1580 1055//1580 1097//1580
f 1045//1581 1075//1581 95//1581
f 94//1582 1081//1582 84//1582
f 1063//1583 1098//1583 1062//1583
f 82//1584 1081//1584 89//1584
f 1046//1585 1020//1585 1088//1585
f 1064//1586 1026//1586 1099//1586
f 90//1587 85//1587 88//1587
f 1032//1588 1100//1588 1021//1588
f 1032//1589 1041//1589 1100//1589
f 1041//1590 1022//1590 1100//1590
f 1042//1591 1101//1591 1022//1591
f 1084//1592 1023//1592 1102//1592
f 1094//1593 1102//1593 1023//1593
f 1086//1594 1103//1594 1076//1594
f 1068//1595 1104//1595 1085//1595
f 1056//1596 1072//1596 1105//1596
f 1054//1597 1095//1597 1079//1597
f 1106//1598 1038//1598 1058//1598
f 1073//1599 1107//1599 1060//1599
f 1055//1600 1074//1600 1108//1600
f 1075//1601 1109//1601 95//1601
f 1046//1602 1088//1602 1063//1602
f 1099//1603 1088//1603 1064//1603
f 1082//1604 1051//1604 1110//1604
f 1111//1605 79//1605 1034//1605
f 1043//1606 1092//1606 1093//1606
f 1112//1607 1076//1607 1103//1607
f 1067//1608 1113//1608 1057//1608
f 1085//1609 1077//1609 1050//1609
f 1070//1610 1060//1610 1090//1610
f 1097//1611 1055//1611 1108//1611
f 1097//1612 1109//1612 1075//1612
f 94//1613 1047//1613 95//1613
f 82//1614 89//1614 1040//1614
f 1110//1615 1051//1615 1021//1615
f 1101//1616 1042//1616 1114//1616
f 1042//1617 1084//1617 1114//1617
f 1115//1618 93//1618 1089//1618
f 93//1619 92//1619 1066//1619
f 91//1620 1034//1620 92//1620
f 1111//1621 1092//1621 79//1621
f 1093//1622 1104//1622 1068//1622
f 1069//1623 1103//1623 1086//1623
f 1076//1624 1113//1624 1067//1624
f 1113//1625 1116//1625 1057//1625
f 1057//1626 1116//1626 1095//1626
f 1078//1627 1105//1627 1072//1627
f 1096//1628 1117//1628 1059//1628
f 1074//1629 1080//1629 1108//1629
f 1063//1630 1088//1630 1098//1630
f 1026//1631 1118//1631 1119//1631
f 1026//1632 1082//1632 1118//1632
f 87//1633 86//1633 1120//1633
f 1021//1634 1100//1634 1110//1634
f 1100//1635 1022//1635 1121//1635
f 91//1636 1111//1636 1034//1636
f 1094//1637 1056//1637 1105//1637
f 1079//1638 1095//1638 1122//1638
f 1079//1639 1106//1639 1058//1639
f 1038//1640 1106//1640 1096//1640
f 1090//1641 1060//1641 1107//1641
f 1059//1642 1117//1642 1087//1642
f 1073//1643 1123//1643 1107//1643
f 1123//1644 1073//1644 1091//1644
f 88//1645 1040//1645 89//1645
f 1115//1646 1089//1646 1083//1646
f 1084//1647 1124//1647 1114//1647
f 1115//1648 91//1648 93//1648
f 1102//1649 1125//1649 1084//1649
f 1112//1650 1113//1650 1076//1650
f 1126//1651 1069//1651 1077//1651
f 1105//1652 1078//1652 1127//1652
f 1078//1653 1090//1653 1127//1653
f 1099//1654 1026//1654 1128//1654
f 1026//1655 1119//1655 1128//1655
f 85//1656 90//1656 86//1656
f 1110//1657 1118//1657 1082//1657
f 87//1658 1120//1658 1083//1658
f 1083//1659 1129//1659 1115//1659
f 1092//1660 1130//1660 1093//1660
f 1102//1661 1094//1661 1131//1661
f 1126//1662 1103//1662 1069//1662
f 1085//1663 1132//1663 1077//1663
f 1116//1664 1133//1664 1095//1664
f 1106//1665 1134//1665 1096//1665
f 1096//1666 1135//1666 1117//1666
f 1107//1667 1136//1667 1090//1667
f 1137//1668 1097//1668 1108//1668
f 1108//1669 1080//1669 1137//1669
f 1080//1670 1062//1670 1138//1670
f 1100//1671 1139//1671 1110//1671
f 1121//1672 1139//1672 1100//1672
f 1101//1673 1121//1673 1022//1673
f 1129//1674 91//1674 1115//1674
f 1102//1675 1131//1675 1125//1675
f 1130//1676 1104//1676 1093//1676
f 1132//1677 1126//1677 1077//1677
f 1105//1678 1127//1678 1140//1678
f 1079//1679 1122//1679 1106//1679
f 1134//1680 1135//1680 1096//1680
f 1117//1681 1141//1681 1087//1681
f 1109//1682 1097//1682 97//1682
f 95//1683 1109//1683 97//1683
f 1081//1684 1142//1684 89//1684
f 1088//1685 1099//1685 1143//1685
f 1125//1686 1124//1686 1084//1686
f 1104//1687 1144//1687 1085//1687
f 1144//1688 1132//1688 1085//1688
f 1105//1689 1140//1689 1145//1689
f 1120//1690 1146//1690 1083//1690
f 91//1691 1147//1691 1148//1691
f 1148//1692 1111//1692 91//1692
f 1130//1693 1149//1693 1104//1693
f 1104//1694 1150//1694 1144//1694
f 1126//1695 1151//1695 1103//1695
f 1152//1696 1094//1696 1105//1696
f 1152//1697 1105//1697 1145//1697
f 1141//1698 1153//1698 1087//1698
f 1153//1699 1091//1699 1087//1699
f 1097//1700 1154//1700 97//1700
f 1080//1701 1138//1701 1137//1701
f 1155//1702 1138//1702 1062//1702
f 1088//1703 1143//1703 1156//1703
f 1143//1704 1099//1704 1157//1704
f 1129//1705 1083//1705 1146//1705
f 1121//1706 1101//1706 1114//1706
f 1158//1707 1130//1707 1092//1707
f 1159//1708 1149//1708 1130//1708
f 1151//1709 1112//1709 1103//1709
f 1131//1710 1094//1710 1152//1710
f 1113//1711 1160//1711 1116//1711
f 1133//1712 1122//1712 1095//1712
f 100//1713 1106//1713 1122//1713
f 1081//1714 94//1714 96//1714
f 1088//1715 1156//1715 1098//1715
f 1157//1716 1099//1716 1128//1716
f 1110//1717 1161//1717 1118//1717
f 1162//1718 91//1718 1129//1718
f 1149//1719 1150//1719 1104//1719
f 1151//1720 1126//1720 1163//1720
f 1163//1721 1126//1721 1132//1721
f 100//1722 1134//1722 1106//1722
f 1135//1723 1164//1723 1117//1723
f 1165//1724 1107//1724 1123//1724
f 1165//1725 1136//1725 1107//1725
f 1153//1726 1123//1726 1091//1726
f 1153//1727 1165//1727 1123//1727
f 1154//1728 1097//1728 1166//1728
f 1166//1729 1097//1729 1137//1729
f 97//1730 1167//1730 96//1730
f 1137//1731 1138//1731 1168//1731
f 1120//1732 1169//1732 1146//1732
f 1161//1733 1110//1733 1170//1733
f 1110//1734 1139//1734 1170//1734
f 1121//1735 1114//1735 1171//1735
f 1124//1736 1172//1736 1114//1736
f 1111//1737 1158//1737 1092//1737
f 1144//1738 1163//1738 1132//1738
f 1134//1739 1164//1739 1135//1739
f 1127//1740 1090//1740 1173//1740
f 1117//1741 1164//1741 1141//1741
f 1090//1742 1136//1742 1174//1742
f 1143//1743 1175//1743 1156//1743
f 1176//1744 1129//1744 1146//1744
f 1162//1745 1147//1745 91//1745
f 1158//1746 1177//1746 1130//1746
f 1130//1747 1177//1747 1159//1747
f 1151//1748 1178//1748 1112//1748
f 1112//1749 1178//1749 1113//1749
f 1113//1750 1178//1750 1179//1750
f 1116//1751 1160//1751 1180//1751
f 1145//1752 1181//1752 1152//1752
f 1180//1753 1133//1753 1116//1753
f 1122//1754 1182//1754 100//1754
f 1134//1755 1183//1755 1164//1755
f 1174//1756 1173//1756 1090//1756
f 1154//1757 1184//1757 97//1757
f 1137//1758 1168//1758 1166//1758
f 1167//1759 1185//1759 96//1759
f 89//1760 1142//1760 1186//1760
f 1098//1761 1155//1761 1062//1761
f 1187//1762 1171//1762 1114//1762
f 1148//1763 1158//1763 1111//1763
f 1131//1764 1188//1764 1125//1764
f 1150//1765 1189//1765 1144//1765
f 1160//1766 1113//1766 1179//1766
f 1127//1767 1190//1767 1140//1767
f 1191//1768 1153//1768 1141//1768
f 1165//1769 106//1769 1136//1769
f 1184//1770 1192//1770 97//1770
f 1192//1771 1193//1771 1167//1771
f 97//1772 1192//1772 1167//1772
f 1193//1773 1185//1773 1167//1773
f 1081//1774 96//1774 1142//1774
f 1155//1775 1194//1775 1138//1775
f 89//1776 1186//1776 102//1776
f 1171//1777 1139//1777 1121//1777
f 1124//1778 1125//1778 1172//1778
f 1133//1779 1182//1779 1122//1779
f 1181//1780 1145//1780 1140//1780
f 1134//1781 100//1781 99//1781
f 1134//1782 99//1782 1183//1782
f 1127//1783 1173//1783 1190//1783
f 1184//1784 1154//1784 1195//1784
f 1154//1785 1166//1785 1195//1785
f 1138//1786 1194//1786 1168//1786
f 1155//1787 1196//1787 1194//1787
f 102//1788 90//1788 89//1788
f 1156//1789 1155//1789 1098//1789
f 90//1790 101//1790 86//1790
f 1197//1791 1143//1791 1157//1791
f 1118//1792 1198//1792 1119//1792
f 1170//1793 1139//1793 1171//1793
f 1176//1794 1162//1794 1129//1794
f 1199//1795 1188//1795 1131//1795
f 1189//1796 1163//1796 1144//1796
f 1199//1797 1131//1797 1152//1797
f 1179//1798 1200//1798 1160//1798
f 1201//1799 1153//1799 1191//1799
f 1193//1800 1192//1800 1202//1800
f 1185//1801 1193//1801 1202//1801
f 1185//1802 1202//1802 1203//1802
f 96//1803 1185//1803 1203//1803
f 1142//1804 96//1804 1204//1804
f 1128//1805 1205//1805 1157//1805
f 1161//1806 1198//1806 1118//1806
f 1146//1807 1169//1807 1206//1807
f 1207//1808 1176//1808 1146//1808
f 1114//1809 1172//1809 1187//1809
f 1208//1810 1158//1810 1148//1810
f 1125//1811 1188//1811 1172//1811
f 1150//1812 1149//1812 1189//1812
f 1209//1813 1151//1813 1163//1813
f 1210//1814 1209//1814 1163//1814
f 1199//1815 1152//1815 1211//1815
f 1211//1816 1152//1816 1181//1816
f 1180//1817 1182//1817 1133//1817
f 1181//1818 1140//1818 1212//1818
f 1212//1819 1140//1819 1190//1819
f 1173//1820 105//1820 1190//1820
f 1174//1821 105//1821 1173//1821
f 106//1822 1174//1822 1136//1822
f 1178//1823 1213//1823 1179//1823
f 1189//1824 1210//1824 1163//1824
f 1200//1825 1180//1825 1160//1825
f 1182//1826 1214//1826 100//1826
f 1215//1827 1191//1827 1141//1827
f 106//1828 105//1828 1174//1828
f 1153//1829 1201//1829 1216//1829
f 1153//1830 1216//1830 1165//1830
f 1217//1831 1192//1831 1184//1831
f 1192//1832 1217//1832 1218//1832
f 1192//1833 1218//1833 1202//1833
f 1195//1834 1166//1834 1219//1834
f 1220//1835 1186//1835 1142//1835
f 90//1836 102//1836 101//1836
f 1197//1837 1175//1837 1143//1837
f 1157//1838 1205//1838 1197//1838
f 1119//1839 1205//1839 1128//1839
f 1171//1840 1221//1840 1170//1840
f 1176//1841 1207//1841 1162//1841
f 1147//1842 1222//1842 1223//1842
f 1223//1843 1148//1843 1147//1843
f 1164//1844 1183//1844 1224//1844
f 105//1845 1225//1845 1190//1845
f 1141//1846 1164//1846 1215//1846
f 1202//1847 1226//1847 1203//1847
f 96//1848 1203//1848 1204//1848
f 1146//1849 1206//1849 1207//1849
f 1187//1850 1221//1850 1171//1850
f 1162//1851 1207//1851 1147//1851
f 1223//1852 1208//1852 1148//1852
f 1208//1853 1227//1853 1158//1853
f 1227//1854 1177//1854 1158//1854
f 1177//1855 1227//1855 1159//1855
f 1188//1856 1228//1856 1172//1856
f 1159//1857 107//1857 1149//1857
f 1179//1858 1213//1858 1229//1858
f 1182//1859 1180//1859 1230//1859
f 1182//1860 1230//1860 1214//1860
f 1214//1861 98//1861 100//1861
f 1225//1862 1212//1862 1190//1862
f 1191//1863 1215//1863 1231//1863
f 1191//1864 1232//1864 1201//1864
f 1203//1865 1233//1865 1204//1865
f 1194//1866 1234//1866 1168//1866
f 1204//1867 1220//1867 1142//1867
f 1235//1868 1155//1868 1156//1868
f 1120//1869 86//1869 1236//1869
f 1147//1870 1237//1870 1222//1870
f 1238//1871 1213//1871 1178//1871
f 1149//1872 107//1872 1189//1872
f 1239//1873 1188//1873 1199//1873
f 1179//1874 1229//1874 1200//1874
f 1211//1875 1181//1875 1212//1875
f 99//1876 1240//1876 1183//1876
f 1224//1877 1215//1877 1164//1877
f 1231//1878 1232//1878 1191//1878
f 1241//1879 1216//1879 1201//1879
f 1184//1880 1195//1880 1242//1880
f 1203//1881 1226//1881 1243//1881
f 1186//1882 1220//1882 102//1882
f 103//1883 102//1883 1220//1883
f 1155//1884 1235//1884 1196//1884
f 1175//1885 1197//1885 1244//1885
f 1120//1886 1236//1886 1169//1886
f 1198//1887 1245//1887 1119//1887
f 1206//1888 1169//1888 1246//1888
f 1161//1889 1170//1889 1198//1889
f 1238//1890 1178//1890 1151//1890
f 1188//1891 1239//1891 1228//1891
f 1247//1892 1199//1892 1211//1892
f 98//1893 1240//1893 99//1893
f 1212//1894 1225//1894 1248//1894
f 1240//1895 1249//1895 1183//1895
f 1232//1896 1250//1896 1201//1896
f 1250//1897 1241//1897 1201//1897
f 104//1898 1225//1898 105//1898
f 1165//1899 1251//1899 106//1899
f 1217//1900 1184//1900 1242//1900
f 1166//1901 1168//1901 1219//1901
f 1175//1902 1235//1902 1156//1902
f 86//1903 101//1903 1236//1903
f 1119//1904 1245//1904 1205//1904
f 1172//1905 1228//1905 1187//1905
f 1227//1906 107//1906 1159//1906
f 1247//1907 1239//1907 1199//1907
f 1211//1908 1212//1908 1248//1908
f 1249//1909 1224//1909 1183//1909
f 1215//1910 1224//1910 1252//1910
f 1252//1911 1231//1911 1215//1911
f 1251//1912 104//1912 106//1912
f 1253//1913 1226//1913 1202//1913
f 1218//1914 1253//1914 1202//1914
f 1233//1915 1203//1915 1243//1915
f 1246//1916 1254//1916 1206//1916
f 1206//1917 1254//1917 1207//1917
f 1207//1918 1255//1918 1147//1918
f 1222//1919 1237//1919 1223//1919
f 1209//1920 1210//1920 1189//1920
f 1213//1921 1256//1921 1257//1921
f 1213//1922 1257//1922 1229//1922
f 1200//1923 1258//1923 1180//1923
f 104//1924 1248//1924 1225//1924
f 1259//1925 1232//1925 1231//1925
f 1241//1926 1251//1926 1216//1926
f 1216//1927 1251//1927 1165//1927
f 1195//1928 1219//1928 1242//1928
f 1194//1929 1260//1929 1234//1929
f 1196//1930 1261//1930 1194//1930
f 1175//1931 1262//1931 1235//1931
f 1263//1932 1197//1932 1205//1932
f 1170//1933 1264//1933 1198//1933
f 1255//1934 1237//1934 1147//1934
f 1221//1935 1187//1935 1265//1935
f 1227//1936 1208//1936 1266//1936
f 1228//1937 1267//1937 1187//1937
f 1268//1938 1238//1938 1151//1938
f 1268//1939 1151//1939 1209//1939
f 107//1940 1269//1940 1189//1940
f 1180//1941 1258//1941 1230//1941
f 1248//1942 1247//1942 1211//1942
f 1240//1943 1270//1943 1249//1943
f 1224//1944 1271//1944 1272//1944
f 1224//1945 1272//1945 1252//1945
f 1253//1946 1273//1946 1226//1946
f 1243//1947 1226//1947 1273//1947
f 1243//1948 1273//1948 1233//1948
f 1235//1949 1261//1949 1196//1949
f 1197//1950 1263//1950 1244//1950
f 1187//1951 1267//1951 1265//1951
f 1223//1952 1274//1952 1208//1952
f 1269//1953 1209//1953 1189//1953
f 1275//1954 1228//1954 1239//1954
f 1247//1955 1275//1955 1239//1955
f 1200//1956 1276//1956 1258//1956
f 1277//1957 98//1957 1214//1957
f 1232//1958 1259//1958 1250//1958
f 1278//1959 104//1959 1251//1959
f 1242//1960 1219//1960 1279//1960
f 1204//1961 1233//1961 1280//1961
f 1168//1962 1234//1962 1219//1962
f 1175//1963 1244//1963 1262//1963
f 1254//1964 1255//1964 1207//1964
f 1274//1965 1266//1965 1208//1965
f 1266//1966 1281//1966 1227//1966
f 1227//1967 1281//1967 108//1967
f 108//1968 107//1968 1227//1968
f 1282//1969 1213//1969 1238//1969
f 1268//1970 1282//1970 1238//1970
f 1283//1971 1267//1971 1228//1971
f 1275//1972 1283//1972 1228//1972
f 1229//1973 1276//1973 1200//1973
f 1284//1974 1247//1974 1248//1974
f 1230//1975 1285//1975 1214//1975
f 1285//1976 1277//1976 1214//1976
f 104//1977 1286//1977 1248//1977
f 1252//1978 1259//1978 1231//1978
f 1241//1979 1287//1979 1251//1979
f 1217//1980 1242//1980 1288//1980
f 1233//1981 1273//1981 1280//1981
f 1204//1982 1289//1982 1220//1982
f 1194//1983 1261//1983 1260//1983
f 1235//1984 1290//1984 1261//1984
f 1169//1985 1236//1985 1246//1985
f 1221//1986 1264//1986 1170//1986
f 1221//1987 1265//1987 1291//1987
f 1282//1988 1292//1988 1213//1988
f 1213//1989 1292//1989 1256//1989
f 107//1990 109//1990 1269//1990
f 1277//1991 1240//1991 98//1991
f 1240//1992 1293//1992 1270//1992
f 1249//1993 1271//1993 1224//1993
f 1252//1994 1294//1994 1259//1994
f 1295//1995 1241//1995 1250//1995
f 1295//1996 1287//1996 1241//1996
f 1288//1997 1242//1997 1279//1997
f 1234//1998 1260//1998 1219//1998
f 103//1999 1220//1999 1296//1999
f 1297//2000 1264//2000 1221//2000
f 1274//2001 1281//2001 1266//2001
f 1229//2002 1257//2002 1276//2002
f 1284//2003 1275//2003 1247//2003
f 1230//2004 1258//2004 1276//2004
f 1298//2005 1240//2005 1277//2005
f 1298//2006 1293//2006 1240//2006
f 1286//2007 1284//2007 1248//2007
f 1259//2008 1295//2008 1250//2008
f 1217//2009 1299//2009 1218//2009
f 1217//2010 1288//2010 1299//2010
f 1273//2011 1253//2011 1300//2011
f 1273//2012 1300//2012 1280//2012
f 1261//2013 1290//2013 1301//2013
f 1302//2014 1290//2014 1235//2014
f 1262//2015 1302//2015 1235//2015
f 101//2016 1303//2016 1236//2016
f 1198//2017 1264//2017 1245//2017
f 1237//2018 1255//2018 1304//2018
f 1305//2019 1274//2019 1223//2019
f 1306//2020 1282//2020 1268//2020
f 1269//2021 1268//2021 1209//2021
f 1307//2022 1257//2022 1256//2022
f 1275//2023 1308//2023 1283//2023
f 1293//2024 1309//2024 1270//2024
f 1249//2025 1270//2025 1310//2025
f 1311//2026 1272//2026 1271//2026
f 1252//2027 1272//2027 1294//2027
f 1278//2028 1286//2028 104//2028
f 1287//2029 1278//2029 1251//2029
f 1219//2030 1312//2030 1279//2030
f 1260//2031 1312//2031 1219//2031
f 1204//2032 1280//2032 1313//2032
f 1313//2033 1289//2033 1204//2033
f 1220//2034 1289//2034 1296//2034
f 101//2035 103//2035 1303//2035
f 1254//2036 1314//2036 1255//2036
f 1237//2037 1315//2037 1223//2037
f 1230//2038 1276//2038 1316//2038
f 1285//2039 1317//2039 1277//2039
f 1298//2040 1277//2040 1317//2040
f 1309//2041 1310//2041 1270//2041
f 1249//2042 1310//2042 1271//2042
f 1295//2043 1318//2043 1287//2043
f 1253//2044 1218//2044 111//2044
f 110//2045 1300//2045 1253//2045
f 1262//2046 1319//2046 1302//2046
f 1244//2047 1320//2047 1262//2047
f 1246//2048 1236//2048 1321//2048
f 1263//2049 1322//2049 1244//2049
f 1245//2050 1263//2050 1205//2050
f 1314//2051 1304//2051 1255//2051
f 1291//2052 1323//2052 1221//2052
f 1324//2053 1274//2053 1305//2053
f 1281//2054 1274//2054 1324//2054
f 1281//2055 1324//2055 1325//2055
f 1223//2056 1315//2056 1305//2056
f 108//2057 1326//2057 109//2057
f 1267//2058 1327//2058 1265//2058
f 1306//2059 1292//2059 1282//2059
f 1292//2060 1307//2060 1256//2060
f 1283//2061 1327//2061 1267//2061
f 1316//2062 1285//2062 1230//2062
f 1328//2063 1284//2063 1286//2063
f 1278//2064 1329//2064 1286//2064
f 1311//2065 1294//2065 1272//2065
f 1294//2066 1318//2066 1259//2066
f 1259//2067 1318//2067 1295//2067
f 1253//2068 111//2068 110//2068
f 1330//2069 1296//2069 1289//2069
f 1261//2070 1331//2070 1260//2070
f 1261//2071 1332//2071 1331//2071
f 1303//2072 103//2072 1296//2072
f 1290//2073 1333//2073 1301//2073
f 1303//2074 1334//2074 1236//2074
f 1321//2075 1236//2075 1334//2075
f 1322//2076 1335//2076 1244//2076
f 1321//2077 1336//2077 1246//2077
f 1246//2078 1337//2078 1254//2078
f 1323//2079 1297//2079 1221//2079
f 1305//2080 1338//2080 1324//2080
f 1325//2081 1339//2081 1281//2081
f 1281//2082 1339//2082 108//2082
f 1306//2083 1340//2083 1292//2083
f 109//2084 1326//2084 1269//2084
f 1328//2085 1275//2085 1284//2085
f 1329//2086 1328//2086 1286//2086
f 1299//2087 1288//2087 1341//2087
f 1279//2088 1342//2088 1288//2088
f 1280//2089 1300//2089 1343//2089
f 1289//2090 1313//2090 1330//2090
f 1302//2091 1319//2091 1344//2091
f 1320//2092 1319//2092 1262//2092
f 1335//2093 1320//2093 1244//2093
f 1337//2094 1246//2094 1336//2094
f 1338//2095 1345//2095 1324//2095
f 1346//2096 1268//2096 1269//2096
f 1308//2097 1327//2097 1283//2097
f 1298//2098 1347//2098 1293//2098
f 1293//2099 1347//2099 1309//2099
f 1310//2100 1348//2100 1271//2100
f 1329//2101 1278//2101 1287//2101
f 1349//2102 1318//2102 1294//2102
f 1318//2103 1350//2103 1287//2103
f 1343//2104 1313//2104 1280//2104
f 1296//2105 1330//2105 1351//2105
f 1261//2106 1301//2106 1332//2106
f 1344//2107 1290//2107 1302//2107
f 1245//2108 1322//2108 1263//2108
f 1254//2109 1337//2109 1314//2109
f 1314//2110 1352//2110 1304//2110
f 1353//2111 1339//2111 1325//2111
f 1354//2112 1315//2112 1237//2112
f 1355//2113 1338//2113 1305//2113
f 1305//2114 1315//2114 1355//2114
f 1326//2115 108//2115 1339//2115
f 1339//2116 1356//2116 1326//2116
f 1268//2117 118//2117 1340//2117
f 1265//2118 1357//2118 1291//2118
f 1268//2119 1340//2119 1306//2119
f 1265//2120 1327//2120 1357//2120
f 1326//2121 1358//2121 1269//2121
f 1340//2122 1359//2122 1292//2122
f 1358//2123 1346//2123 1269//2123
f 1257//2124 1360//2124 1276//2124
f 1348//2125 1311//2125 1271//2125
f 1218//2126 1299//2126 111//2126
f 1288//2127 1342//2127 1341//2127
f 110//2128 1343//2128 1300//2128
f 1343//2129 1361//2129 1313//2129
f 1260//2130 1331//2130 1312//2130
f 1362//2131 1303//2131 1296//2131
f 1332//2132 1301//2132 1363//2132
f 1303//2133 1364//2133 1334//2133
f 1344//2134 1319//2134 1365//2134
f 1336//2135 1321//2135 122//2135
f 1264//2136 1297//2136 1366//2136
f 1355//2137 1345//2137 1338//2137
f 1345//2138 1367//2138 1324//2138
f 1304//2139 1354//2139 1237//2139
f 1324//2140 1367//2140 1325//2140
f 1367//2141 1368//2141 1325//2141
f 1325//2142 1368//2142 1353//2142
f 1369//2143 1356//2143 1339//2143
f 1356//2144 1370//2144 1358//2144
f 1326//2145 1356//2145 1358//2145
f 1308//2146 1371//2146 1327//2146
f 1276//2147 1372//2147 1316//2147
f 1373//2148 1308//2148 1275//2148
f 1373//2149 1275//2149 1328//2149
f 1374//2150 1347//2150 1298//2150
f 1309//2151 1348//2151 1310//2151
f 1350//2152 1375//2152 1287//2152
f 1329//2153 1287//2153 1375//2153
f 1311//2154 1376//2154 1294//2154
f 1294//2155 1376//2155 1349//2155
f 1313//2156 1361//2156 1330//2156
f 1333//2157 1377//2157 1301//2157
f 1290//2158 1344//2158 1333//2158
f 1245//2159 1264//2159 1366//2159
f 115//2160 1297//2160 113//2160
f 1304//2161 1352//2161 1354//2161
f 1345//2162 1378//2162 1367//2162
f 1339//2163 1353//2163 1369//2163
f 1358//2164 116//2164 1346//2164
f 1346//2165 118//2165 1268//2165
f 1292//2166 1359//2166 1307//2166
f 1360//2167 1372//2167 1276//2167
f 1316//2168 1372//2168 1285//2168
f 1372//2169 1317//2169 1285//2169
f 1372//2170 1374//2170 1298//2170
f 1372//2171 1298//2171 1317//2171
f 1347//2172 1348//2172 1309//2172
f 1375//2173 1328//2173 1329//2173
f 1349//2174 1350//2174 1318//2174
f 111//2175 1299//2175 1379//2175
f 1299//2176 1341//2176 1379//2176
f 112//2177 1343//2177 110//2177
f 1361//2178 1351//2178 1330//2178
f 1296//2179 1351//2179 1362//2179
f 1303//2180 1380//2180 1364//2180
f 1377//2181 1363//2181 1301//2181
f 1245//2182 1381//2182 1322//2182
f 1337//2183 1382//2183 1314//2183
f 115//2184 1366//2184 1297//2184
f 1323//2185 113//2185 1297//2185
f 1315//2186 1383//2186 1355//2186
f 1358//2187 1370//2187 116//2187
f 1346//2188 116//2188 118//2188
f 1307//2189 1384//2189 1257//2189
f 1384//2190 1360//2190 1257//2190
f 1375//2191 1373//2191 1328//2191
f 1348//2192 1347//2192 1385//2192
f 111//2193 1386//2193 112//2193
f 1387//2194 1388//2194 1343//2194
f 112//2195 1387//2195 1343//2195
f 1279//2196 1312//2196 1342//2196
f 1343//2197 1388//2197 1361//2197
f 1361//2198 1388//2198 1351//2198
f 1303//2199 1362//2199 1380//2199
f 1334//2200 1364//2200 1389//2200
f 1333//2201 1344//2201 1365//2201
f 1334//2202 1389//2202 1390//2202
f 1390//2203 1321//2203 1334//2203
f 1336//2204 1382//2204 1337//2204
f 1391//2205 1381//2205 1245//2205
f 1366//2206 1391//2206 1245//2206
f 1392//2207 1352//2207 1314//2207
f 1383//2208 1345//2208 1355//2208
f 1315//2209 1354//2209 1383//2209
f 1369//2210 1370//2210 1356//2210
f 1291//2211 1393//2211 1323//2211
f 118//2212 1359//2212 1340//2212
f 1394//2213 1357//2213 1327//2213
f 1384//2214 1395//2214 1360//2214
f 1348//2215 1396//2215 1311//2215
f 1376//2216 1350//2216 1349//2216
f 111//2217 1397//2217 1386//2217
f 1386//2218 1387//2218 112//2218
f 1312//2219 1398//2219 1342//2219
f 122//2220 1382//2220 1336//2220
f 1399//2221 1378//2221 1345//2221
f 1353//2222 1400//2222 1369//2222
f 113//2223 1393//2223 114//2223
f 1323//2224 1393//2224 113//2224
f 1291//2225 1357//2225 1393//2225
f 1401//2226 1394//2226 1327//2226
f 1371//2227 1401//2227 1327//2227
f 1360//2228 1395//2228 1402//2228
f 1373//2229 1371//2229 1308//2229
f 1360//2230 1402//2230 1372//2230
f 1372//2231 1403//2231 1374//2231
f 1374//2232 1404//2232 1347//2232
f 1396//2233 1376//2233 1311//2233
f 119//2234 1397//2234 111//2234
f 119//2235 111//2235 1379//2235
f 1341//2236 1405//2236 1379//2236
f 1341//2237 1342//2237 1405//2237
f 1387//2238 1406//2238 1388//2238
f 1388//2239 1407//2239 1362//2239
f 1312//2240 1331//2240 1408//2240
f 1351//2241 1388//2241 1362//2241
f 1331//2242 1332//2242 1409//2242
f 1333//2243 1365//2243 1410//2243
f 1365//2244 1319//2244 1411//2244
f 1319//2245 1320//2245 1411//2245
f 122//2246 1321//2246 1390//2246
f 1382//2247 1392//2247 1314//2247
f 115//2248 1391//2248 1366//2248
f 1354//2249 1412//2249 1383//2249
f 1400//2250 1370//2250 1369//2250
f 1359//2251 1413//2251 1307//2251
f 1414//2252 1403//2252 1372//2252
f 1415//2253 1373//2253 1375//2253
f 1347//2254 1404//2254 1385//2254
f 1415//2255 1375//2255 1350//2255
f 1362//2256 1407//2256 1380//2256
f 1377//2257 1416//2257 1363//2257
f 1335//2258 1417//2258 1320//2258
f 122//2259 124//2259 1382//2259
f 1352//2260 1392//2260 1412//2260
f 1383//2261 1399//2261 1345//2261
f 1412//2262 1354//2262 1352//2262
f 115//2263 1418//2263 1391//2263
f 1368//2264 1400//2264 1353//2264
f 1393//2265 1419//2265 114//2265
f 1394//2266 1393//2266 1357//2266
f 1359//2267 1420//2267 1413//2267
f 1373//2268 1401//2268 1371//2268
f 1312//2269 1408//2269 1398//2269
f 1421//2270 1364//2270 1380//2270
f 1332//2271 1363//2271 1409//2271
f 1377//2272 1410//2272 1416//2272
f 1377//2273 1333//2273 1410//2273
f 1322//2274 1381//2274 1422//2274
f 1391//2275 1423//2275 1381//2275
f 1424//2276 1392//2276 1382//2276
f 1425//2277 1418//2277 115//2277
f 1425//2278 115//2278 114//2278
f 1400//2279 1426//2279 1370//2279
f 1370//2280 1427//2280 116//2280
f 1419//2281 1425//2281 114//2281
f 118//2282 117//2282 1428//2282
f 118//2283 1428//2283 1359//2283
f 1394//2284 1429//2284 1393//2284
f 1307//2285 1413//2285 1384//2285
f 1402//2286 1430//2286 1372//2286
f 1431//2287 1401//2287 1373//2287
f 1372//2288 1430//2288 1414//2288
f 1404//2289 1432//2289 1385//2289
f 1432//2290 1348//2290 1385//2290
f 1415//2291 1350//2291 1376//2291
f 1397//2292 119//2292 1433//2292
f 1386//2293 1397//2293 1433//2293
f 1379//2294 120//2294 119//2294
f 1342//2295 1434//2295 1405//2295
f 1342//2296 1398//2296 1434//2296
f 1331//2297 1435//2297 1408//2297
f 1407//2298 1421//2298 1380//2298
f 1363//2299 1416//2299 1409//2299
f 1410//2300 1365//2300 1411//2300
f 1436//2301 1390//2301 1389//2301
f 1417//2302 1411//2302 1320//2302
f 1322//2303 1417//2303 1335//2303
f 1437//2304 122//2304 1390//2304
f 1438//2305 1399//2305 1383//2305
f 1439//2306 1438//2306 1383//2306
f 1427//2307 117//2307 116//2307
f 1419//2308 1418//2308 1425//2308
f 1440//2309 1418//2309 1419//2309
f 1441//2310 1373//2310 1415//2310
f 1432//2311 1396//2311 1348//2311
f 1322//2312 1422//2312 1417//2312
f 1381//2313 1442//2313 1422//2313
f 1383//2314 1412//2314 1439//2314
f 1443//2315 1367//2315 1378//2315
f 1391//2316 1444//2316 1423//2316
f 1445//2317 1427//2317 1370//2317
f 1427//2318 1446//2318 117//2318
f 1418//2319 1447//2319 1391//2319
f 1368//2320 1448//2320 1400//2320
f 1418//2321 1440//2321 1447//2321
f 1359//2322 1428//2322 1420//2322
f 1440//2323 1419//2323 1393//2323
f 1429//2324 1440//2324 1393//2324
f 1413//2325 1449//2325 1384//2325
f 1395//2326 1384//2326 1450//2326
f 1451//2327 1374//2327 1403//2327
f 1441//2328 1415//2328 1376//2328
f 1379//2329 1405//2329 120//2329
f 1406//2330 1452//2330 1388//2330
f 1416//2331 1453//2331 1409//2331
f 1416//2332 1410//2332 1454//2332
f 1412//2333 1392//2333 1424//2333
f 1399//2334 1443//2334 1378//2334
f 1367//2335 1448//2335 1368//2335
f 1448//2336 1426//2336 1400//2336
f 117//2337 1455//2337 1428//2337
f 1413//2338 1420//2338 1449//2338
f 1401//2339 1429//2339 1394//2339
f 1456//2340 1401//2340 1431//2340
f 1430//2341 1457//2341 1414//2341
f 1374//2342 1451//2342 1404//2342
f 1441//2343 1431//2343 1373//2343
f 1432//2344 1458//2344 1396//2344
f 1458//2345 1376//2345 1396//2345
f 1386//2346 1459//2346 1387//2346
f 120//2347 1405//2347 1434//2347
f 1331//2348 1409//2348 1435//2348
f 1389//2349 1364//2349 1460//2349
f 1461//2350 1390//2350 1436//2350
f 124//2351 123//2351 1382//2351
f 123//2352 1424//2352 1382//2352
f 1424//2353 1439//2353 1412//2353
f 1462//2354 1381//2354 1423//2354
f 1423//2355 1463//2355 1462//2355
f 1443//2356 1448//2356 1367//2356
[truncated: 24,476,248 more chars]
